# Supplementary material for: Ranking genome-wide correlation measurements improves microarray and RNA-seq based global and targeted co-expression networks
Source: Sci Rep. 2018 Jul 18;8:10885. doi: 10.1038/s41598-018-29077-3 (PMC6052111; doi:10.1038/s41598-018-29077-3)
Supplement: Supplementary file 2 — Supplementary Table 2 [file 41598_2018_29077_MOESM2_ESM.xlsx]

## Sheet: Fatty acids
Gene	Name	Description	Module	Subpathway
AT1G36160	ACC1	acetyl-CoA carboxylase 1 [KO:K11262]	M00082	Fatty acid biosynthesis, initiation
AT1G36180	ACC2	acetyl-CoA carboxylase 2 [KO:K11262]	M00082	Fatty acid biosynthesis, initiation
AT1G62640	KAS_III	3-ketoacyl-acyl carrier protein synthase III [KO:K00648]	M00082	Fatty acid biosynthesis, initiation
AT2G30200	EMB3147	EMBRYO DEFECTIVE 3147 [KO:K00645]	M00082	Fatty acid biosynthesis, initiation
AT2G38040	CAC3	acetyl Co-enzyme a carboxylase carboxyltransferase alpha subunit [KO:K01962]	M00082	Fatty acid biosynthesis, initiation
AT5G15530	BCCP2	biotin carboxyl carrier protein 2 [KO:K02160]	M00082	Fatty acid biosynthesis, initiation
AT5G16390	CAC1	chloroplastic acetylcoenzyme A carboxylase 1 [KO:K02160]	M00082	Fatty acid biosynthesis, initiation
AT5G35360	CAC2	acetyl Co-enzyme a carboxylase biotin carboxylase subunit [KO:K01961]	M00082	Fatty acid biosynthesis, initiation
ArthCp031	accD	acetyl-CoA carboxylase beta subunit [KO:K01963]	M00082	Fatty acid biosynthesis, initiation
AT1G24360	NAD(P)-binding_Rossmann-fold_superfamily_protein_[KO:K00059]		M00083	Fatty acid biosynthesis, elongation
AT1G62640	KAS_III	3-ketoacyl-acyl carrier protein synthase III [KO:K00648]	M00083	Fatty acid biosynthesis, elongation
AT1G74960	FAB1	fatty acid biosynthesis 1 [KO:K09458]	M00083	Fatty acid biosynthesis, elongation
AT2G04540	Beta-ketoacyl_synthase_[KO:K09458]		M00083	Fatty acid biosynthesis, elongation
AT2G05990	MOD1	NAD(P)-binding Rossmann-fold superfamily protein [KO:K00208]	M00083	Fatty acid biosynthesis, elongation
AT2G22230	Thioesterase_superfamily_protein_[KO:K02372]		M00083	Fatty acid biosynthesis, elongation
AT3G03980	NAD(P)-binding_Rossmann-fold_superfamily_protein_[KO:K00059]		M00083	Fatty acid biosynthesis, elongation
AT3G04000	NAD(P)-binding_Rossmann-fold_superfamily_protein_[KO:K00059]		M00083	Fatty acid biosynthesis, elongation
AT4G13180	NAD(P)-binding_Rossmann-fold_superfamily_protein_[KO:K00059]		M00083	Fatty acid biosynthesis, elongation
AT5G10160	Thioesterase_superfamily_protein_[KO:K02372]		M00083	Fatty acid biosynthesis, elongation
AT5G18210	NAD(P)-binding_Rossmann-fold_superfamily_protein_[KO:K00059]		M00083	Fatty acid biosynthesis, elongation
AT5G46290	KASI	3-ketoacyl-acyl carrier protein synthase I [KO:K09458]	M00083	Fatty acid biosynthesis, elongation
AT1G01120	KCS1	3-ketoacyl-CoA synthase 1 [KO:K15397]	M00415	Fatty acid biosynthesis, elongation, endoplasmic reticulum
AT1G04220	KCS2	3-ketoacyl-CoA synthase 2 [KO:K15397]	M00415	Fatty acid biosynthesis, elongation, endoplasmic reticulum
AT1G07720	KCS3	3-ketoacyl-CoA synthase 3 [KO:K15397]	M00415	Fatty acid biosynthesis, elongation, endoplasmic reticulum
AT1G19440	KCS4	3-ketoacyl-CoA synthase 4 [KO:K15397]	M00415	Fatty acid biosynthesis, elongation, endoplasmic reticulum
AT1G25450	KCS5	3-ketoacyl-CoA synthase 5 [KO:K15397]	M00415	Fatty acid biosynthesis, elongation, endoplasmic reticulum
AT1G67730	KCR1	beta-ketoacyl reductase 1 [KO:K10251]	M00415	Fatty acid biosynthesis, elongation, endoplasmic reticulum
AT1G68530	KCS6	3-ketoacyl-CoA synthase 6 [KO:K15397]	M00415	Fatty acid biosynthesis, elongation, endoplasmic reticulum
AT1G71160	KCS7	3-ketoacyl-CoA synthase 7 [KO:K15397]	M00415	Fatty acid biosynthesis, elongation, endoplasmic reticulum
AT2G15090	KCS8	3-ketoacyl-CoA synthase 8 [KO:K15397]	M00415	Fatty acid biosynthesis, elongation, endoplasmic reticulum
AT2G16280	KCS9	3-ketoacyl-CoA synthase 9 [KO:K15397]	M00415	Fatty acid biosynthesis, elongation, endoplasmic reticulum
AT2G26250	KCS10	3-ketoacyl-CoA synthase 10 [KO:K15397]	M00415	Fatty acid biosynthesis, elongation, endoplasmic reticulum
AT2G26640	KCS11	3-ketoacyl-CoA synthase 11 [KO:K15397]	M00415	Fatty acid biosynthesis, elongation, endoplasmic reticulum
AT2G28630	KCS12	3-ketoacyl-CoA synthase 12 [KO:K15397]	M00415	Fatty acid biosynthesis, elongation, endoplasmic reticulum
AT2G46720	KCS13	3-ketoacyl-CoA synthase 13 [KO:K15397]	M00415	Fatty acid biosynthesis, elongation, endoplasmic reticulum
AT3G10280	KCS14	3-ketoacyl-CoA synthase 14 [KO:K15397]	M00415	Fatty acid biosynthesis, elongation, endoplasmic reticulum
AT3G52160	KCS15	3-ketoacyl-CoA synthase 15 [KO:K15397]	M00415	Fatty acid biosynthesis, elongation, endoplasmic reticulum
AT3G55360	CER10	3-oxo-5-alpha-steroid 4-dehydrogenase family protein [KO:K10258]	M00415	Fatty acid biosynthesis, elongation, endoplasmic reticulum
AT4G34250	KCS16	3-ketoacyl-CoA synthase 16 [KO:K15397]	M00415	Fatty acid biosynthesis, elongation, endoplasmic reticulum
AT4G34510	KCS17	3-ketoacyl-CoA synthase 17 [KO:K15397]	M00415	Fatty acid biosynthesis, elongation, endoplasmic reticulum
AT4G34520	KCS18	3-ketoacyl-CoA synthase 18 [KO:K15397]	M00415	Fatty acid biosynthesis, elongation, endoplasmic reticulum
AT5G04530	KCS19	3-ketoacyl-CoA synthase 19 [KO:K15397]	M00415	Fatty acid biosynthesis, elongation, endoplasmic reticulum
AT5G10480	PAS2	Protein-tyrosine phosphatase-like, PTPLA [KO:K10703]	M00415	Fatty acid biosynthesis, elongation, endoplasmic reticulum
AT5G43760	KCS20	3-ketoacyl-CoA synthase 20 [KO:K15397]	M00415	Fatty acid biosynthesis, elongation, endoplasmic reticulum
AT5G49070	KCS21	3-ketoacyl-CoA synthase 21 [KO:K15397]	M00415	Fatty acid biosynthesis, elongation, endoplasmic reticulum
AT5G59770	Protein-tyrosine_phosphatase-like,_PTPLA_[KO:K10703]		M00415	Fatty acid biosynthesis, elongation, endoplasmic reticulum
AT1G04710	PKT4	peroxisomal 3-ketoacyl-CoA thiolase 4 [KO:K07513]	M00113	Jasmonic acid biosynthesis
AT1G06290	ACX3	acyl-CoA oxidase 3 [KO:K00232]	M00113	Jasmonic acid biosynthesis
AT1G06310	ACX6	acyl-CoA oxidase 6 [KO:K00232]	M00113	Jasmonic acid biosynthesis
AT1G09400	FMN-linked_oxidoreductases_superfamily_protein_[KO:K05894]		M00113	Jasmonic acid biosynthesis
AT1G13280	AOC4	allene oxide cyclase 4 [KO:K10525]	M00113	Jasmonic acid biosynthesis
AT1G17420	LOX3	lipoxygenase 3 [KO:K00454]	M00113	Jasmonic acid biosynthesis
AT1G18020	FMN-linked_oxidoreductases_superfamily_protein_[KO:K05894]		M00113	Jasmonic acid biosynthesis
AT1G20510	OPCL1	OPC-8:0 CoA ligase1 [KO:K10526]	M00113	Jasmonic acid biosynthesis
AT1G67560	LOX6	PLAT/LH2 domain-containing lipoxygenase family protein [KO:K00454]	M00113	Jasmonic acid biosynthesis
AT1G72520	LOX4	PLAT/LH2 domain-containing lipoxygenase family protein [KO:K00454]	M00113	Jasmonic acid biosynthesis
AT1G76680	OPR1	12-oxophytodienoate reductase 1 [KO:K05894]	M00113	Jasmonic acid biosynthesis
AT1G76690	OPR2	12-oxophytodienoate reductase 2 [KO:K05894]	M00113	Jasmonic acid biosynthesis
AT2G06050	OPR3	oxophytodienoate-reductase 3 [KO:K05894]	M00113	Jasmonic acid biosynthesis
AT2G33150	PKT3	peroxisomal 3-ketoacyl-CoA thiolase 3 [KO:K07513]	M00113	Jasmonic acid biosynthesis
AT2G35690	ACX5	acyl-CoA oxidase 5 [KO:K00232]	M00113	Jasmonic acid biosynthesis
AT3G06690	putative_acyl-coenzyme_A_oxidase_[KO:K00232]		M00113	Jasmonic acid biosynthesis
AT3G06860	MFP2	multifunctional protein 2 [KO:K10527]	M00113	Jasmonic acid biosynthesis
AT3G25760	AOC1	allene oxide cyclase 1 [KO:K10525]	M00113	Jasmonic acid biosynthesis
AT3G25770	AOC2	allene oxide cyclase 2 [KO:K10525]	M00113	Jasmonic acid biosynthesis
AT3G25780	AOC3	allene oxide cyclase 3 [KO:K10525]	M00113	Jasmonic acid biosynthesis
AT3G45140	LOX2	lipoxygenase 2 [KO:K00454]	M00113	Jasmonic acid biosynthesis
AT3G51840	ACX4	acyl-CoA oxidase 4 [KO:K00232]	M00113	Jasmonic acid biosynthesis
AT4G16760	ACX1	acyl-CoA oxidase 1 [KO:K00232]	M00113	Jasmonic acid biosynthesis
AT4G29010	AIM1	Enoyl-CoA hydratase/isomerase family [KO:K10527]	M00113	Jasmonic acid biosynthesis
AT5G42650	AOS	allene oxide synthase [KO:K01723]	M00113	Jasmonic acid biosynthesis
AT5G48880	KAT5	peroxisomal 3-keto-acyl-CoA thiolase 2 [KO:K07513]	M00113	Jasmonic acid biosynthesis
AT5G65110	ACX2	acyl-CoA oxidase 2 [KO:K00232]	M00113	Jasmonic acid biosynthesis
AT1G49430	LACS2	long-chain acyl-CoA synthetase 2 [KO:K01897]	M00086	beta-Oxidation, acyl-CoA synthesis
AT1G64400	LACS3	AMP-dependent synthetase and ligase family protein [KO:K01897]	M00086	beta-Oxidation, acyl-CoA synthesis
AT1G77590	LACS9	long chain acyl-CoA synthetase 9 [KO:K01897]	M00086	beta-Oxidation, acyl-CoA synthesis
AT2G04350	LACS8	AMP-dependent synthetase and ligase family protein [KO:K01897]	M00086	beta-Oxidation, acyl-CoA synthesis
AT2G47240	LACS1	AMP-dependent synthetase and ligase family protein [KO:K01897]	M00086	beta-Oxidation, acyl-CoA synthesis
AT3G05970	LACS6	long-chain acyl-CoA synthetase 6 [KO:K01897]	M00086	beta-Oxidation, acyl-CoA synthesis
AT3G23790	AAE16	AMP-dependent synthetase and ligase family protein [KO:K01897]	M00086	beta-Oxidation, acyl-CoA synthesis
AT4G11030	AMP-dependent_synthetase_and_ligase_family_protein_[KO:K01897]		M00086	beta-Oxidation, acyl-CoA synthesis
AT4G14070	AAE15	acyl-activating enzyme 15 [KO:K01897]	M00086	beta-Oxidation, acyl-CoA synthesis
AT4G23850	LACS4	AMP-dependent synthetase and ligase family protein [KO:K01897]	M00086	beta-Oxidation, acyl-CoA synthesis
AT5G27600	LACS7	long-chain acyl-CoA synthetase 7 [KO:K01897]	M00086	beta-Oxidation, acyl-CoA synthesis
AT1G04710	PKT4	peroxisomal 3-ketoacyl-CoA thiolase 4 [KO:K07513]	M00087	beta-Oxidation, acyl-CoA synthesis
AT1G06290	ACX3	acyl-CoA oxidase 3 [KO:K00232]	M00087	beta-Oxidation, acyl-CoA synthesis
AT1G06310	ACX6	acyl-CoA oxidase 6 [KO:K00232]	M00087	beta-Oxidation, acyl-CoA synthesis
AT2G33150	PKT3	peroxisomal 3-ketoacyl-CoA thiolase 3 [KO:K07513]	M00087	beta-Oxidation, acyl-CoA synthesis
AT2G35690	ACX5	acyl-CoA oxidase 5 [KO:K00232]	M00087	beta-Oxidation, acyl-CoA synthesis
AT3G06690	putative_acyl-coenzyme_A_oxidase_[KO:K00232]		M00087	beta-Oxidation, acyl-CoA synthesis
AT3G06810	IBR3	acyl-CoA dehydrogenase-like protein [KO:K00249]	M00087	beta-Oxidation, acyl-CoA synthesis
AT3G06860	MFP2	multifunctional protein 2 [KO:K10527]	M00087	beta-Oxidation, acyl-CoA synthesis
AT3G51840	ACX4	acyl-CoA oxidase 4 [KO:K00232]	M00087	beta-Oxidation, acyl-CoA synthesis
AT4G16760	ACX1	acyl-CoA oxidase 1 [KO:K00232]	M00087	beta-Oxidation, acyl-CoA synthesis
AT4G29010	AIM1	Enoyl-CoA hydratase/isomerase family [KO:K10527]	M00087	beta-Oxidation, acyl-CoA synthesis
AT5G48880	KAT5	peroxisomal 3-keto-acyl-CoA thiolase 2 [KO:K07513]	M00087	beta-Oxidation, acyl-CoA synthesis
AT5G65110	ACX2	acyl-CoA oxidase 2 [KO:K00232]	M00087	beta-Oxidation, acyl-CoA synthesis

## Sheet: Carbohydrates
Gene	Name	Description	Module	Subpathway
AT1G09780	iPGAM1	Phosphoglycerate mutase, 2,3-bisphosphoglycerate-independent [KO:K15633]	M00001	Glycolysis (Embden-Meyerhof pathway), glucose => pyruvate
AT1G13440	GAPC2	glyceraldehyde-3-phosphate dehydrogenase C2 [KO:K00134]	M00001	Glycolysis (Embden-Meyerhof pathway), glucose => pyruvate
AT1G16300	GAPCP-2	glyceraldehyde-3-phosphate dehydrogenase of plastid 2 [KO:K00134]	M00001	Glycolysis (Embden-Meyerhof pathway), glucose => pyruvate
AT1G22170	Phosphoglycerate_mutase_family_protein_[KO:K01834]		M00001	Glycolysis (Embden-Meyerhof pathway), glucose => pyruvate
AT1G32440	PKp3	plastidial pyruvate kinase 3 [KO:K00873]	M00001	Glycolysis (Embden-Meyerhof pathway), glucose => pyruvate
AT1G47840	HXK3	hexokinase 3 [KO:K00844]	M00001	Glycolysis (Embden-Meyerhof pathway), glucose => pyruvate
AT1G50460	HKL1	hexokinase-like 1 [KO:K00844]	M00001	Glycolysis (Embden-Meyerhof pathway), glucose => pyruvate
AT1G56190	Phosphoglycerate_kinase_family_protein_[KO:K00927]		M00001	Glycolysis (Embden-Meyerhof pathway), glucose => pyruvate
AT1G74030	ENO1	enolase 1 [KO:K01689]	M00001	Glycolysis (Embden-Meyerhof pathway), glucose => pyruvate
AT1G78050	PGM	phosphoglycerate/bisphosphoglycerate mutase [KO:K01834]	M00001	Glycolysis (Embden-Meyerhof pathway), glucose => pyruvate
AT1G79530	GAPCP-1	glyceraldehyde-3-phosphate dehydrogenase of plastid 1 [KO:K00134]	M00001	Glycolysis (Embden-Meyerhof pathway), glucose => pyruvate
AT1G79550	PGK	phosphoglycerate kinase [KO:K00927]	M00001	Glycolysis (Embden-Meyerhof pathway), glucose => pyruvate
AT2G01140	PDE345	Aldolase superfamily protein [KO:K01623]	M00001	Glycolysis (Embden-Meyerhof pathway), glucose => pyruvate
AT2G19860	HXK2	hexokinase 2 [KO:K00844]	M00001	Glycolysis (Embden-Meyerhof pathway), glucose => pyruvate
AT2G21170	TIM	triosephosphate isomerase [KO:K01803]	M00001	Glycolysis (Embden-Meyerhof pathway), glucose => pyruvate
AT2G21330	FBA1	fructose-bisphosphate aldolase 1 [KO:K01623]	M00001	Glycolysis (Embden-Meyerhof pathway), glucose => pyruvate
AT2G22480	PFK5	phosphofructokinase 5 [KO:K00850]	M00001	Glycolysis (Embden-Meyerhof pathway), glucose => pyruvate
AT2G29560	ENOC	cytosolic enolase [KO:K01689]	M00001	Glycolysis (Embden-Meyerhof pathway), glucose => pyruvate
AT2G36460	FBA6	Aldolase superfamily protein [KO:K01623]	M00001	Glycolysis (Embden-Meyerhof pathway), glucose => pyruvate
AT2G36530	LOS2	Enolase [KO:K01689]	M00001	Glycolysis (Embden-Meyerhof pathway), glucose => pyruvate
AT2G36580	Pyruvate_kinase_family_protein_[KO:K00873]		M00001	Glycolysis (Embden-Meyerhof pathway), glucose => pyruvate
AT3G04050	Pyruvate_kinase_family_protein_[KO:K00873]		M00001	Glycolysis (Embden-Meyerhof pathway), glucose => pyruvate
AT3G04120	GAPC1	glyceraldehyde-3-phosphate dehydrogenase C subunit 1 [KO:K00134]	M00001	Glycolysis (Embden-Meyerhof pathway), glucose => pyruvate
AT3G08590	iPGAM2	Phosphoglycerate mutase, 2,3-bisphosphoglycerate-independent [KO:K15633]	M00001	Glycolysis (Embden-Meyerhof pathway), glucose => pyruvate
AT3G12780	PGK1	phosphoglycerate kinase 1 [KO:K00927]	M00001	Glycolysis (Embden-Meyerhof pathway), glucose => pyruvate
AT3G20040	ATHXK4	Hexokinase [KO:K00844]	M00001	Glycolysis (Embden-Meyerhof pathway), glucose => pyruvate
AT3G22960	PKP-ALPHA	Pyruvate kinase family protein [KO:K00873]	M00001	Glycolysis (Embden-Meyerhof pathway), glucose => pyruvate
AT3G25960	Pyruvate_kinase_family_protein_[KO:K00873]		M00001	Glycolysis (Embden-Meyerhof pathway), glucose => pyruvate
AT3G49160	pyruvate_kinase_family_protein_[KO:K00873]		M00001	Glycolysis (Embden-Meyerhof pathway), glucose => pyruvate
AT3G50520	Phosphoglycerate_mutase_family_protein_[KO:K15634]		M00001	Glycolysis (Embden-Meyerhof pathway), glucose => pyruvate
AT3G52930	FBA8	Aldolase superfamily protein [KO:K01623]	M00001	Glycolysis (Embden-Meyerhof pathway), glucose => pyruvate
AT3G52990	Pyruvate_kinase_family_protein_[KO:K00873]		M00001	Glycolysis (Embden-Meyerhof pathway), glucose => pyruvate
AT3G55440	TPI	triosephosphate isomerase [KO:K01803]	M00001	Glycolysis (Embden-Meyerhof pathway), glucose => pyruvate
AT3G55650	Pyruvate_kinase_family_protein_[KO:K00873]		M00001	Glycolysis (Embden-Meyerhof pathway), glucose => pyruvate
AT3G55810	Pyruvate_kinase_family_protein_[KO:K00873]		M00001	Glycolysis (Embden-Meyerhof pathway), glucose => pyruvate
AT4G24620	PGI1	phosphoglucose isomerase 1 [KO:K01810]	M00001	Glycolysis (Embden-Meyerhof pathway), glucose => pyruvate
AT4G26270	PFK3	phosphofructokinase 3 [KO:K00850]	M00001	Glycolysis (Embden-Meyerhof pathway), glucose => pyruvate
AT4G26390	Pyruvate_kinase_family_protein_[KO:K00873]		M00001	Glycolysis (Embden-Meyerhof pathway), glucose => pyruvate
AT4G26520	FBA7	Aldolase superfamily protein [KO:K01623]	M00001	Glycolysis (Embden-Meyerhof pathway), glucose => pyruvate
AT4G26530	FBA5	Aldolase superfamily protein [KO:K01623]	M00001	Glycolysis (Embden-Meyerhof pathway), glucose => pyruvate
AT4G29130	HXK1	hexokinase 1 [KO:K00844]	M00001	Glycolysis (Embden-Meyerhof pathway), glucose => pyruvate
AT4G29220	PFK1	phosphofructokinase 1 [KO:K00850]	M00001	Glycolysis (Embden-Meyerhof pathway), glucose => pyruvate
AT4G32840	PFK6	phosphofructokinase 6 [KO:K00850]	M00001	Glycolysis (Embden-Meyerhof pathway), glucose => pyruvate
AT4G37840	HKL3	hexokinase-like 3 [KO:K00844]	M00001	Glycolysis (Embden-Meyerhof pathway), glucose => pyruvate
AT4G38970	FBA2	fructose-bisphosphate aldolase 2 [KO:K01623]	M00001	Glycolysis (Embden-Meyerhof pathway), glucose => pyruvate
AT5G03690	FBA4	Aldolase superfamily protein [KO:K01623]	M00001	Glycolysis (Embden-Meyerhof pathway), glucose => pyruvate
AT5G08570	Pyruvate_kinase_family_protein_[KO:K00873]		M00001	Glycolysis (Embden-Meyerhof pathway), glucose => pyruvate
AT5G22620	phosphoglycerate/bisphosphoglycerate_mutase_family_protein_[KO:K15634]		M00001	Glycolysis (Embden-Meyerhof pathway), glucose => pyruvate
AT5G42740	Sugar_isomerase_(SIS)_family_protein_[KO:K01810]		M00001	Glycolysis (Embden-Meyerhof pathway), glucose => pyruvate
AT5G47810	PFK2	phosphofructokinase 2 [KO:K00850]	M00001	Glycolysis (Embden-Meyerhof pathway), glucose => pyruvate
AT5G52920	PKP-BETA1	plastidic pyruvate kinase beta subunit 1 [KO:K00873]	M00001	Glycolysis (Embden-Meyerhof pathway), glucose => pyruvate
AT5G56350	Pyruvate_kinase_family_protein_[KO:K00873]		M00001	Glycolysis (Embden-Meyerhof pathway), glucose => pyruvate
AT5G56630	PFK7	phosphofructokinase 7 [KO:K00850]	M00001	Glycolysis (Embden-Meyerhof pathway), glucose => pyruvate
AT5G61580	PFK4	phosphofructokinase 4 [KO:K00850]	M00001	Glycolysis (Embden-Meyerhof pathway), glucose => pyruvate
AT5G63680	Pyruvate_kinase_family_protein_[KO:K00873]		M00001	Glycolysis (Embden-Meyerhof pathway), glucose => pyruvate
AT1G09780	iPGAM1	Phosphoglycerate mutase, 2,3-bisphosphoglycerate-independent [KO:K15633]	M00002	Glycolysis, core module involving three-carbon compounds
AT1G13440	GAPC2	glyceraldehyde-3-phosphate dehydrogenase C2 [KO:K00134]	M00002	Glycolysis, core module involving three-carbon compounds
AT1G16300	GAPCP-2	glyceraldehyde-3-phosphate dehydrogenase of plastid 2 [KO:K00134]	M00002	Glycolysis, core module involving three-carbon compounds
AT1G22170	Phosphoglycerate_mutase_family_protein_[KO:K01834]		M00002	Glycolysis, core module involving three-carbon compounds
AT1G32440	PKp3	plastidial pyruvate kinase 3 [KO:K00873]	M00002	Glycolysis, core module involving three-carbon compounds
AT1G56190	Phosphoglycerate_kinase_family_protein_[KO:K00927]		M00002	Glycolysis, core module involving three-carbon compounds
AT1G74030	ENO1	enolase 1 [KO:K01689]	M00002	Glycolysis, core module involving three-carbon compounds
AT1G78050	PGM	phosphoglycerate/bisphosphoglycerate mutase [KO:K01834]	M00002	Glycolysis, core module involving three-carbon compounds
AT1G79530	GAPCP-1	glyceraldehyde-3-phosphate dehydrogenase of plastid 1 [KO:K00134]	M00002	Glycolysis, core module involving three-carbon compounds
AT1G79550	PGK	phosphoglycerate kinase [KO:K00927]	M00002	Glycolysis, core module involving three-carbon compounds
AT2G21170	TIM	triosephosphate isomerase [KO:K01803]	M00002	Glycolysis, core module involving three-carbon compounds
AT2G29560	ENOC	cytosolic enolase [KO:K01689]	M00002	Glycolysis, core module involving three-carbon compounds
AT2G36530	LOS2	Enolase [KO:K01689]	M00002	Glycolysis, core module involving three-carbon compounds
AT2G36580	Pyruvate_kinase_family_protein_[KO:K00873]		M00002	Glycolysis, core module involving three-carbon compounds
AT3G04050	Pyruvate_kinase_family_protein_[KO:K00873]		M00002	Glycolysis, core module involving three-carbon compounds
AT3G04120	GAPC1	glyceraldehyde-3-phosphate dehydrogenase C subunit 1 [KO:K00134]	M00002	Glycolysis, core module involving three-carbon compounds
AT3G08590	iPGAM2	Phosphoglycerate mutase, 2,3-bisphosphoglycerate-independent [KO:K15633]	M00002	Glycolysis, core module involving three-carbon compounds
AT3G12780	PGK1	phosphoglycerate kinase 1 [KO:K00927]	M00002	Glycolysis, core module involving three-carbon compounds
AT3G22960	PKP-ALPHA	Pyruvate kinase family protein [KO:K00873]	M00002	Glycolysis, core module involving three-carbon compounds
AT3G25960	Pyruvate_kinase_family_protein_[KO:K00873]		M00002	Glycolysis, core module involving three-carbon compounds
AT3G49160	pyruvate_kinase_family_protein_[KO:K00873]		M00002	Glycolysis, core module involving three-carbon compounds
AT3G50520	Phosphoglycerate_mutase_family_protein_[KO:K15634]		M00002	Glycolysis, core module involving three-carbon compounds
AT3G52990	Pyruvate_kinase_family_protein_[KO:K00873]		M00002	Glycolysis, core module involving three-carbon compounds
AT3G55440	TPI	triosephosphate isomerase [KO:K01803]	M00002	Glycolysis, core module involving three-carbon compounds
AT3G55650	Pyruvate_kinase_family_protein_[KO:K00873]		M00002	Glycolysis, core module involving three-carbon compounds
AT3G55810	Pyruvate_kinase_family_protein_[KO:K00873]		M00002	Glycolysis, core module involving three-carbon compounds
AT4G26390	Pyruvate_kinase_family_protein_[KO:K00873]		M00002	Glycolysis, core module involving three-carbon compounds
AT5G08570	Pyruvate_kinase_family_protein_[KO:K00873]		M00002	Glycolysis, core module involving three-carbon compounds
AT5G22620	phosphoglycerate/bisphosphoglycerate_mutase_family_protein_[KO:K15634]		M00002	Glycolysis, core module involving three-carbon compounds
AT5G52920	PKP-BETA1	plastidic pyruvate kinase beta subunit 1 [KO:K00873]	M00002	Glycolysis, core module involving three-carbon compounds
AT5G56350	Pyruvate_kinase_family_protein_[KO:K00873]		M00002	Glycolysis, core module involving three-carbon compounds
AT5G63680	Pyruvate_kinase_family_protein_[KO:K00873]		M00002	Glycolysis, core module involving three-carbon compounds
AT1G09780	iPGAM1	Phosphoglycerate mutase, 2,3-bisphosphoglycerate-independent [KO:K15633]	M00003	Gluconeogenesis, oxaloacetate => fructose-6P
AT1G13440	GAPC2	glyceraldehyde-3-phosphate dehydrogenase C2 [KO:K00134]	M00003	Gluconeogenesis, oxaloacetate => fructose-6P
AT1G16300	GAPCP-2	glyceraldehyde-3-phosphate dehydrogenase of plastid 2 [KO:K00134]	M00003	Gluconeogenesis, oxaloacetate => fructose-6P
AT1G22170	Phosphoglycerate_mutase_family_protein_[KO:K01834]		M00003	Gluconeogenesis, oxaloacetate => fructose-6P
AT1G43670	FBP	Inositol monophosphatase family protein [KO:K03841]	M00003	Gluconeogenesis, oxaloacetate => fructose-6P
AT1G56190	Phosphoglycerate_kinase_family_protein_[KO:K00927]		M00003	Gluconeogenesis, oxaloacetate => fructose-6P
AT1G74030	ENO1	enolase 1 [KO:K01689]	M00003	Gluconeogenesis, oxaloacetate => fructose-6P
AT1G78050	PGM	phosphoglycerate/bisphosphoglycerate mutase [KO:K01834]	M00003	Gluconeogenesis, oxaloacetate => fructose-6P
AT1G79530	GAPCP-1	glyceraldehyde-3-phosphate dehydrogenase of plastid 1 [KO:K00134]	M00003	Gluconeogenesis, oxaloacetate => fructose-6P
AT1G79550	PGK	phosphoglycerate kinase [KO:K00927]	M00003	Gluconeogenesis, oxaloacetate => fructose-6P
AT2G01140	PDE345	Aldolase superfamily protein [KO:K01623]	M00003	Gluconeogenesis, oxaloacetate => fructose-6P
AT2G21170	TIM	triosephosphate isomerase [KO:K01803]	M00003	Gluconeogenesis, oxaloacetate => fructose-6P
AT2G21330	FBA1	fructose-bisphosphate aldolase 1 [KO:K01623]	M00003	Gluconeogenesis, oxaloacetate => fructose-6P
AT2G29560	ENOC	cytosolic enolase [KO:K01689]	M00003	Gluconeogenesis, oxaloacetate => fructose-6P
AT2G36460	FBA6	Aldolase superfamily protein [KO:K01623]	M00003	Gluconeogenesis, oxaloacetate => fructose-6P
AT2G36530	LOS2	Enolase [KO:K01689]	M00003	Gluconeogenesis, oxaloacetate => fructose-6P
AT3G04120	GAPC1	glyceraldehyde-3-phosphate dehydrogenase C subunit 1 [KO:K00134]	M00003	Gluconeogenesis, oxaloacetate => fructose-6P
AT3G08590	iPGAM2	Phosphoglycerate mutase, 2,3-bisphosphoglycerate-independent [KO:K15633]	M00003	Gluconeogenesis, oxaloacetate => fructose-6P
AT3G12780	PGK1	phosphoglycerate kinase 1 [KO:K00927]	M00003	Gluconeogenesis, oxaloacetate => fructose-6P
AT3G50520	Phosphoglycerate_mutase_family_protein_[KO:K15634]		M00003	Gluconeogenesis, oxaloacetate => fructose-6P
AT3G52930	FBA8	Aldolase superfamily protein [KO:K01623]	M00003	Gluconeogenesis, oxaloacetate => fructose-6P
AT3G54050	HCEF1	high cyclic electron flow 1 [KO:K03841]	M00003	Gluconeogenesis, oxaloacetate => fructose-6P
AT3G55440	TPI	triosephosphate isomerase [KO:K01803]	M00003	Gluconeogenesis, oxaloacetate => fructose-6P
AT4G26520	FBA7	Aldolase superfamily protein [KO:K01623]	M00003	Gluconeogenesis, oxaloacetate => fructose-6P
AT4G26530	FBA5	Aldolase superfamily protein [KO:K01623]	M00003	Gluconeogenesis, oxaloacetate => fructose-6P
AT4G37870	PCK1	phosphoenolpyruvate carboxykinase 1 [KO:K01610]	M00003	Gluconeogenesis, oxaloacetate => fructose-6P
AT4G38970	FBA2	fructose-bisphosphate aldolase 2 [KO:K01623]	M00003	Gluconeogenesis, oxaloacetate => fructose-6P
AT5G03690	FBA4	Aldolase superfamily protein [KO:K01623]	M00003	Gluconeogenesis, oxaloacetate => fructose-6P
AT5G22620	phosphoglycerate/bisphosphoglycerate_mutase_family_protein_[KO:K15634]		M00003	Gluconeogenesis, oxaloacetate => fructose-6P
AT5G64380	Inositol_monophosphatase_family_protein_[KO:K03841]		M00003	Gluconeogenesis, oxaloacetate => fructose-6P
AT5G65690	PCK2	phosphoenolpyruvate carboxykinase 2 [KO:K01610]	M00003	Gluconeogenesis, oxaloacetate => fructose-6P
AT1G01090	PDH-E1_ALPHA	pyruvate dehydrogenase E1 alpha [KO:K00161]	M00307	Pyruvate oxidation, pyruvate => acetyl-CoA
AT1G24180	IAR4	Thiamin diphosphate-binding fold (THDP-binding) superfamily protein [KO:K00161]	M00307	Pyruvate oxidation, pyruvate => acetyl-CoA
AT1G30120	PDH-E1_BETA	pyruvate dehydrogenase E1 beta [KO:K00162]	M00307	Pyruvate oxidation, pyruvate => acetyl-CoA
AT1G34430	EMB3003	2-oxoacid dehydrogenases acyltransferase family protein [KO:K00627]	M00307	Pyruvate oxidation, pyruvate => acetyl-CoA
AT1G48030	mtLPD1	mitochondrial lipoamide dehydrogenase 1 [KO:K00382]	M00307	Pyruvate oxidation, pyruvate => acetyl-CoA
AT1G54220	Dihydrolipoamide_acetyltransferase,_long_form_protein_[KO:K00627]		M00307	Pyruvate oxidation, pyruvate => acetyl-CoA
AT1G59900	E1_ALPHA	pyruvate dehydrogenase complex E1 alpha subunit [KO:K00161]	M00307	Pyruvate oxidation, pyruvate => acetyl-CoA
AT2G34590	Transketolase_family_protein_[KO:K00162]		M00307	Pyruvate oxidation, pyruvate => acetyl-CoA
AT3G13930	Dihydrolipoamide_acetyltransferase,_long_form_protein_[KO:K00627]		M00307	Pyruvate oxidation, pyruvate => acetyl-CoA
AT3G16950	LPD1	lipoamide dehydrogenase 1 [KO:K00382]	M00307	Pyruvate oxidation, pyruvate => acetyl-CoA
AT3G17240	mtLPD2	lipoamide dehydrogenase 2 [KO:K00382]	M00307	Pyruvate oxidation, pyruvate => acetyl-CoA
AT3G25860	LTA2	2-oxoacid dehydrogenases acyltransferase family protein [KO:K00627]	M00307	Pyruvate oxidation, pyruvate => acetyl-CoA
AT3G52200	LTA3	Dihydrolipoamide acetyltransferase, long form protein [KO:K00627]	M00307	Pyruvate oxidation, pyruvate => acetyl-CoA
AT4G16155	dihydrolipoamide_dehydrogenase_[KO:K00382]		M00307	Pyruvate oxidation, pyruvate => acetyl-CoA
AT5G50850	MAB1	Transketolase family protein [KO:K00162]	M00307	Pyruvate oxidation, pyruvate => acetyl-CoA
AT1G32480	IDH-IV	isocitrate dehydrogenase IV [KO:K00030]	M00010	Citrate cycle, first carbon oxidation, oxaloacetate => 2-oxoglutarate
AT1G54340	ICDH	isocitrate dehydrogenase [KO:K00031]	M00010	Citrate cycle, first carbon oxidation, oxaloacetate => 2-oxoglutarate
AT1G65930	cICDH	cytosolic NADP+-dependent isocitrate dehydrogenase [KO:K00031]	M00010	Citrate cycle, first carbon oxidation, oxaloacetate => 2-oxoglutarate
AT2G05710	ACO3	aconitase 3 [KO:K01681]	M00010	Citrate cycle, first carbon oxidation, oxaloacetate => 2-oxoglutarate
AT2G17130	IDH2	isocitrate dehydrogenase subunit 2 [KO:K00030]	M00010	Citrate cycle, first carbon oxidation, oxaloacetate => 2-oxoglutarate
AT2G42790	CSY3	citrate synthase 3 [KO:K01647]	M00010	Citrate cycle, first carbon oxidation, oxaloacetate => 2-oxoglutarate
AT2G44350	ATCS	Citrate synthase family protein [KO:K01647]	M00010	Citrate cycle, first carbon oxidation, oxaloacetate => 2-oxoglutarate
AT3G09810	IDH-VI	isocitrate dehydrogenase VI [KO:K00030]	M00010	Citrate cycle, first carbon oxidation, oxaloacetate => 2-oxoglutarate
AT3G58740	CSY1	citrate synthase 1 [KO:K01647]	M00010	Citrate cycle, first carbon oxidation, oxaloacetate => 2-oxoglutarate
AT3G58750	CSY2	citrate synthase 2 [KO:K01647]	M00010	Citrate cycle, first carbon oxidation, oxaloacetate => 2-oxoglutarate
AT3G60100	CSY5	citrate synthase 5 [KO:K01647]	M00010	Citrate cycle, first carbon oxidation, oxaloacetate => 2-oxoglutarate
AT4G26970	ACO2	aconitase 2 [KO:K01681]	M00010	Citrate cycle, first carbon oxidation, oxaloacetate => 2-oxoglutarate
AT4G35260	IDH1	isocitrate dehydrogenase 1 [KO:K00030]	M00010	Citrate cycle, first carbon oxidation, oxaloacetate => 2-oxoglutarate
AT4G35650	IDH-III	isocitrate dehydrogenase III [KO:K00030]	M00010	Citrate cycle, first carbon oxidation, oxaloacetate => 2-oxoglutarate
AT4G35830	ACO1	aconitase 1 [KO:K01681]	M00010	Citrate cycle, first carbon oxidation, oxaloacetate => 2-oxoglutarate
AT5G03290	IDH-V	isocitrate dehydrogenase V [KO:K00030]	M00010	Citrate cycle, first carbon oxidation, oxaloacetate => 2-oxoglutarate
AT5G14590	Isocitrate/isopropylmalate_dehydrogenase_family_protein_[KO:K00031]		M00010	Citrate cycle, first carbon oxidation, oxaloacetate => 2-oxoglutarate
AT1G09420	G6PD4	glucose-6-phosphate dehydrogenase 4 [KO:K00036]	M00004	Pentose phosphate pathway (Pentose phosphate cycle)
AT1G12230	Aldolase_superfamily_protein_[KO:K00616]		M00004	Pentose phosphate pathway (Pentose phosphate cycle)
AT1G13700	PGL1	6-phosphogluconolactonase 1 [KO:K01057]	M00004	Pentose phosphate pathway (Pentose phosphate cycle)
AT1G24280	G6PD3	glucose-6-phosphate dehydrogenase 3 [KO:K00036]	M00004	Pentose phosphate pathway (Pentose phosphate cycle)
AT1G63290	Aldolase-type_TIM_barrel_family_protein_[KO:K01783]		M00004	Pentose phosphate pathway (Pentose phosphate cycle)
AT1G64190	6-phosphogluconate_dehydrogenase_family_protein_[KO:K00033]		M00004	Pentose phosphate pathway (Pentose phosphate cycle)
AT1G71100	RSW10	Ribose 5-phosphate isomerase, type A protein [KO:K01807]	M00004	Pentose phosphate pathway (Pentose phosphate cycle)
AT2G01290	RPI2	ribose-5-phosphate isomerase 2 [KO:K01807]	M00004	Pentose phosphate pathway (Pentose phosphate cycle)
AT2G45290	Transketolase_[KO:K00615]		M00004	Pentose phosphate pathway (Pentose phosphate cycle)
AT3G01850	Aldolase-type_TIM_barrel_family_protein_[KO:K01783]		M00004	Pentose phosphate pathway (Pentose phosphate cycle)
AT3G02360	6-phosphogluconate_dehydrogenase_family_protein_[KO:K00033]		M00004	Pentose phosphate pathway (Pentose phosphate cycle)
AT3G04790	EMB3119	Ribose 5-phosphate isomerase, type A protein [KO:K01807]	M00004	Pentose phosphate pathway (Pentose phosphate cycle)
AT3G27300	G6PD5	glucose-6-phosphate dehydrogenase 5 [KO:K00036]	M00004	Pentose phosphate pathway (Pentose phosphate cycle)
AT3G49360	PGL2	6-phosphogluconolactonase 2 [KO:K01057]	M00004	Pentose phosphate pathway (Pentose phosphate cycle)
AT3G60750	Transketolase_[KO:K00615]		M00004	Pentose phosphate pathway (Pentose phosphate cycle)
AT4G24620	PGI1	phosphoglucose isomerase 1 [KO:K01810]	M00004	Pentose phosphate pathway (Pentose phosphate cycle)
AT5G13110	G6PD2	glucose-6-phosphate dehydrogenase 2 [KO:K00036]	M00004	Pentose phosphate pathway (Pentose phosphate cycle)
AT5G13420	TRA2	Aldolase-type TIM barrel family protein [KO:K00616]	M00004	Pentose phosphate pathway (Pentose phosphate cycle)
AT5G24400	EMB2024	NagB/RpiA/CoA transferase-like superfamily protein [KO:K01057]	M00004	Pentose phosphate pathway (Pentose phosphate cycle)
AT5G24410	PGL4	6-phosphogluconolactonase 4 [KO:K01057]	M00004	Pentose phosphate pathway (Pentose phosphate cycle)
AT5G24420	PGL5	6-phosphogluconolactonase 5 [KO:K01057]	M00004	Pentose phosphate pathway (Pentose phosphate cycle)
AT5G35790	G6PD1	glucose-6-phosphate dehydrogenase 1 [KO:K00036]	M00004	Pentose phosphate pathway (Pentose phosphate cycle)
AT5G40760	G6PD6	glucose-6-phosphate dehydrogenase 6 [KO:K00036]	M00004	Pentose phosphate pathway (Pentose phosphate cycle)
AT5G41670	6-phosphogluconate_dehydrogenase_family_protein_[KO:K00033]		M00004	Pentose phosphate pathway (Pentose phosphate cycle)
AT5G42740	Sugar_isomerase_(SIS)_family_protein_[KO:K01810]		M00004	Pentose phosphate pathway (Pentose phosphate cycle)
AT5G44520	NagB/RpiA/CoA_transferase-like_superfamily_protein_[KO:K01807]		M00004	Pentose phosphate pathway (Pentose phosphate cycle)
AT5G61410	RPE	D-ribulose-5-phosphate-3-epimerase [KO:K01783]	M00004	Pentose phosphate pathway (Pentose phosphate cycle)
AT1G09420	G6PD4	glucose-6-phosphate dehydrogenase 4 [KO:K00036]	M00006	Pentose phosphate pathway, oxidative phase, glucose 6P => ribulose 5P
AT1G13700	PGL1	6-phosphogluconolactonase 1 [KO:K01057]	M00006	Pentose phosphate pathway, oxidative phase, glucose 6P => ribulose 5P
AT1G24280	G6PD3	glucose-6-phosphate dehydrogenase 3 [KO:K00036]	M00006	Pentose phosphate pathway, oxidative phase, glucose 6P => ribulose 5P
AT1G64190	6-phosphogluconate_dehydrogenase_family_protein_[KO:K00033]		M00006	Pentose phosphate pathway, oxidative phase, glucose 6P => ribulose 5P
AT3G02360	6-phosphogluconate_dehydrogenase_family_protein_[KO:K00033]		M00006	Pentose phosphate pathway, oxidative phase, glucose 6P => ribulose 5P
AT3G27300	G6PD5	glucose-6-phosphate dehydrogenase 5 [KO:K00036]	M00006	Pentose phosphate pathway, oxidative phase, glucose 6P => ribulose 5P
AT3G49360	PGL2	6-phosphogluconolactonase 2 [KO:K01057]	M00006	Pentose phosphate pathway, oxidative phase, glucose 6P => ribulose 5P
AT5G13110	G6PD2	glucose-6-phosphate dehydrogenase 2 [KO:K00036]	M00006	Pentose phosphate pathway, oxidative phase, glucose 6P => ribulose 5P
AT5G24400	EMB2024	NagB/RpiA/CoA transferase-like superfamily protein [KO:K01057]	M00006	Pentose phosphate pathway, oxidative phase, glucose 6P => ribulose 5P
AT5G24410	PGL4	6-phosphogluconolactonase 4 [KO:K01057]	M00006	Pentose phosphate pathway, oxidative phase, glucose 6P => ribulose 5P
AT5G24420	PGL5	6-phosphogluconolactonase 5 [KO:K01057]	M00006	Pentose phosphate pathway, oxidative phase, glucose 6P => ribulose 5P
AT5G35790	G6PD1	glucose-6-phosphate dehydrogenase 1 [KO:K00036]	M00006	Pentose phosphate pathway, oxidative phase, glucose 6P => ribulose 5P
AT5G40760	G6PD6	glucose-6-phosphate dehydrogenase 6 [KO:K00036]	M00006	Pentose phosphate pathway, oxidative phase, glucose 6P => ribulose 5P
AT5G41670	6-phosphogluconate_dehydrogenase_family_protein_[KO:K00033]		M00006	Pentose phosphate pathway, oxidative phase, glucose 6P => ribulose 5P
AT1G12230	Aldolase_superfamily_protein_[KO:K00616]		M00007	Pentose phosphate pathway, non-oxidative phase, fructose 6P => ribose 5P
AT1G63290	Aldolase-type_TIM_barrel_family_protein_[KO:K01783]		M00007	Pentose phosphate pathway, non-oxidative phase, fructose 6P => ribose 5P
AT1G71100	RSW10	Ribose 5-phosphate isomerase, type A protein [KO:K01807]	M00007	Pentose phosphate pathway, non-oxidative phase, fructose 6P => ribose 5P
AT2G01290	RPI2	ribose-5-phosphate isomerase 2 [KO:K01807]	M00007	Pentose phosphate pathway, non-oxidative phase, fructose 6P => ribose 5P
AT2G45290	Transketolase_[KO:K00615]		M00007	Pentose phosphate pathway, non-oxidative phase, fructose 6P => ribose 5P
AT3G01850	Aldolase-type_TIM_barrel_family_protein_[KO:K01783]		M00007	Pentose phosphate pathway, non-oxidative phase, fructose 6P => ribose 5P
AT3G04790	EMB3119	Ribose 5-phosphate isomerase, type A protein [KO:K01807]	M00007	Pentose phosphate pathway, non-oxidative phase, fructose 6P => ribose 5P
AT3G60750	Transketolase_[KO:K00615]		M00007	Pentose phosphate pathway, non-oxidative phase, fructose 6P => ribose 5P
AT5G13420	TRA2	Aldolase-type TIM barrel family protein [KO:K00616]	M00007	Pentose phosphate pathway, non-oxidative phase, fructose 6P => ribose 5P
AT5G44520	NagB/RpiA/CoA_transferase-like_superfamily_protein_[KO:K01807]		M00007	Pentose phosphate pathway, non-oxidative phase, fructose 6P => ribose 5P
AT5G61410	RPE	D-ribulose-5-phosphate-3-epimerase [KO:K01783]	M00007	Pentose phosphate pathway, non-oxidative phase, fructose 6P => ribose 5P

## Sheet: Phenylpropanoids
AT2G37040	PAL1	PP
AT3G53260	PAL2	PP
AT5G04230	PAL3	PP
AT3G10340	PAL4	PP
AT2G30490	C4H	PP
AT1G51680	4CL1	PP
AT3G21240	4CL2	PP
AT1G65060	4CL3	PP
AT5G48930	HCT	Monolignols
AT2G40890	C3H	Monolignols
AT1G67980	CCOAOMT1	Monolignols
AT4G26220	CCOAOMT2	Monolignols
AT4G34050	CCOAOMT3	Monolignols
AT4G36220	F5H	Monolignols
AT5G54160	COMTI	Monolignols
AT1G15950	CCR1	Monolignols
AT1G80820	CCR2	Monolignols
AT1G72680	CAD1	Monolignols
AT2G21890	CAD3	Monolignols
AT3G19450	CAD4	Monolignols
AT4G34230	CAD5	Monolignols
AT4G37970	CAD6	Monolignols
AT4G37980	CAD7	Monolignols
AT4G37990	CAD8	Monolignols
AT5G13930	CHS	Flavonoids
AT3G55120	CHI	Flavonoids
AT3G51240	F3H	Flavonoids
AT5G07990	F3'H	Flavonoids
AT5G08640	FLS1	Flavonoids
AT5G63590	FLS3	Flavonoids
AT5G42800	DFR	Flavonoids
AT4G22870	LDOX	Flavonoids
AT2G19070	SHT	Phenolamides
AT1G74540	CYP98A8	Phenolamides
AT1G74550	CYP98A9	Phenolamides
AT1G67990	TSM1	Phenolamides
AT2G38080	LAC4	Monolignols
AT5G03260	LAC11	Monolignols
AT5G60020	LAC17	Monolignols
AT1G05250	AtPRX2	Monolignols
AT2G41480	AtPRX25	Monolignols
AT5G64120	AtPRX71	Monolignols
AT5G66390	AtPRX72	Monolignols

## Sheet: Terpenes
Gene	Name	Description	Module	Subpathway
AT1G31910	GHMP_kinase_family_protein_[KO:K00938]		M00095	C5 isoprenoid biosynthesis, mevalonate pathway
AT1G76490	HMG1	hydroxy methylglutaryl CoA reductase 1 [KO:K00021]	M00095	C5 isoprenoid biosynthesis, mevalonate pathway
AT2G17370	HMG2	3-hydroxy-3-methylglutaryl-CoA reductase 2 [KO:K00021]	M00095	C5 isoprenoid biosynthesis, mevalonate pathway
AT2G38700	MVD1	mevalonate diphosphate decarboxylase 1 [KO:K01597]	M00095	C5 isoprenoid biosynthesis, mevalonate pathway
AT3G02780	IPP2	isopentenyl pyrophosphate:dimethylallyl pyrophosphate isomerase 2 [KO:K01823]	M00095	C5 isoprenoid biosynthesis, mevalonate pathway
AT3G54250	GHMP_kinase_family_protein_[KO:K01597]		M00095	C5 isoprenoid biosynthesis, mevalonate pathway
AT4G11820	HMGS	hydroxymethylglutaryl-CoA synthase / HMG-CoA synthase / 3-hydroxy-3-methylglutaryl coenzyme A synthase [KO:K01641]	M00095	C5 isoprenoid biosynthesis, mevalonate pathway
AT5G16440	IPP1	isopentenyl diphosphate isomerase 1 [KO:K01823]	M00095	C5 isoprenoid biosynthesis, mevalonate pathway
AT5G27450	MK	mevalonate kinase [KO:K00869]	M00095	C5 isoprenoid biosynthesis, mevalonate pathway
AT5G47720	AACT1	Thiolase family protein [KO:K00626]	M00095	C5 isoprenoid biosynthesis, mevalonate pathway
AT5G48230	ACAT2	acetoacetyl-CoA thiolase 2 [KO:K00626]	M00095	C5 isoprenoid biosynthesis, mevalonate pathway
AT1G63970	ISPF	isoprenoid F [KO:K01770]	M00096	C5 isoprenoid biosynthesis, non-mevalonate pathway
AT2G02500	ISPD	Nucleotide-diphospho-sugar transferases superfamily protein [KO:K00991]	M00096	C5 isoprenoid biosynthesis, non-mevalonate pathway
AT2G26930	CDPMEK	4-(cytidine 5'-phospho)-2-C-methyl-D-erithritol kinase [KO:K00919]	M00096	C5 isoprenoid biosynthesis, non-mevalonate pathway
AT3G02780	IPP2	isopentenyl pyrophosphate:dimethylallyl pyrophosphate isomerase 2 [KO:K01823]	M00096	C5 isoprenoid biosynthesis, non-mevalonate pathway
AT3G21500	DXPS1	1-deoxy-D-xylulose 5-phosphate synthase 1 [KO:K01662]	M00096	C5 isoprenoid biosynthesis, non-mevalonate pathway
AT4G15560	CLA1	Deoxyxylulose-5-phosphate synthase [KO:K01662]	M00096	C5 isoprenoid biosynthesis, non-mevalonate pathway
AT4G34350	HDR	4-hydroxy-3-methylbut-2-enyl diphosphate reductase [KO:K03527]	M00096	C5 isoprenoid biosynthesis, non-mevalonate pathway
AT5G11380	DXPS3	1-deoxy-D-xylulose 5-phosphate synthase 3 [KO:K01662]	M00096	C5 isoprenoid biosynthesis, non-mevalonate pathway
AT5G16440	IPP1	isopentenyl diphosphate isomerase 1 [KO:K01823]	M00096	C5 isoprenoid biosynthesis, non-mevalonate pathway
AT5G60600	HDS	4-hydroxy-3-methylbut-2-enyl diphosphate synthase [KO:K03526]	M00096	C5 isoprenoid biosynthesis, non-mevalonate pathway
AT5G62790	DXR	1-deoxy-D-xylulose 5-phosphate reductoisomerase [KO:K00099]	M00096	C5 isoprenoid biosynthesis, non-mevalonate pathway
AT1G49530	GGPS6	geranylgeranyl pyrophosphate synthase 6 [KO:K13789]	M00366	C10-C20 isoprenoid biosynthesis, plants
AT2G18620	Terpenoid_synthases_superfamily_protein_[KO:K13789]		M00366	C10-C20 isoprenoid biosynthesis, plants
AT2G18640	GGPS4	geranylgeranyl pyrophosphate synthase 4 [KO:K13789]	M00366	C10-C20 isoprenoid biosynthesis, plants
AT2G23800	GGPS2	geranylgeranyl pyrophosphate synthase 2 [KO:K13789]	M00366	C10-C20 isoprenoid biosynthesis, plants
AT2G34630	GPS1	geranyl diphosphate synthase 1 [KO:K14066]	M00366	C10-C20 isoprenoid biosynthesis, plants
AT3G02780	IPP2	isopentenyl pyrophosphate:dimethylallyl pyrophosphate isomerase 2 [KO:K01823]	M00366	C10-C20 isoprenoid biosynthesis, plants
AT3G14510	Polyprenyl_synthetase_family_protein_[KO:K13789]		M00366	C10-C20 isoprenoid biosynthesis, plants
AT3G14530	Terpenoid_synthases_superfamily_protein_[KO:K13789]		M00366	C10-C20 isoprenoid biosynthesis, plants
AT3G14550	GGPS3	geranylgeranyl pyrophosphate synthase 3 [KO:K13789]	M00366	C10-C20 isoprenoid biosynthesis, plants
AT3G20160	Terpenoid_synthases_superfamily_protein_[KO:K13789]		M00366	C10-C20 isoprenoid biosynthesis, plants
AT3G29430	Terpenoid_synthases_superfamily_protein_[KO:K13789]		M00366	C10-C20 isoprenoid biosynthesis, plants
AT3G32040	Terpenoid_synthases_superfamily_protein_[KO:K13789]		M00366	C10-C20 isoprenoid biosynthesis, plants
AT4G17190	FPS2	farnesyl diphosphate synthase 2 [KO:K00787]	M00366	C10-C20 isoprenoid biosynthesis, plants
AT4G36810	GGPS1	geranylgeranyl pyrophosphate synthase 1 [KO:K13789]	M00366	C10-C20 isoprenoid biosynthesis, plants
AT4G38460	GGR	geranylgeranyl reductase [KO:K13789]	M00366	C10-C20 isoprenoid biosynthesis, plants
AT5G16440	IPP1	isopentenyl diphosphate isomerase 1 [KO:K01823]	M00366	C10-C20 isoprenoid biosynthesis, plants
AT5G47770	FPS1	farnesyl diphosphate synthase 1 [KO:K00787]	M00366	C10-C20 isoprenoid biosynthesis, plants
AT1G06820	CRTISO	carotenoid isomerase [KO:K09835]	M00097	beta-Carotene biosynthesis, GGAP => beta-carotene
AT1G10830	Z-ISO	15-cis-zeta-carotene isomerase [KO:K15744]	M00097	beta-Carotene biosynthesis, GGAP => beta-carotene
AT3G04870	ZDS	zeta-carotene desaturase [KO:K00514]	M00097	beta-Carotene biosynthesis, GGAP => beta-carotene
AT3G10230	LYC	lycopene cyclase [KO:K06443]	M00097	beta-Carotene biosynthesis, GGAP => beta-carotene
AT4G14210	PDS3	phytoene desaturase 3 [KO:K02293]	M00097	beta-Carotene biosynthesis, GGAP => beta-carotene
AT5G17230	PSY	PHYTOENE SYNTHASE [KO:K02291]	M00097	beta-Carotene biosynthesis, GGAP => beta-carotene
AT1G30100	NCED5	nine-cis-epoxycarotenoid dioxygenase 5 [KO:K09840]	M00372	Abscisic acid biosynthesis, beta-carotene => abscisic acid
AT1G31800	CYP97A3	cytochrome P450, family 97, subfamily A, polypeptide 3 [KO:K15747]	M00372	Abscisic acid biosynthesis, beta-carotene => abscisic acid
AT1G52340	ABA2	NAD(P)-binding Rossmann-fold superfamily protein [KO:K09841]	M00372	Abscisic acid biosynthesis, beta-carotene => abscisic acid
AT1G78390	NCED9	nine-cis-epoxycarotenoid dioxygenase 9 [KO:K09840]	M00372	Abscisic acid biosynthesis, beta-carotene => abscisic acid
AT2G27150	AAO3	abscisic aldehyde oxidase 3 [KO:K09842]	M00372	Abscisic acid biosynthesis, beta-carotene => abscisic acid
AT3G14440	NCED3	nine-cis-epoxycarotenoid dioxygenase 3 [KO:K09840]	M00372	Abscisic acid biosynthesis, beta-carotene => abscisic acid
AT3G24220	NCED6	nine-cis-epoxycarotenoid dioxygenase 6 [KO:K09840]	M00372	Abscisic acid biosynthesis, beta-carotene => abscisic acid
AT4G18350	NCED2	nine-cis-epoxycarotenoid dioxygenase 2 [KO:K09840]	M00372	Abscisic acid biosynthesis, beta-carotene => abscisic acid
AT4G19170	NCED4	nine-cis-epoxycarotenoid dioxygenase 4 [KO:K09840]	M00372	Abscisic acid biosynthesis, beta-carotene => abscisic acid
AT4G25700	BETA-OHASE_1	beta-hydroxylase 1 [KO:K15746]	M00372	Abscisic acid biosynthesis, beta-carotene => abscisic acid
AT5G52570	BETA-OHASE_2	beta-carotene hydroxylase 2 [KO:K15746]	M00372	Abscisic acid biosynthesis, beta-carotene => abscisic acid
AT5G67030	ABA1	zeaxanthin epoxidase (ZEP) (ABA1) [KO:K09838]	M00372	Abscisic acid biosynthesis, beta-carotene => abscisic acid
AT2G38050	DET2	3-oxo-5-alpha-steroid 4-dehydrogenase family protein [KO:K09591]	M00371	Castasterone biosynthesis, campesterol => castasterone
AT3G13730	CYP90D1	cytochrome P450, family 90, subfamily D, polypeptide 1 [KO:K12638]	M00371	Castasterone biosynthesis, campesterol => castasterone
AT3G30180	BR6OX2	brassinosteroid-6-oxidase 2 [KO:K12640]	M00371	Castasterone biosynthesis, campesterol => castasterone
AT3G50660	DWF4	Cytochrome P450 superfamily protein [KO:K09587]	M00371	Castasterone biosynthesis, campesterol => castasterone
AT4G36380	ROT3	Cytochrome P450 superfamily protein [KO:K12637]	M00371	Castasterone biosynthesis, campesterol => castasterone
AT5G05690	CPD	Cytochrome P450 superfamily protein [KO:K09588]	M00371	Castasterone biosynthesis, campesterol => castasterone
AT5G38970	BR6OX1	brassinosteroid-6-oxidase 1 [KO:K09590]	M00371	Castasterone biosynthesis, campesterol => castasterone

## Sheet: CK
AT2G17820	AHK1	HK
AT5G35750	AHK2	HK
AT1G27320	AHK3	HK
AT2G01830	AHK4	HK
AT5G10720	AHK5	HK
AT2G47430	CKI1	HK
AT2G40940	ERS1	HK
AT1G66340	ETR1	HK
AT3G21510	AHP1	HPT
AT3G29350	AHP2	HPT
AT5G39340	AHP3	HPT
AT3G16360	AHP4	HPT
AT1G03430	AHP5	HPT
AT1G80100	AHP6	HPT
AT3G16857	ARR1	RRB
AT4G16110	ARR2	RRB
AT1G59940	ARR3	RRA
AT1G10470	ARR4	RRA
AT3G48100	ARR5	RRA
AT5G62920	ARR6	RRA
AT1G19050	ARR7	RRA
AT2G41310	ARR8	RRA
AT3G57040	ARR9	RRA
AT4G31920	ARR10	RRB
AT1G67710	ARR11	RRB
AT2G25180	ARR12	RRB
AT2G01760	ARR14	RRB
AT1G74890	ARR15	RRA
AT2G40670	ARR16	RRA
AT3G56380	ARR17	RRA
AT5G58080	ARR18	RRB
AT1G49190	ARR19	RRB
AT3G62670	ARR20	RRB
AT5G07210	ARR21	RRB
AT3G04280	ARR22	RRC
AT5G62120	ARR23	RRB
AT5G26594	ARR24	RRC
