# Supplementary material for: Ranking genome-wide correlation measurements improves microarray and RNA-seq based global and targeted co-expression networks
Source: Sci Rep. 2018 Jul 18;8:10885. doi: 10.1038/s41598-018-29077-3 (PMC6052111; doi:10.1038/s41598-018-29077-3)
Supplement: Supplementary file 3 — Supplementary Table 3 [file 41598_2018_29077_MOESM3_ESM.xlsx]

## Sheet: Carbohydrates
	Community	Model_name	Type	Short_description	Guide gene
AT3G52930	1	AT3G52930.1	protein_coding	Aldolase superfamily protein	GG		Glycolysis and Citrate cycle
AT4G26970	1	AT4G26970.1	protein_coding	aconitase 2	GG
AT1G24180	1	AT1G24180.1	protein_coding	Thiamin diphosphate-binding fold (THDP-binding) superfamily protein	GG
AT2G33040	1	AT2G33040.1	protein_coding	gamma subunit of Mt ATP synthase
AT2G36530	1	AT2G36530.1	protein_coding	Enolase	GG
AT1G09780	1	AT1G09780.1	protein_coding	Phosphoglycerate mutase, 2,3-bisphosphoglycerate-independent	GG
AT1G78900	1	AT1G78900.1	protein_coding	vacuolar ATP synthase subunit A
AT1G53750	1	AT1G53750.1	protein_coding	regulatory particle triple-A 1A
AT3G15020	1	AT3G15020.1	protein_coding	Lactate/malate dehydrogenase family protein
AT3G27240	1	AT3G27240.1	protein_coding	Cytochrome C1 family
AT3G52200	1	AT3G52200.1	protein_coding	Dihydrolipoamide acetyltransferase, long form protein	GG
AT5G08300	1	AT5G08300.1	protein_coding	Succinyl-CoA ligase, alpha subunit
AT5G55070	1	AT5G55070.1	protein_coding	Dihydrolipoamide succinyltransferase
AT1G47260	1	AT1G47260.1	protein_coding	gamma carbonic anhydrase 2
AT2G17130	1	AT2G17130.1	protein_coding	isocitrate dehydrogenase subunit 2	GG
AT1G04410	1	AT1G04410.1	protein_coding	Lactate/malate dehydrogenase family protein
AT3G09810	1	AT3G09810.1	protein_coding	isocitrate dehydrogenase VI	GG
AT1G65930	1	AT1G65930.1	protein_coding	cytosolic NADP+-dependent isocitrate dehydrogenase	GG
AT4G26940	1	AT4G26940.1	protein_coding	Galactosyltransferase family protein
AT5G63680	1	AT5G63680.1	protein_coding	Pyruvate kinase family protein	GG
AT5G13450	1	AT5G13450.1	protein_coding	delta subunit of Mt ATP synthase
AT3G27300	1	AT3G27300.1	protein_coding	glucose-6-phosphate dehydrogenase 5	GG
AT5G56630	1	AT5G56630.1	protein_coding	phosphofructokinase 7	GG
AT5G66760	1	AT5G66760.1	protein_coding	succinate dehydrogenase 1-1
AT5G03290	1	AT5G03290.1	protein_coding	isocitrate dehydrogenase V	GG
AT5G37510	1	AT5G37510.1	protein_coding	NADH-ubiquinone dehydrogenase, mitochondrial, putative
AT1G79550	1	AT1G79550.1	protein_coding	phosphoglycerate kinase	GG
AT3G52990	1	AT3G52990.1	protein_coding	Pyruvate kinase family protein	GG
AT3G01720	1	AT3G01720.1	protein_coding
AT4G35260	1	AT4G35260.1	protein_coding	isocitrate dehydrogenase 1	GG
AT4G11150	1	AT4G11150.1	protein_coding	vacuolar ATP synthase subunit E1
AT4G26910	1	AT4G26910.1	protein_coding	Dihydrolipoamide succinyltransferase
AT5G13110	1	AT5G13110.1	protein_coding	glucose-6-phosphate dehydrogenase 2	GG
AT1G13440	1	AT1G13440.1	protein_coding	glyceraldehyde-3-phosphate dehydrogenase C2	GG
AT3G08580	1	AT3G08580.1	protein_coding	ADP/ATP carrier 1
AT1G70770	1	AT1G70770.1	protein_coding	Protein of unknown function DUF2359, transmembrane
AT3G02090	1	AT3G02090.1	protein_coding	Insulinase (Peptidase family M16) protein
AT2G17720	1	AT2G17720.1	protein_coding	2-oxoglutarate (2OG) and Fe(II)-dependent oxygenase superfamily protein
AT5G03300	1	AT5G03300.1	protein_coding	adenosine kinase 2
AT1G65610	1	AT1G65610.1	protein_coding	Six-hairpin glycosidases superfamily protein
AT1G20950	1	AT1G20950.1	protein_coding	Phosphofructokinase family protein
AT1G51980	1	AT1G51980.1	protein_coding	Insulinase (Peptidase family M16) protein
AT3G55410	1	AT3G55410.1	protein_coding	2-oxoglutarate dehydrogenase, E1 component
AT5G13440	1	AT5G13440.1	protein_coding	Ubiquinol-cytochrome C reductase iron-sulfur subunit
AT2G26230	1	AT2G26230.1	protein_coding	uricase / urate oxidase / nodulin 35, putative
AT3G02230	1	AT3G02230.1	protein_coding	reversibly glycosylated polypeptide 1
AT4G28540	1	AT4G28540.1	protein_coding	casein kinase I-like 6
AT4G13940	1	AT4G13940.1	protein_coding	S-adenosyl-L-homocysteine hydrolase
AT2G20420	1	AT2G20420.1	protein_coding	ATP citrate lyase (ACL) family protein
AT2G36580	1	AT2G36580.1	protein_coding	Pyruvate kinase family protein	GG
AT3G04120	1	AT3G04120.1	protein_coding	glyceraldehyde-3-phosphate dehydrogenase C subunit 1	GG
AT5G14040	1	AT5G14040.1	protein_coding	phosphate transporter 3;1
AT5G62530	1	AT5G62530.1	protein_coding	aldehyde dehydrogenase 12A1
AT5G08530	1	AT5G08530.1	protein_coding	51 kDa subunit of complex I
AT2G44350	1	AT2G44350.1	protein_coding	Citrate synthase family protein	GG
AT4G02580	1	AT4G02580.1	protein_coding	NADH-ubiquinone oxidoreductase 24 kDa subunit, putative
AT5G13500	1	AT5G13500.1	protein_coding
AT5G66510	1	AT5G66510.1	protein_coding	gamma carbonic anhydrase 3
AT1G21370	1	AT1G21370.1	protein_coding
AT2G41660	1	AT2G41660.1	protein_coding	Protein of unknown function, DUF617
AT3G57630	1	AT3G57630.1	protein_coding	exostosin family protein
AT5G50850	1	AT5G50850.1	protein_coding	Transketolase family protein	GG
AT3G24160	1	AT3G24160.1	protein_coding	putative type 1 membrane protein
AT1G22840	1	AT1G22840.1	protein_coding	CYTOCHROME C-1
AT5G08680	1	AT5G08680.1	protein_coding	ATP synthase alpha/beta family protein
AT4G38510	1	AT4G38510.1	protein_coding	ATPase, V1 complex, subunit B protein
AT4G13930	1	AT4G13930.1	protein_coding	serine hydroxymethyltransferase 4
AT1G47420	1	AT1G47420.1	protein_coding	succinate dehydrogenase 5
AT5G36880	1	AT5G36880.1	protein_coding	acetyl-CoA synthetase
AT1G35720	1	AT1G35720.1	protein_coding	annexin 1
AT1G17890	1	AT1G17890.1	protein_coding	NAD(P)-binding Rossmann-fold superfamily protein
AT2G17420	1	AT2G17420.1	protein_coding	NADPH-dependent thioredoxin reductase A
AT2G47510	1	AT2G47510.1	protein_coding	fumarase 1
AT1G66680	1	AT1G66680.1	protein_coding	S-adenosyl-L-methionine-dependent methyltransferases superfamily protein
AT1G20260	1	AT1G20260.1	protein_coding	ATPase, V1 complex, subunit B protein
AT2G23770	1	AT2G23770.1	protein_coding	protein kinase family protein / peptidoglycan-binding LysM domain-containing protein
AT3G13930	1	AT3G13930.1	protein_coding	Dihydrolipoamide acetyltransferase, long form protein	GG
AT3G17240	1	AT3G17240.1	protein_coding	lipoamide dehydrogenase 2	GG
AT2G22480	1	AT2G22480.1	protein_coding	phosphofructokinase 5	GG
AT2G02730	1	AT2G02730.1	protein_coding	Protein of unknown function (DUF1664)
AT1G63940	1	AT1G63940.1	protein_coding	monodehydroascorbate reductase 6
AT3G22850	1	AT3G22850.1	protein_coding	Aluminium induced protein with YGL and LRDR motifs
AT2G36880	1	AT2G36880.1	protein_coding	methionine adenosyltransferase 3
AT3G55440	1	AT3G55440.1	protein_coding	triosephosphate isomerase	GG
AT3G02780	1	AT3G02780.1	protein_coding	isopentenyl pyrophosphate:dimethylallyl pyrophosphate isomerase 2
AT5G17380	1	AT5G17380.1	protein_coding	Thiamine pyrophosphate dependent pyruvate decarboxylase family protein
AT2G45790	1	AT2G45790.1	protein_coding	phosphomannomutase
AT2G30870	1	AT2G30870.1	protein_coding	glutathione S-transferase PHI 10
AT3G48170	1	AT3G48170.1	protein_coding	aldehyde dehydrogenase 10A9
AT3G42050	1	AT3G42050.1	protein_coding	vacuolar ATP synthase subunit H family protein
AT3G58750	2	AT3G58750.1	protein_coding	citrate synthase 2	GG		TCA
AT4G01610	2	AT4G01610.1	protein_coding	Cysteine proteinases superfamily protein
AT2G42790	2	AT2G42790.1	protein_coding	citrate synthase 3	GG
AT4G21580	2	AT4G21580.1	protein_coding	oxidoreductase, zinc-binding dehydrogenase family protein
AT5G47810	2	AT5G47810.1	protein_coding	phosphofructokinase 2	GG
AT4G33360	2	AT4G33360.1	protein_coding	NAD(P)-binding Rossmann-fold superfamily protein
AT3G49160	2	AT3G49160.1	protein_coding	pyruvate kinase family protein	GG
AT4G08180	2	AT4G08180.1	protein_coding	OSBP(oxysterol binding protein)-related protein 1C
AT1G77770	2	AT1G77770.1	protein_coding	Protein of unknown function (DUF1644)
AT1G77180	2	AT1G77180.1	protein_coding	chromatin protein family
AT1G79940	2	AT1G79940.1	protein_coding	DnaJ / Sec63 Brl domains-containing protein
AT5G11520	2	AT5G11520.1	protein_coding	aspartate aminotransferase 3
AT5G04040	2	AT5G04040.1	protein_coding	Patatin-like phospholipase family protein
AT1G53580	2	AT1G53580.1	protein_coding	glyoxalase II 3
AT2G01490	2	AT2G01490.1	protein_coding	phytanoyl-CoA dioxygenase (PhyH) family protein
AT1G02850	2	AT1G02850.1	protein_coding	beta glucosidase 11
AT2G05710	2	AT2G05710.1	protein_coding	aconitase 3	GG
AT1G07810	2	AT1G07810.1	protein_coding	ER-type Ca2+-ATPase 1
AT2G46500	2	AT2G46500.1	protein_coding	phosphoinositide 4-kinase gamma 4
AT5G17510	2	AT5G17510.1	protein_coding
AT3G16150	2	AT3G16150.1	protein_coding	N-terminal nucleophile aminohydrolases (Ntn hydrolases) superfamily protein
AT2G33150	2	AT2G33150.1	protein_coding	peroxisomal 3-ketoacyl-CoA thiolase 3
AT1G79230	3	AT1G79230.1	protein_coding	mercaptopyruvate sulfurtransferase 1
AT1G54220	3	AT1G54220.1	protein_coding	Dihydrolipoamide acetyltransferase, long form protein	GG
AT1G58080	3	AT1G58080.1	protein_coding	ATP phosphoribosyl transferase 1
AT1G32440	3	AT1G32440.1	protein_coding	plastidial pyruvate kinase 3	GG
AT5G14590	3	AT5G14590.1	protein_coding	Isocitrate/isopropylmalate dehydrogenase family protein	GG
AT4G31990	3	AT4G31990.1	protein_coding	aspartate aminotransferase 5
AT4G24620	3	AT4G24620.1	protein_coding	phosphoglucose isomerase 1	GG
AT3G01120	3	AT3G01120.1	protein_coding	Pyridoxal phosphate (PLP)-dependent transferases superfamily protein
AT3G25530	3	AT3G25530.1	protein_coding	glyoxylate reductase 1
AT5G04590	3	AT5G04590.1	protein_coding	sulfite reductase
AT3G59970	3	AT3G59970.1	protein_coding	methylenetetrahydrofolate reductase 1
AT5G26780	3	AT5G26780.1	protein_coding	serine hydroxymethyltransferase 2
AT5G17530	3	AT5G17530.1	protein_coding	phosphoglucosamine mutase family protein
AT1G70730	3	AT1G70730.1	protein_coding	Phosphoglucomutase/phosphomannomutase family protein
AT2G01830	3	AT2G01830.1	protein_coding	CHASE domain containing histidine kinase protein
AT3G02360	4	AT3G02360.1	protein_coding	6-phosphogluconate dehydrogenase family protein	GG		Pentose phosphate
AT1G22410	4	AT1G22410.1	protein_coding	Class-II DAHP synthetase family protein
AT5G40760	4	AT5G40760.1	protein_coding	glucose-6-phosphate dehydrogenase 6	GG
AT1G22400	4	AT1G22400.1	protein_coding	UDP-Glycosyltransferase superfamily protein
AT3G48890	4	AT3G48890.1	protein_coding	membrane-associated progesterone binding protein 3
AT1G71100	4	AT1G71100.1	protein_coding	Ribose 5-phosphate isomerase, type A protein	GG
AT2G45300	4	AT2G45300.1	protein_coding	RNA 3'-terminal phosphate cyclase/enolpyruvate transferase, alpha/beta
AT5G65690	5	AT5G65690.1	protein_coding	phosphoenolpyruvate carboxykinase 2	GG
AT4G23410	5	AT4G23410.1	protein_coding	tetraspanin5
AT1G08790	5	AT1G08790.1	protein_coding	Protein of unknown function (DUF1685)
AT1G59530	5	AT1G59530.1	protein_coding	basic leucine-zipper 4
AT3G18120	5	AT3G18120.1	protein_coding	F-box associated ubiquitination effector family protein
AT3G43430	5	AT3G43430.1	protein_coding	RING/U-box superfamily protein
AT3G15860	5	AT3G15860.1	protein_coding
AT3G14780	5	AT3G14780.1	protein_coding
AT4G18340	5	AT4G18340.1	protein_coding	Glycosyl hydrolase superfamily protein
AT5G24800	5	AT5G24800.1	protein_coding	basic leucine zipper 9
AT5G13880	5	AT5G13880.1	protein_coding
AT5G23350	5	AT5G23350.1	protein_coding	GRAM domain-containing protein / ABA-responsive protein-related
AT5G08350	5	AT5G08350.1	protein_coding	GRAM domain-containing protein / ABA-responsive protein-related
AT5G23360	5	AT5G23360.1	protein_coding	GRAM domain-containing protein / ABA-responsive protein-related
AT1G26450	5	AT1G26450.1	protein_coding	Carbohydrate-binding X8 domain superfamily protein
AT2G19460	5	AT2G19460.1	protein_coding	Protein of unknown function (DUF3511)
AT2G34140	5	AT2G34140.1	protein_coding	Dof-type zinc finger DNA-binding family protein
AT3G24590	6	AT3G24590.1	protein_coding	plastidic type i signal peptidase 1
AT5G63310	6	AT5G63310.1	protein_coding	nucleoside diphosphate kinase 2
AT1G67700	6	AT1G67700.1	protein_coding
AT2G19940	6	AT2G19940.1	protein_coding	oxidoreductases, acting on the aldehyde or oxo group of donors, NAD or NADP as acceptor;copper ion binding
AT1G35680	6	AT1G35680.1	protein_coding	Ribosomal protein L21
AT1G48350	6	AT1G48350.1	protein_coding	Ribosomal L18p/L5e family protein
AT2G21170	6	AT2G21170.1	protein_coding	triosephosphate isomerase	GG
AT2G42770	6	AT2G42770.1	protein_coding	Peroxisomal membrane 22 kDa (Mpv17/PMP22) family protein
AT3G58610	6	AT3G58610.1	protein_coding	ketol-acid reductoisomerase
AT1G72030	6	AT1G72030.1	protein_coding	Acyl-CoA N-acyltransferases (NAT) superfamily protein
AT1G14310	6	AT1G14310.1	protein_coding	Haloacid dehalogenase-like hydrolase (HAD) superfamily protein
AT5G56600	6	AT5G56600.1	protein_coding	profilin 3
AT1G14150	6	AT1G14150.1	protein_coding	PsbQ-like 2
AT5G08280	6	AT5G08280.1	protein_coding	hydroxymethylbilane synthase
AT1G50170	6	AT1G50170.1	protein_coding	sirohydrochlorin ferrochelatase B
AT5G66190	6	AT5G66190.1	protein_coding	ferredoxin-NADP(+)-oxidoreductase 1
AT3G01440	6	AT3G01440.1	protein_coding	PsbQ-like 1
AT3G51140	6	AT3G51140.1	protein_coding	Protein of unknown function (DUF3353)
AT2G37660	6	AT2G37660.1	protein_coding	NAD(P)-binding Rossmann-fold superfamily protein
AT2G01970	7	AT2G01970.1	protein_coding	Endomembrane protein 70 protein family
AT4G10320	7	AT4G10320.1	protein_coding	tRNA synthetase class I (I, L, M and V) family protein
AT5G06850	7	AT5G06850.1	protein_coding	C2 calcium/lipid-binding plant phosphoribosyltransferase family protein
AT5G52040	7	AT5G52040.1	protein_coding	RNA-binding (RRM/RBD/RNP motifs) family protein
AT1G64880	7	AT1G64880.1	protein_coding	Ribosomal protein S5 family protein
AT5G35200	7	AT5G35200.1	protein_coding	ENTH/ANTH/VHS superfamily protein
AT4G35630	7	AT4G35630.1	protein_coding	phosphoserine aminotransferase
AT3G08590	7	AT3G08590.1	protein_coding	Phosphoglycerate mutase, 2,3-bisphosphoglycerate-independent	GG
AT3G28220	8	AT3G28220.1	protein_coding	TRAF-like family protein
AT5G24420	8	AT5G24420.1	protein_coding	6-phosphogluconolactonase 5	GG
AT1G54020	8	AT1G54020.1	protein_coding	GDSL-like Lipase/Acylhydrolase superfamily protein
AT4G13410	8	AT4G13410.1	protein_coding	Nucleotide-diphospho-sugar transferases superfamily protein
AT1G52040	8	AT1G52040.1	protein_coding	myrosinase-binding protein 1
AT1G52000	8	AT1G52000.1	protein_coding	Mannose-binding lectin superfamily protein
AT3G28300	8	AT3G28300.1	protein_coding	Protein of unknown function (DUF677)
AT3G28290	8	AT3G28290.1	protein_coding	Protein of unknown function (DUF677)
AT4G08870	8	AT4G08870.1	protein_coding	Arginase/deacetylase superfamily protein
AT3G22740	8	AT3G22740.1	protein_coding	homocysteine S-methyltransferase 3
AT4G21910	8	AT4G21910.1	protein_coding	MATE efflux family protein
AT4G18440	8	AT4G18440.1	protein_coding	L-Aspartase-like family protein
AT1G52400	8	AT1G52400.1	protein_coding	beta glucosidase 18
AT1G24070	8	AT1G24070.1	protein_coding	cellulose synthase-like A10
AT1G52410	8	AT1G52410.1	protein_coding	TSK-associating protein 1
AT5G43745	8	AT5G43745.1	protein_coding	Protein of unknown function (DUF1012)
AT2G23560	8	AT2G23560.1	protein_coding	methyl esterase 7
AT2G22200	8	AT2G22200.1	protein_coding	Integrase-type DNA-binding superfamily protein
AT3G16470	8	AT3G16470.1	protein_coding	Mannose-binding lectin superfamily protein
AT2G43530	8	AT2G43530.1	protein_coding	Scorpion toxin-like knottin superfamily protein
AT5G17350	9	AT5G17350.1	protein_coding
AT1G32870	9	AT1G32870.1	protein_coding	NAC domain protein 13
AT5G51440	9	AT5G51440.1	protein_coding	HSP20-like chaperones superfamily protein
AT5G25450	9	AT5G25450.1	protein_coding	Cytochrome bd ubiquinol oxidase, 14kDa subunit
AT2G36460	9	AT2G36460.1	protein_coding	Aldolase superfamily protein	GG
AT4G15420	9	AT4G15420.1	protein_coding	Ubiquitin fusion degradation UFD1 family protein
AT5G56550	9	AT5G56550.1	protein_coding	oxidative stress 3
AT3G12580	9	AT3G12580.1	protein_coding	heat shock protein 70
AT5G62020	9	AT5G62020.1	protein_coding	heat shock transcription factor B2A
AT3G14200	9	AT3G14200.1	protein_coding	Chaperone DnaJ-domain superfamily protein
AT3G07090	9	AT3G07090.1	protein_coding	PPPDE putative thiol peptidase family protein
AT4G29130	10	AT4G29130.1	protein_coding	hexokinase 1	GG
AT1G23190	10	AT1G23190.1	protein_coding	Phosphoglucomutase/phosphomannomutase family protein
AT1G53310	10	AT1G53310.1	protein_coding	phosphoenolpyruvate carboxylase 1
AT5G49810	10	AT5G49810.1	protein_coding	methionine S-methyltransferase
AT4G18370	11	AT4G18370.1	protein_coding	DEGP protease 5
AT5G44520	11	AT5G44520.1	protein_coding	NagB/RpiA/CoA transferase-like superfamily protein	GG
AT4G33470	11	AT4G33470.1	protein_coding	histone deacetylase 14
AT4G35760	11	AT4G35760.1	protein_coding	NAD(P)H dehydrogenase (quinone)s
AT3G56010	11	AT3G56010.1	protein_coding
AT3G55250	11	AT3G55250.1	protein_coding
AT5G53580	11	AT5G53580.1	protein_coding	NAD(P)-linked oxidoreductase superfamily protein
AT2G23390	11	AT2G23390.1	protein_coding
AT5G57030	11	AT5G57030.1	protein_coding	Lycopene beta/epsilon cyclase protein
AT2G30170	11	AT2G30170.1	protein_coding	Protein phosphatase 2C family protein
AT5G61580	12	AT5G61580.1	protein_coding	phosphofructokinase 4	GG
AT4G36400	12	AT4G36400.1	protein_coding	FAD-linked oxidases family protein
AT1G73200	12	AT1G73200.1	protein_coding	Putative integral membrane protein conserved region (DUF2404)
AT3G55830	12	AT3G55830.1	protein_coding	Nucleotide-diphospho-sugar transferases superfamily protein
AT5G51290	12	AT5G51290.1	protein_coding	Diacylglycerol kinase family protein
AT1G55090	12	AT1G55090.1	protein_coding	carbon-nitrogen hydrolase family protein
AT1G76850	12	AT1G76850.1	protein_coding	exocyst complex component sec5
AT2G13560	12	AT2G13560.1	protein_coding	NAD-dependent malic enzyme 1
AT1G17270	13	AT1G17270.1	protein_coding	O-fucosyltransferase family protein
AT1G74280	13	AT1G74280.1	protein_coding	alpha/beta-Hydrolases superfamily protein
AT1G65950	13	AT1G65950.1	protein_coding	Protein kinase superfamily protein
AT5G14790	13	AT5G14790.1	protein_coding	ARM repeat superfamily protein
AT3G20040	13	AT3G20040.1	protein_coding	Hexokinase	GG
AT3G63140	14	AT3G63140.1	protein_coding	chloroplast stem-loop binding protein of 41 kDa
AT3G55800	14	AT3G55800.1	protein_coding	sedoheptulose-bisphosphatase
AT4G20360	14	AT4G20360.1	protein_coding	RAB GTPase homolog E1B
AT3G54050	14	AT3G54050.1	protein_coding	high cyclic electron flow 1	GG
AT1G56500	14	AT1G56500.1	protein_coding	haloacid dehalogenase-like hydrolase family protein
AT3G12780	14	AT3G12780.1	protein_coding	phosphoglycerate kinase 1	GG
AT2G30390	14	AT2G30390.1	protein_coding	ferrochelatase 2
AT1G32470	14	AT1G32470.1	protein_coding	Single hybrid motif superfamily protein
AT1G09340	14	AT1G09340.1	protein_coding	chloroplast RNA binding
AT1G48030	14	AT1G48030.1	protein_coding	mitochondrial lipoamide dehydrogenase 1	GG
AT3G19480	14	AT3G19480.1	protein_coding	D-3-phosphoglycerate dehydrogenase
AT1G11860	14	AT1G11860.1	protein_coding	Glycine cleavage T-protein family
AT1G32080	14	AT1G32080.1	protein_coding	membrane protein, putative
AT4G34830	14	AT4G34830.1	protein_coding	Pentatricopeptide repeat (PPR) superfamily protein
AT2G35370	14	AT2G35370.1	protein_coding	glycine decarboxylase complex H
AT1G27480	14	AT1G27480.1	protein_coding	alpha/beta-Hydrolases superfamily protein
AT4G21210	14	AT4G21210.1	protein_coding	PPDK regulatory protein
AT3G01480	14	AT3G01480.1	protein_coding	cyclophilin 38
AT5G36700	14	AT5G36700.1	protein_coding	2-phosphoglycolate phosphatase 1
AT3G10060	14	AT3G10060.1	protein_coding	FKBP-like peptidyl-prolyl cis-trans isomerase family protein
AT4G37930	14	AT4G37930.1	protein_coding	serine transhydroxymethyltransferase 1
AT5G58260	14	AT5G58260.1	protein_coding	oxidoreductases, acting on NADH or NADPH, quinone or similar compound as acceptor
AT5G35630	14	AT5G35630.1	protein_coding	glutamine synthetase 2
AT4G03280	14	AT4G03280.1	protein_coding	photosynthetic electron transfer C
AT5G21430	14	AT5G21430.1	protein_coding	Chaperone DnaJ-domain superfamily protein
AT1G45474	14	AT1G45474.1	protein_coding	photosystem I light harvesting complex gene 5
AT3G01500	14	AT3G01500.1	protein_coding	carbonic anhydrase 1
AT5G36790	14	AT5G36790.1	protein_coding	Haloacid dehalogenase-like hydrolase (HAD) superfamily protein
AT5G23120	14	AT5G23120.1	protein_coding	photosystem II stability/assembly factor, chloroplast (HCF136)
AT3G04790	14	AT3G04790.1	protein_coding	Ribose 5-phosphate isomerase, type A protein	GG
AT1G42970	14	AT1G42970.1	protein_coding	glyceraldehyde-3-phosphate dehydrogenase B subunit
AT3G60750	14	AT3G60750.1	protein_coding	Transketolase	GG
AT1G71500	14	AT1G71500.1	protein_coding	Rieske (2Fe-2S) domain-containing protein
AT2G21280	14	AT2G21280.1	protein_coding	NAD(P)-binding Rossmann-fold superfamily protein
AT3G16950	15	AT3G16950.1	protein_coding	lipoamide dehydrogenase 1	GG
AT5G46290	15	AT5G46290.1	protein_coding	3-ketoacyl-acyl carrier protein synthase I
AT1G12000	15	AT1G12000.1	protein_coding	Phosphofructokinase family protein
AT1G34430	15	AT1G34430.1	protein_coding	2-oxoacid dehydrogenases acyltransferase family protein	GG
AT2G30200	15	AT2G30200.1	protein_coding	catalytics;transferases;[acyl-carrier-protein] S-malonyltransferases;binding
AT1G77590	15	AT1G77590.1	protein_coding	long chain acyl-CoA synthetase 9
AT3G05020	15	AT3G05020.1	protein_coding	acyl carrier protein 1
AT3G25110	15	AT3G25110.1	protein_coding	fatA acyl-ACP thioesterase
AT5G52920	15	AT5G52920.1	protein_coding	plastidic pyruvate kinase beta subunit 1	GG
AT3G15690	15	AT3G15690.1	protein_coding	Single hybrid motif superfamily protein
AT5G35360	15	AT5G35360.1	protein_coding	acetyl Co-enzyme a carboxylase biotin carboxylase subunit
AT1G01090	15	AT1G01090.1	protein_coding	pyruvate dehydrogenase E1 alpha	GG
AT4G16155	15	AT4G16155.1	protein_coding	dihydrolipoyl dehydrogenases	GG
AT5G56500	15	AT5G56500.1	protein_coding	TCP-1/cpn60 chaperonin family protein
AT5G10160	15	AT5G10160.1	protein_coding	Thioesterase superfamily protein
AT5G50370	15	AT5G50370.1	protein_coding	Adenylate kinase family protein
AT1G76550	15	AT1G76550.1	protein_coding	Phosphofructokinase family protein
AT2G05990	15	AT2G05990.1	protein_coding	NAD(P)-binding Rossmann-fold superfamily protein
AT1G47840	15	AT1G47840.1	protein_coding	hexokinase 3	GG
AT3G02630	15	AT3G02630.1	protein_coding	Plant stearoyl-acyl-carrier-protein desaturase family protein
AT2G43360	15	AT2G43360.1	protein_coding	Radical SAM superfamily protein
AT4G01900	15	AT4G01900.1	protein_coding	GLNB1 homolog
AT1G30120	15	AT1G30120.1	protein_coding	pyruvate dehydrogenase E1 beta	GG
AT1G74960	15	AT1G74960.1	protein_coding	fatty acid biosynthesis 1
AT1G06310	15	AT1G06310.1	protein_coding	acyl-CoA oxidase 6
AT1G62640	15	AT1G62640.1	protein_coding	3-ketoacyl-acyl carrier protein synthase III
AT1G52670	15	AT1G52670.1	protein_coding	Single hybrid motif superfamily protein
AT2G22230	15	AT2G22230.1	protein_coding	Thioesterase superfamily protein
AT4G12700	15	AT4G12700.1	protein_coding
AT1G24360	15	AT1G24360.1	protein_coding	NAD(P)-binding Rossmann-fold superfamily protein
AT1G74030	15	AT1G74030.1	protein_coding	enolase 1	GG
AT1G50110	15	AT1G50110.1	protein_coding	D-aminoacid aminotransferase-like PLP-dependent enzymes superfamily protein
AT5G62850	15	AT5G62850.1	protein_coding	Nodulin MtN3 family protein
AT1G26680	15	AT1G26680.1	protein_coding	transcriptional factor B3 family protein
AT5G04620	15	AT5G04620.1	protein_coding	biotin F
AT5G27200	15	AT5G27200.1	protein_coding	acyl carrier protein 5
AT5G08415	15	AT5G08415.1	protein_coding	Radical SAM superfamily protein
AT5G15530	15	AT5G15530.1	protein_coding	biotin carboxyl carrier protein 2
AT2G38040	15	AT2G38040.1	protein_coding	acetyl Co-enzyme a carboxylase carboxyltransferase alpha subunit
AT5G42780	15	AT5G42780.1	protein_coding	homeobox protein 27
AT1G04660	15	AT1G04660.1	protein_coding	glycine-rich protein
AT1G35270	15	AT1G35270.1	pseudogene
AT1G42960	15	AT1G42960.1	protein_coding
AT1G66430	15	AT1G66430.1	protein_coding	pfkB-like carbohydrate kinase family protein
AT1G53520	15	AT1G53520.1	protein_coding	Chalcone-flavanone isomerase family protein
AT3G25860	15	AT3G25860.1	protein_coding	2-oxoacid dehydrogenases acyltransferase family protein	GG
AT1G22170	15	AT1G22170.1	protein_coding	Phosphoglycerate mutase family protein	GG
AT3G07130	15	AT3G07130.1	protein_coding	purple acid phosphatase 15
AT3G60870	15	AT3G60870.1	protein_coding	AT-hook motif nuclear-localized protein 18
AT4G38970	16	AT4G38970.1	protein_coding	fructose-bisphosphate aldolase 2	GG
AT2G21330	16	AT2G21330.1	protein_coding	fructose-bisphosphate aldolase 1	GG
AT3G50820	16	AT3G50820.1	protein_coding	photosystem II subunit O-2
AT3G63410	16	AT3G63410.1	protein_coding	S-adenosyl-L-methionine-dependent methyltransferases superfamily protein
AT4G26520	16	AT4G26520.1	protein_coding	Aldolase superfamily protein	GG
AT3G26570	16	AT3G26570.1	protein_coding	phosphate transporter 2;1
AT2G26080	16	AT2G26080.1	protein_coding	glycine decarboxylase P-protein 2
AT1G23740	16	AT1G23740.1	protein_coding	Oxidoreductase, zinc-binding dehydrogenase family protein
AT4G26860	16	AT4G26860.1	protein_coding	Predicted pyridoxal phosphate-dependent enzyme, YBL036C type
AT5G01920	16	AT5G01920.1	protein_coding	Protein kinase superfamily protein
AT2G39730	16	AT2G39730.1	protein_coding	rubisco activase
AT1G35420	16	AT1G35420.1	protein_coding	alpha/beta-Hydrolases superfamily protein
AT5G41670	17	AT5G41670.1	protein_coding	6-phosphogluconate dehydrogenase family protein	GG
AT5G13420	17	AT5G13420.1	protein_coding	Aldolase-type TIM barrel family protein	GG
AT1G79530	17	AT1G79530.1	protein_coding	glyceraldehyde-3-phosphate dehydrogenase of plastid 1	GG
AT3G21240	17	AT3G21240.1	protein_coding	4-coumarate:CoA ligase 2
AT5G54800	17	AT5G54800.1	protein_coding	glucose 6-phosphate/phosphate translocator 1
AT1G24280	17	AT1G24280.1	protein_coding	glucose-6-phosphate dehydrogenase 3	GG
AT1G56080	17	AT1G56080.1	protein_coding
AT4G27270	17	AT4G27270.1	protein_coding	Quinone reductase family protein
AT2G35610	17	AT2G35610.1	protein_coding	xyloglucanase 113
AT3G28345	17	AT3G28345.1	protein_coding	ABC transporter family protein
AT2G45290	17	AT2G45290.1	protein_coding	Transketolase	GG
AT5G10850	17	AT5G10850.1	transposable_element_gene	transposable element gene
AT4G30190	17	AT4G30190.1	protein_coding	H(+)-ATPase 2
AT1G64190	17	AT1G64190.1	protein_coding	6-phosphogluconate dehydrogenase family protein	GG
AT4G04450	17	AT4G04450.1	protein_coding	WRKY family transcription factor
AT5G66870	17	AT5G66870.1	protein_coding	ASYMMETRIC LEAVES 2-like 1
AT4G18360	17	AT4G18360.1	protein_coding	Aldolase-type TIM barrel family protein
AT4G04745	17	AT4G04745.1	protein_coding
AT5G51500	17	AT5G51500.1	protein_coding	Plant invertase/pectin methylesterase inhibitor superfamily
AT1G52760	17	AT1G52760.1	protein_coding	lysophospholipase 2
AT4G08570	17	AT4G08570.1	protein_coding	Heavy metal transport/detoxification superfamily protein
AT2G35120	17	AT2G35120.1	protein_coding	Single hybrid motif superfamily protein
AT4G20240	17	AT4G20240.1	protein_coding	cytochrome P450, family 71, subfamily A, polypeptide 27
AT5G55780	17	AT5G55780.1	protein_coding	Cysteine/Histidine-rich C1 domain family protein
AT2G48080	17	AT2G48080.1	protein_coding	oxidoreductase, 2OG-Fe(II) oxygenase family protein
AT5G51930	17	AT5G51930.1	protein_coding	Glucose-methanol-choline (GMC) oxidoreductase family protein
AT1G30510	17	AT1G30510.1	protein_coding	root FNR 2
AT3G14940	17	AT3G14940.1	protein_coding	phosphoenolpyruvate carboxylase 3
AT2G38600	17	AT2G38600.1	protein_coding	HAD superfamily, subfamily IIIB acid phosphatase
AT2G36090	17	AT2G36090.1	protein_coding	F-box family protein
AT2G36290	17	AT2G36290.1	protein_coding	alpha/beta-Hydrolases superfamily protein
AT2G27510	17	AT2G27510.1	protein_coding	ferredoxin 3
AT1G72730	17	AT1G72730.1	protein_coding	DEA(D/H)-box RNA helicase family protein
AT3G20110	17	AT3G20110.1	protein_coding	cytochrome P450, family 705, subfamily A, polypeptide 20
AT2G25810	17	AT2G25810.1	protein_coding	tonoplast intrinsic protein 4;1
AT3G48920	17	AT3G48920.1	protein_coding	myb domain protein 45
AT2G14920	17	AT2G14920.1	protein_coding	sulfotransferase 4A
AT3G62830	17	AT3G62830.1	protein_coding	NAD(P)-binding Rossmann-fold superfamily protein
AT3G22960	18	AT3G22960.1	protein_coding	Pyruvate kinase family protein	GG
AT3G56130	18	AT3G56130.1	protein_coding	biotin/lipoyl attachment domain-containing protein
AT1G12230	18	AT1G12230.1	protein_coding	Aldolase superfamily protein	GG
AT4G09160	18	AT4G09160.1	protein_coding	SEC14 cytosolic factor family protein / phosphoglyceride transfer family protein
AT2G34590	18	AT2G34590.1	protein_coding	Transketolase family protein	GG
AT3G17845	19	AT3G17845.1	protein_coding
AT1G32480	19	AT1G32480.1	protein_coding	isocitrate dehydrogenase IV	GG
AT5G37030	19	AT5G37030.1	protein_coding	P-loop containing nucleoside triphosphate hydrolases superfamily protein
AT1G17910	19	AT1G17910.1	protein_coding	Wall-associated kinase family protein
AT5G27790	19	AT5G27790.1	protein_coding	Protein kinase superfamily protein
AT1G33160	19	AT1G33160.1	pseudogene
AT2G17477	19	AT2G17477.1	pseudogene
AT2G02890	19	AT2G02890.1	protein_coding	F-box family protein
AT3G46910	19	AT3G46910.1	protein_coding	Cullin family protein
AT3G16600	19	AT3G16600.1	protein_coding	SNF2 domain-containing protein / helicase domain-containing protein / zinc finger protein-related
AT3G15740	19	AT3G15740.1	protein_coding	RING/U-box superfamily protein
AT4G26310	20	AT4G26310.1	protein_coding	elongation factor P (EF-P) family protein
AT2G45060	20	AT2G45060.1	protein_coding	Uncharacterised conserved protein UCP022280
AT2G18465	20	AT2G18465.1	protein_coding	Chaperone DnaJ-domain superfamily protein
AT3G50520	20	AT3G50520.1	protein_coding	Phosphoglycerate mutase family protein	GG
AT2G30105	20	AT2G30105.1	protein_coding
AT1G13700	21	AT1G13700.1	protein_coding	6-phosphogluconolactonase 1	GG
AT1G02610	21	AT1G02610.1	protein_coding	RING/FYVE/PHD zinc finger superfamily protein
AT2G15890	21	AT2G15890.1	protein_coding	maternal effect embryo arrest 14
AT3G07350	21	AT3G07350.1	protein_coding	Protein of unknown function (DUF506)
AT1G78050	22	AT1G78050.1	protein_coding	phosphoglycerate/bisphosphoglycerate mutase	GG
AT3G56900	22	AT3G56900.1	protein_coding	Transducin/WD40 repeat-like superfamily protein
AT3G56760	22	AT3G56760.1	protein_coding	Protein kinase superfamily protein
AT1G61620	22	AT1G61620.1	protein_coding	phosphoinositide binding
AT1G54340	23	AT1G54340.1	protein_coding	isocitrate dehydrogenase	GG
AT1G49980	23	AT1G49980.1	protein_coding	DNA/RNA polymerases superfamily protein
AT5G50230	23	AT5G50230.1	protein_coding	Transducin/WD40 repeat-like superfamily protein
AT2G40950	23	AT2G40950.1	protein_coding	Basic-leucine zipper (bZIP) transcription factor family protein
AT1G05205	24	AT1G05205.1	protein_coding
AT1G63290	24	AT1G63290.1	protein_coding	Aldolase-type TIM barrel family protein	GG
AT1G80230	24	AT1G80230.1	protein_coding	Rubredoxin-like superfamily protein
AT1G27530	24	AT1G27530.1	protein_coding
AT2G01140	24	AT2G01140.1	protein_coding	Aldolase superfamily protein	GG
AT4G22280	25	AT4G22280.1	protein_coding	F-box/RNI-like superfamily protein
AT4G03470	25	AT4G03470.1	protein_coding	Ankyrin repeat family protein
AT5G33210	25	AT5G33210.1	protein_coding	SHI-related sequence 8
AT1G12340	25	AT1G12340.1	protein_coding	Cornichon family protein
AT5G33207	25	AT5G33207.1	transposable_element_gene	transposable element gene
AT1G09420	25	AT1G09420.1	protein_coding	glucose-6-phosphate dehydrogenase 4	GG
AT5G39770	25	AT5G39770.1	protein_coding	Restriction endonuclease, type II-like superfamily protein
AT4G21326	25	AT4G21326.1	protein_coding	subtilase 3.12
AT4G27050	25	AT4G27050.1	protein_coding	F-box/RNI-like superfamily protein
AT3G06630	25	AT3G06630.1	protein_coding	protein kinase family protein
AT3G30110	25	AT3G30110.1	pseudogene
AT1G16300	26	AT1G16300.1	protein_coding	glyceraldehyde-3-phosphate dehydrogenase of plastid 2	GG
AT1G48200	26	AT1G48200.1	protein_coding
AT5G50300	26	AT5G50300.1	protein_coding	Xanthine/uracil permease family protein
AT3G04230	26	AT3G04230.1	protein_coding	Ribosomal protein S5 domain 2-like superfamily protein
AT5G24400	27	AT5G24400.1	protein_coding	NagB/RpiA/CoA transferase-like superfamily protein	GG
AT1G43890	27	AT1G43890.1	protein_coding	RAB GTPASE HOMOLOG B18
AT3G09320	27	AT3G09320.1	protein_coding	DHHC-type zinc finger family protein
AT5G46020	27	AT5G46020.1	protein_coding
AT4G32610	27	AT4G32610.1	protein_coding	copper ion binding
AT1G01230	27	AT1G01230.1	protein_coding	ORMDL family protein
AT1G63440	28	AT1G63440.1	protein_coding	heavy metal atpase 5
AT5G56350	28	AT5G56350.1	protein_coding	Pyruvate kinase family protein	GG
AT3G17420	28	AT3G17420.1	protein_coding	glyoxysomal protein kinase 1
AT3G26780	28	AT3G26780.1	protein_coding	Phosphoglycerate mutase family protein
AT3G58740	29	AT3G58740.1	protein_coding	citrate synthase 1	GG
AT3G23167	29	AT3G23167.1	protein_coding	low-molecular-weight cysteine-rich 39
AT1G56170	29	AT1G56170.1	protein_coding	nuclear factor Y, subunit C2
AT3G02590	29	AT3G02590.1	protein_coding	Fatty acid hydroxylase superfamily protein
AT3G45093	29	AT3G45093.1	protein_coding	Defensin-like (DEFL) family protein
AT5G07260	29	AT5G07260.1	protein_coding	START (StAR-related lipid-transfer) lipid-binding domain
AT4G37050	29	AT4G37050.1	protein_coding	PATATIN-like protein 4
AT5G07200	29	AT5G07200.1	protein_coding	gibberellin 20-oxidase 3
AT3G30280	29	AT3G30280.1	protein_coding	HXXXD-type acyl-transferase family protein
AT5G56369	29	AT5G56369.1	protein_coding	Defensin-like (DEFL) family protein
AT4G26270	30	AT4G26270.1	protein_coding	phosphofructokinase 3	GG
AT4G28100	30	AT4G28100.1	protein_coding
AT3G09350	30	AT3G09350.1	protein_coding	Fes1A
AT5G22290	30	AT5G22290.1	protein_coding	NAC domain containing protein 89
AT2G27580	30	AT2G27580.1	protein_coding	A20/AN1-like zinc finger family protein
AT4G32840	31	AT4G32840.1	protein_coding	phosphofructokinase 6	GG
AT4G39380	31	AT4G39380.1	protein_coding
AT5G11510	31	AT5G11510.1	protein_coding	myb domain protein 3r-4
AT5G35790	32	AT5G35790.1	protein_coding	glucose-6-phosphate dehydrogenase 1	GG
AT5G64380	32	AT5G64380.1	protein_coding	Inositol monophosphatase family protein	GG
AT5G42740	33	AT5G42740.1	protein_coding	Sugar isomerase (SIS) family protein	GG
AT2G29560	34	AT2G29560.1	protein_coding	cytosolic enolase	GG
AT4G37870	35	AT4G37870.1	protein_coding	phosphoenolpyruvate carboxykinase 1	GG
AT4G29220	36	AT4G29220.1	protein_coding	phosphofructokinase 1	GG
AT3G04050	37	AT3G04050.1	protein_coding	Pyruvate kinase family protein	GG
AT3G60100	38	AT3G60100.1	protein_coding	citrate synthase 5	GG
AT3G01850	39	AT3G01850.1	protein_coding	Aldolase-type TIM barrel family protein	GG

## Sheet: CK
	Community	Model_name	Type	Short_description	Guide gene
AT1G03380	1	AT1G03380.1	protein_coding	homolog of yeast autophagy 18 (ATG18) G
AT3G51770	1	AT3G51770.1	protein_coding	tetratricopeptide repeat (TPR)-containing protein
AT4G16110	1	AT4G16110.1	protein_coding	response regulator 2	GG
AT1G27320	1	AT1G27320.1	protein_coding	histidine kinase 3	GG
AT1G14740	1	AT1G14740.1	protein_coding	Protein of unknown function (DUF1423)
AT5G57655	1	AT5G57655.1	protein_coding	xylose isomerase family protein
AT1G20880	1	AT1G20880.1	protein_coding	RNA-binding (RRM/RBD/RNP motifs) family protein
AT1G08720	1	AT1G08720.1	protein_coding	Protein kinase superfamily protein
AT1G60140	1	AT1G60140.1	protein_coding	trehalose phosphate synthase
AT3G24740	1	AT3G24740.1	protein_coding	Protein of unknown function (DUF1644)
AT4G32040	1	AT4G32040.1	protein_coding	KNOTTED1-like homeobox gene 5
AT2G32710	1	AT2G32710.1	protein_coding	Cyclin-dependent kinase inhibitor family protein
AT3G07260	1	AT3G07260.1	protein_coding	SMAD/FHA domain-containing protein
AT1G23870	1	AT1G23870.1	protein_coding	trehalose-phosphatase/synthase 9
AT4G14900	1	AT4G14900.1	protein_coding	FRIGIDA-like protein
AT4G35780	1	AT4G35780.1	protein_coding	ACT-like protein tyrosine kinase family protein
AT1G08680	1	AT1G08680.1	protein_coding	ARF GAP-like zinc finger-containing protein ZIGA4
AT3G54680	1	AT3G54680.1	protein_coding	proteophosphoglycan-related
AT2G18750	1	AT2G18750.1	protein_coding	Calmodulin-binding protein
AT2G38410	1	AT2G38410.1	protein_coding	ENTH/VHS/GAT family protein
AT3G57410	1	AT3G57410.1	protein_coding	villin 3
AT4G26750	1	AT4G26750.1	protein_coding	hydroxyproline-rich glycoprotein family protein
AT4G24100	1	AT4G24100.1	protein_coding	Protein kinase superfamily protein
AT3G20660	1	AT3G20660.1	protein_coding	organic cation/carnitine transporter4
AT4G36780	1	AT4G36780.1	protein_coding	BES1/BZR1 homolog 2
AT3G51110	1	AT3G51110.1	protein_coding	Tetratricopeptide repeat (TPR)-like superfamily protein
AT3G49590	1	AT3G49590.1	protein_coding	Autophagy-related protein 13
AT5G63640	1	AT5G63640.1	protein_coding	ENTH/VHS/GAT family protein
AT3G54620	1	AT3G54620.1	protein_coding	basic leucine zipper 25
AT1G05890	1	AT1G05890.1	protein_coding	RING/U-box superfamily protein
AT3G45190	1	AT3G45190.1	protein_coding	SIT4 phosphatase-associated family protein
AT4G09630	1	AT4G09630.1	protein_coding	Protein of unknown function (DUF616)
AT3G48790	1	AT3G48790.1	protein_coding	Pyridoxal phosphate (PLP)-dependent transferases superfamily protein
AT1G05120	1	AT1G05120.1	protein_coding	Helicase protein with RING/U-box domain
AT1G48620	1	AT1G48620.1	protein_coding	high mobility group A5
AT3G54100	1	AT3G54100.1	protein_coding	O-fucosyltransferase family protein
AT1G09270	1	AT1G09270.1	protein_coding	importin alpha isoform 4
AT1G27650	1	AT1G27650.1	protein_coding	U2 snRNP auxiliary factor small subunit, putative
AT5G42870	1	AT5G42870.1	protein_coding	phosphatidic acid phosphohydrolase 2
AT5G15080	1	AT5G15080.1	protein_coding	Protein kinase superfamily protein
AT1G13960	1	AT1G13960.1	protein_coding	WRKY DNA-binding protein 4
AT5G01720	1	AT5G01720.1	protein_coding	RNI-like superfamily protein
AT3G57550	1	AT3G57550.1	protein_coding	guanylate kinase
AT4G02480	1	AT4G02480.1	protein_coding	AAA-type ATPase family protein
AT3G17440	1	AT3G17440.1	protein_coding	novel plant snare 13
AT3G24120	1	AT3G24120.1	protein_coding	Homeodomain-like superfamily protein
AT1G02100	1	AT1G02100.1	protein_coding	Leucine carboxyl methyltransferase
AT1G09730	1	AT1G09730.1	protein_coding	Cysteine proteinases superfamily protein
AT5G41260	1	AT5G41260.1	protein_coding	Protein kinase protein with tetratricopeptide repeat domain
AT1G03060	1	AT1G03060.1	protein_coding	Beige/BEACH domain ;WD domain, G-beta repeat protein
AT1G21780	1	AT1G21780.1	protein_coding	BTB/POZ domain-containing protein
AT1G66340	1	AT1G66340.1	protein_coding	Signal transduction histidine kinase, hybrid-type, ethylene sensor	GG
AT5G63190	1	AT5G63190.1	protein_coding	MA3 domain-containing protein
AT3G52120	1	AT3G52120.1	protein_coding	SWAP (Suppressor-of-White-APricot)/surp domain-containing protein / D111/G-patch domain-containing protein
AT1G03090	1	AT1G03090.1	protein_coding	methylcrotonyl-CoA carboxylase alpha chain, mitochondrial / 3-methylcrotonyl-CoA carboxylase 1 (MCCA)
AT2G44950	1	AT2G44950.1	protein_coding	histone mono-ubiquitination 1
AT3G04670	1	AT3G04670.1	protein_coding	WRKY DNA-binding protein 39
AT1G43700	1	AT1G43700.1	protein_coding	VIRE2-interacting protein 1
AT2G43400	1	AT2G43400.1	protein_coding	electron-transfer flavoprotein:ubiquinone oxidoreductase
AT1G48970	1	AT1G48970.1	protein_coding	NagB/RpiA/CoA transferase-like superfamily protein
AT1G48840	1	AT1G48840.1	protein_coding	Plant protein of unknown function (DUF639)
AT3G06670	1	AT3G06670.1	protein_coding	binding
AT1G07530	1	AT1G07530.1	protein_coding	SCARECROW-like 14
AT5G55040	1	AT5G55040.1	protein_coding	DNA-binding bromodomain-containing protein
AT1G02120	1	AT1G02120.1	protein_coding	GRAM domain family protein
AT1G03457	1	AT1G03457.1	protein_coding	RNA-binding (RRM/RBD/RNP motifs) family protein
AT1G54490	1	AT1G54490.1	protein_coding	exoribonuclease 4
AT4G17080	1	AT4G17080.1	protein_coding	Histone H3 K4-specific methyltransferase SET7/9 family protein
AT5G05230	1	AT5G05230.1	protein_coding	RING/U-box superfamily protein
AT3G19290	1	AT3G19290.1	protein_coding	ABRE binding factor 4
AT1G05960	1	AT1G05960.1	protein_coding	ARM repeat superfamily protein
AT4G32760	1	AT4G32760.1	protein_coding	ENTH/VHS/GAT family protein
AT5G10030	1	AT5G10030.1	protein_coding	TGACG motif-binding factor 4
AT3G45300	1	AT3G45300.1	protein_coding	isovaleryl-CoA-dehydrogenase
AT4G01120	1	AT4G01120.1	protein_coding	G-box binding factor 2
AT2G25180	1	AT2G25180.1	protein_coding	response regulator 12	GG
AT1G12360	1	AT1G12360.1	protein_coding	Sec1/munc18-like (SM) proteins superfamily
AT5G16340	1	AT5G16340.1	protein_coding	AMP-dependent synthetase and ligase family protein
AT1G03740	1	AT1G03740.1	protein_coding	Protein kinase superfamily protein
AT3G28690	1	AT3G28690.1	protein_coding	Protein kinase superfamily protein
AT2G33610	1	AT2G33610.1	protein_coding	switch subunit 3
AT4G28860	1	AT4G28860.1	protein_coding	casein kinase I-like 4
AT1G45976	1	AT1G45976.1	protein_coding	S-ribonuclease binding protein 1
AT2G03730	1	AT2G03730.1	protein_coding	ACT domain repeat 5
AT3G22440	1	AT3G22440.1	protein_coding	FRIGIDA-like protein
AT4G11670	1	AT4G11670.1	protein_coding	Protein of unknown function (DUF810)
AT5G19400	1	AT5G19400.1	protein_coding	Telomerase activating protein Est1
AT2G37840	1	AT2G37840.1	protein_coding	Protein kinase superfamily protein
AT1G15020	1	AT1G15020.1	protein_coding	quiescin-sulfhydryl oxidase 1
AT1G71330	1	AT1G71330.1	protein_coding	non-intrinsic ABC protein 5
AT1G78420	1	AT1G78420.1	protein_coding	RING/U-box superfamily protein
AT1G27590	1	AT1G27590.1	protein_coding
AT3G54130	1	AT3G54130.1	protein_coding	Josephin family protein
AT1G15130	1	AT1G15130.1	protein_coding	Endosomal targeting BRO1-like domain-containing protein
AT5G07360	1	AT5G07360.1	protein_coding	Amidase family protein
AT1G78290	1	AT1G78290.2	protein_coding	Protein kinase superfamily protein
AT2G43680	1	AT2G43680.1	protein_coding	IQ-domain 14
AT1G21200	1	AT1G21200.1	protein_coding	sequence-specific DNA binding transcription factors
AT5G07270	1	AT5G07270.1	protein_coding	XB3 ortholog 3 in Arabidopsis thaliana
AT1G06400	1	AT1G06400.1	protein_coding	Ras-related small GTP-binding family protein
AT3G54850	1	AT3G54850.1	protein_coding	plant U-box 14
AT1G63500	1	AT1G63500.1	protein_coding	Protein kinase protein with tetratricopeptide repeat domain
AT1G06570	1	AT1G06570.1	protein_coding	phytoene desaturation 1
AT3G16857	1	AT3G16857.1	protein_coding	response regulator 1	GG
AT1G34300	1	AT1G34300.1	protein_coding	lectin protein kinase family protein
AT4G24290	1	AT4G24290.1	protein_coding	MAC/Perforin domain-containing protein
AT2G01480	1	AT2G01480.1	protein_coding	O-fucosyltransferase family protein
AT2G21230	1	AT2G21230.1	protein_coding	Basic-leucine zipper (bZIP) transcription factor family protein
AT2G17030	1	AT2G17030.1	protein_coding	F-box family protein with a domain of unknown function (DUF295)
AT3G24840	1	AT3G24840.1	protein_coding	Sec14p-like phosphatidylinositol transfer family protein
AT5G23340	1	AT5G23340.1	protein_coding	RNI-like superfamily protein
AT1G07990	1	AT1G07990.1	protein_coding	SIT4 phosphatase-associated family protein
AT4G38470	1	AT4G38470.1	protein_coding	ACT-like protein tyrosine kinase family protein
AT1G64470	1	AT1G64470.1	protein_coding	Ubiquitin-like superfamily protein
AT1G08370	1	AT1G08370.1	protein_coding	decapping 1
AT5G24710	1	AT5G24710.1	protein_coding	Transducin/WD40 repeat-like superfamily protein
AT1G17520	1	AT1G17520.1	protein_coding	Homeodomain-like/winged-helix DNA-binding family protein
AT1G05380	1	AT1G05380.1	protein_coding	Acyl-CoA N-acyltransferase with RING/FYVE/PHD-type zinc finger protein
AT1G34320	1	AT1G34320.1	protein_coding	Protein of unknown function (DUF668)
AT1G69360	1	AT1G69360.1	protein_coding	Plant protein of unknown function (DUF863)
AT1G18270	1	AT1G18270.1	protein_coding	ketose-bisphosphate aldolase class-II family protein
AT3G30775	1	AT3G30775.1	protein_coding	Methylenetetrahydrofolate reductase family protein
AT3G51550	1	AT3G51550.1	protein_coding	Malectin/receptor-like protein kinase family protein
AT4G31430	1	AT4G31430.1	protein_coding
AT4G32440	1	AT4G32440.1	protein_coding	Plant Tudor-like RNA-binding protein
AT5G11960	1	AT5G11960.1	protein_coding	Protein of unknown function (DUF803)
AT5G56750	1	AT5G56750.1	protein_coding	N-MYC downregulated-like 1
AT2G42890	1	AT2G42890.1	protein_coding	MEI2-like 2
AT1G21450	1	AT1G21450.1	protein_coding	SCARECROW-like 1
AT5G01610	1	AT5G01610.1	protein_coding	Protein of unknown function, DUF538
AT4G38600	1	AT4G38600.1	protein_coding	HEAT repeat ;HECT-domain (ubiquitin-transferase)
AT5G12430	1	AT5G12430.1	protein_coding	Heat shock protein DnaJ with tetratricopeptide repeat
AT3G19190	1	AT3G19190.1	protein_coding	autophagy 2
AT1G22930	1	AT1G22930.1	protein_coding	T-complex protein 11
AT1G15740	1	AT1G15740.1	protein_coding	Leucine-rich repeat family protein
AT5G06560	1	AT5G06560.1	protein_coding	Protein of unknown function, DUF593
AT5G23670	1	AT5G23670.1	protein_coding	long chain base2
AT5G46410	1	AT5G46410.1	protein_coding	SCP1-like small phosphatase 4
AT5G62000	1	AT5G62000.1	protein_coding	auxin response factor 2
AT1G34630	1	AT1G34630.1	protein_coding
AT2G45910	1	AT2G45910.1	protein_coding	U-box domain-containing protein kinase family protein
AT4G00355	1	AT4G00355.1	protein_coding
AT5G05110	1	AT5G05110.1	protein_coding	Cystatin/monellin family protein
AT5G10650	1	AT5G10650.1	protein_coding	RING/U-box superfamily protein
AT5G44090	1	AT5G44090.1	protein_coding	Calcium-binding EF-hand family protein
AT5G43930	1	AT5G43930.1	protein_coding	Transducin family protein / WD-40 repeat family protein
AT5G44290	1	AT5G44290.1	protein_coding	Protein kinase superfamily protein
AT2G18090	1	AT2G18090.1	protein_coding	PHD finger family protein / SWIB complex BAF60b domain-containing protein / GYF domain-containing protein
AT4G13530	1	AT4G13530.1	protein_coding
AT4G29380	1	AT4G29380.1	protein_coding	protein kinase family protein / WD-40 repeat family protein
AT5G14720	1	AT5G14720.1	protein_coding	Protein kinase superfamily protein
AT5G54780	1	AT5G54780.1	protein_coding	Ypt/Rab-GAP domain of gyp1p superfamily protein
AT5G55600	1	AT5G55600.1	protein_coding	agenet domain-containing protein / bromo-adjacent homology (BAH) domain-containing protein
AT5G58720	1	AT5G58720.1	protein_coding	smr (Small MutS Related) domain-containing protein
AT1G50600	1	AT1G50600.1	protein_coding	scarecrow-like 5
AT2G39480	1	AT2G39480.1	protein_coding	P-glycoprotein 6
AT3G20250	1	AT3G20250.1	protein_coding	pumilio 5
AT1G24190	1	AT1G24190.1	protein_coding	SIN3-like 3
AT4G31080	1	AT4G31080.1	protein_coding	Protein of unknown function (DUF2296)
AT4G28300	1	AT4G28300.1	protein_coding	Protein of unknown function (DUF1421)
AT5G04460	1	AT5G04460.1	protein_coding	RING/U-box superfamily protein
AT5G13820	1	AT5G13820.1	protein_coding	telomeric DNA binding protein 1
AT5G60410	1	AT5G60410.1	protein_coding	DNA-binding protein with MIZ/SP-RING zinc finger, PHD-finger and SAP domain
AT2G38400	1	AT2G38400.1	protein_coding	alanine:glyoxylate aminotransferase 3
AT3G11100	1	AT3G11100.1	protein_coding	sequence-specific DNA binding transcription factors
AT1G16710	1	AT1G16710.1	protein_coding	histone acetyltransferase of the CBP family 12
AT5G39660	1	AT5G39660.1	protein_coding	cycling DOF factor 2
AT4G02590	1	AT4G02590.1	protein_coding	basic helix-loop-helix (bHLH) DNA-binding superfamily protein
AT4G29790	1	AT4G29790.1	protein_coding
AT5G01450	1	AT5G01450.1	protein_coding	RING/U-box superfamily protein
AT5G23450	1	AT5G23450.1	protein_coding	long-chain base (LCB) kinase 1
AT5G10740	1	AT5G10740.1	protein_coding	Protein phosphatase 2C family protein
AT1G54710	1	AT1G54710.1	protein_coding	homolog of yeast autophagy 18 (ATG18) H
AT5G05140	1	AT5G05140.1	protein_coding	Transcription elongation factor (TFIIS) family protein
AT5G04550	1	AT5G04550.1	protein_coding	Protein of unknown function (DUF668)
AT4G14950	1	AT4G14950.1	protein_coding	SNARE associated Golgi protein family
AT2G15900	1	AT2G15900.1	protein_coding	Phox-associated domain;Phox-like;Sorting nexin, C-terminal
AT3G06190	1	AT3G06190.1	protein_coding	BTB-POZ and MATH domain 2
AT5G18630	1	AT5G18630.1	protein_coding	alpha/beta-Hydrolases superfamily protein
AT5G53480	1	AT5G53480.1	protein_coding	ARM repeat superfamily protein
AT1G29400	1	AT1G29400.1	protein_coding	MEI2-like protein 5
AT1G71410	1	AT1G71410.1	protein_coding	ARM repeat superfamily protein
AT2G22010	1	AT2G22010.1	protein_coding	related to KPC1
AT1G17440	1	AT1G17440.1	protein_coding	Transcription initiation factor TFIID subunit A
AT1G33980	1	AT1G33980.1	protein_coding	Smg-4/UPF3 family protein
AT1G52320	1	AT1G52320.1	protein_coding
AT2G01460	1	AT2G01460.1	protein_coding	P-loop containing nucleoside triphosphate hydrolases superfamily protein
AT5G46760	1	AT5G46760.1	protein_coding	Basic helix-loop-helix (bHLH) DNA-binding family protein
AT2G20410	1	AT2G20410.1	protein_coding	RNA-binding ASCH domain protein
AT4G25230	1	AT4G25230.1	protein_coding	RPM1 interacting protein 2
AT1G43850	1	AT1G43850.1	protein_coding	SEUSS transcriptional co-regulator
AT1G54170	1	AT1G54170.1	protein_coding	CTC-interacting domain 3
AT1G67310	1	AT1G67310.1	protein_coding	Calmodulin-binding transcription activator protein with CG-1 and Ankyrin domains
AT3G10030	1	AT3G10030.1	protein_coding	aspartate/glutamate/uridylate kinase family protein
AT1G28960	1	AT1G28960.1	protein_coding	nudix hydrolase homolog 15
AT1G59820	1	AT1G59820.1	protein_coding	aminophospholipid ATPase 3
AT2G37150	1	AT2G37150.1	protein_coding	RING/U-box superfamily protein
AT5G61500	1	AT5G61500.1	protein_coding	autophagy 3 (APG3)
AT5G35980	1	AT5G35980.1	protein_coding	yeast YAK1-related gene 1
AT1G67530	1	AT1G67530.1	protein_coding	ARM repeat superfamily protein
AT2G01600	1	AT2G01600.1	protein_coding	ENTH/ANTH/VHS superfamily protein
AT1G53570	1	AT1G53570.1	protein_coding	mitogen-activated protein kinase kinase kinase 3
AT1G21680	1	AT1G21680.1	protein_coding	DPP6 N-terminal domain-like protein
AT4G39100	1	AT4G39100.1	protein_coding	PHD finger family protein / bromo-adjacent homology (BAH) domain-containing protein
AT5G01700	1	AT5G01700.1	protein_coding	Protein phosphatase 2C family protein
AT2G40620	1	AT2G40620.1	protein_coding	Basic-leucine zipper (bZIP) transcription factor family protein
AT5G20680	1	AT5G20680.1	protein_coding	TRICHOME BIREFRINGENCE-LIKE 16
AT1G76990	1	AT1G76990.1	protein_coding	ACT domain repeat 3
AT2G20320	1	AT2G20320.1	protein_coding	DENN (AEX-3) domain-containing protein
AT3G07360	1	AT3G07360.1	protein_coding	plant U-box 9
AT2G33770	1	AT2G33770.1	protein_coding	phosphate 2
AT2G35680	1	AT2G35680.1	protein_coding	Phosphotyrosine protein phosphatases superfamily protein
AT3G15070	1	AT3G15070.1	protein_coding	RING/U-box superfamily protein
AT3G17850	1	AT3G17850.1	protein_coding	Protein kinase superfamily protein
AT4G00450	1	AT4G00450.1	protein_coding	RNA polymerase II transcription mediators
AT2G46260	1	AT2G46260.1	protein_coding	BTB/POZ/Kelch-associated protein
AT3G05580	1	AT3G05580.1	protein_coding	Calcineurin-like metallo-phosphoesterase superfamily protein
AT3G62010	1	AT3G62010.1	protein_coding
AT2G17440	1	AT2G17440.1	protein_coding	plant intracellular ras group-related LRR 5
AT2G02710	1	AT2G02710.1	protein_coding	PAS/LOV protein B
AT2G31260	1	AT2G31260.1	protein_coding	autophagy 9 (APG9)
AT2G36960	1	AT2G36960.1	protein_coding	TSL-kinase interacting protein 1
AT5G57740	1	AT5G57740.1	protein_coding	XB3 ortholog 2 in Arabidopsis thaliana
AT3G19420	1	AT3G19420.1	protein_coding	PTEN 2
AT1G79000	1	AT1G79000.1	protein_coding	histone acetyltransferase of the CBP family 1
AT2G46270	1	AT2G46270.1	protein_coding	G-box binding factor 3
AT3G16940	1	AT3G16940.1	protein_coding	calmodulin binding;transcription regulators
AT3G09320	1	AT3G09320.1	protein_coding	DHHC-type zinc finger family protein
AT3G14090	1	AT3G14090.1	protein_coding	exocyst subunit exo70 family protein D3
AT3G10250	1	AT3G10250.1	protein_coding	Plant protein 1589 of unknown function
AT3G02130	1	AT3G02130.1	protein_coding	receptor-like protein kinase 2
AT1G55090	1	AT1G55090.1	protein_coding	carbon-nitrogen hydrolase family protein
AT3G10490	1	AT3G10490.1	protein_coding	NAC domain containing protein 52
AT3G16785	1	AT3G16785.1	protein_coding	phospholipase D P1
AT2G43290	1	AT2G43290.1	protein_coding	Calcium-binding EF-hand family protein
AT3G17710	1	AT3G17710.1	protein_coding	F-box and associated interaction domains-containing protein
AT3G16360	2	AT3G16360.1	protein_coding	HPT phosphotransmitter 4	GG
AT4G26950	2	AT4G26950.1	protein_coding	Protein of unknown function, DUF584
AT3G28420	2	AT3G28420.1	protein_coding	Putative membrane lipoprotein
AT1G74890	2	AT1G74890.1	protein_coding	response regulator 15	GG
AT1G73040	2	AT1G73040.1	protein_coding	Mannose-binding lectin superfamily protein
AT1G66390	2	AT1G66390.1	protein_coding	myb domain protein 90
AT4G03270	2	AT4G03270.1	protein_coding	Cyclin D6;1
AT3G61840	2	AT3G61840.1	protein_coding	Protein of unknown function (DUF688)
AT3G04030	2	AT3G04030.1	protein_coding	Homeodomain-like superfamily protein
AT1G65450	2	AT1G65450.1	protein_coding	HXXXD-type acyl-transferase family protein
AT3G23290	2	AT3G23290.2	protein_coding	Protein of unknown function (DUF640)
AT1G52770	2	AT1G52770.1	protein_coding	Phototropic-responsive NPH3 family protein
AT4G32800	2	AT4G32800.1	protein_coding	Integrase-type DNA-binding superfamily protein
AT3G59010	2	AT3G59010.1	protein_coding	pectin methylesterase 61
AT1G24070	2	AT1G24070.1	protein_coding	cellulose synthase-like A10
AT2G04032	2	AT2G04032.1	protein_coding	zinc transporter 7 precursor
AT2G37900	2	AT2G37900.1	protein_coding	Major facilitator superfamily protein
AT3G13672	2	AT3G13672.1	protein_coding	TRAF-like superfamily protein
AT2G35700	2	AT2G35700.1	protein_coding	ERF family protein 38
AT2G21650	2	AT2G21650.1	protein_coding	Homeodomain-like superfamily protein
AT2G19780	2	AT2G19780.1	protein_coding	Leucine-rich repeat (LRR) family protein
AT2G40670	2	AT2G40670.1	protein_coding	response regulator 16	GG
AT4G10640	3	AT4G10640.1	protein_coding	IQ-domain 16
AT5G40030	3	AT5G40030.1	protein_coding	Protein kinase superfamily protein
AT3G50230	3	AT3G50230.1	protein_coding	Leucine-rich repeat protein kinase family protein
AT4G39790	3	AT4G39790.1	protein_coding	Protein of unknown function (DUF630 and DUF632)
AT5G20850	3	AT5G20850.1	protein_coding	RAS associated with diabetes protein 51
AT5G18560	3	AT5G18560.1	protein_coding	Integrase-type DNA-binding superfamily protein
AT1G26680	3	AT1G26680.1	protein_coding	transcriptional factor B3 family protein
AT1G06310	3	AT1G06310.1	protein_coding	acyl-CoA oxidase 6
AT4G16230	3	AT4G16230.1	protein_coding	GDSL-like Lipase/Acylhydrolase superfamily protein
AT5G28650	3	AT5G28650.1	protein_coding	WRKY DNA-binding protein 74
AT4G00200	3	AT4G00200.1	protein_coding	AT hook motif DNA-binding family protein
AT5G52170	3	AT5G52170.1	protein_coding	homeodomain GLABROUS 7
AT1G10460	3	AT1G10460.1	protein_coding	germin-like protein 7
AT1G15720	3	AT1G15720.1	protein_coding	TRF-like 5
AT1G73690	3	AT1G73690.1	protein_coding	cyclin-dependent kinase D1;1
AT5G17430	3	AT5G17430.1	protein_coding	Integrase-type DNA-binding superfamily protein
AT1G20480	3	AT1G20480.1	protein_coding	AMP-dependent synthetase and ligase family protein
AT3G20840	3	AT3G20840.1	protein_coding	Integrase-type DNA-binding superfamily protein
AT1G16330	3	AT1G16330.1	protein_coding	cyclin b3;1
AT1G80100	3	AT1G80100.1	protein_coding	histidine phosphotransfer protein 6	GG
AT5G58280	3	AT5G58280.1	protein_coding	AP2/B3-like transcriptional factor family protein
AT4G34360	3	AT4G34360.1	protein_coding	S-adenosyl-L-methionine-dependent methyltransferases superfamily protein
AT4G03120	3	AT4G03120.1	protein_coding	C2H2 and C2HC zinc fingers superfamily protein
AT5G48820	3	AT5G48820.1	protein_coding	inhibitor/interactor with cyclin-dependent kinase
AT5G44500	3	AT5G44500.1	protein_coding	Small nuclear ribonucleoprotein family protein
AT1G20700	3	AT1G20700.1	protein_coding	WUSCHEL related homeobox 14
AT3G02000	3	AT3G02000.1	protein_coding	Thioredoxin superfamily protein
AT3G56380	4	AT3G56380.1	protein_coding	response regulator 17	GG
AT3G28870	4	AT3G28870.1	protein_coding
AT3G27800	4	AT3G27800.1	protein_coding
AT3G30845	4	AT3G30845.1	protein_coding
AT3G43480	4	AT3G43480.1	protein_coding
AT1G27790	4	AT1G27790.1	transposable_element_gene	transposable element gene
AT1G02320	4	AT1G02320.1	protein_coding
AT1G07190	4	AT1G07190.1	protein_coding
AT3G30730	4	AT3G30730.1	protein_coding
AT1G18220	4	AT1G18220.1	protein_coding	purine permease 9
AT3G28260	4	AT3G28260.1	protein_coding
AT4G10200	4	AT4G10200.1	protein_coding	TTF-type zinc finger protein with HAT dimerisation domain
AT5G39540	4	AT5G39540.1	protein_coding	F-box associated ubiquitination effector family protein
AT5G27190	4	AT5G27190.1	transposable_element_gene	transposable element gene
AT1G66790	4	AT1G66790.1	protein_coding
AT5G25420	4	AT5G25420.1	protein_coding	Xanthine/uracil/vitamin C permease
AT5G27570	4	AT5G27570.1	protein_coding	Transducin/WD40 repeat-like superfamily protein
AT5G28950	4	AT5G28950.1	protein_coding
AT1G43660	4	AT1G43660.1	transposable_element_gene	transposable element gene
AT1G46336	4	AT1G46336.1	protein_coding
AT4G05610	4	AT4G05610.1	transposable_element_gene	transposable element gene
AT4G04560	4	AT4G04560.1	transposable_element_gene	transposable element gene
AT4G12160	4	AT4G12160.1	pseudogene
AT5G37080	4	AT5G37080.1	transposable_element_gene	transposable element gene
AT5G28160	4	AT5G28160.1	protein_coding	Galactose oxidase/kelch repeat superfamily protein
AT4G03170	4	AT4G03170.1	protein_coding	AP2/B3-like transcriptional factor family protein
AT3G60560	4	AT3G60560.1	protein_coding
AT1G50800	4	AT1G50800.1	protein_coding
AT4G08450	4	AT4G08450.1	protein_coding	Disease resistance protein (TIR-NBS-LRR class) family
AT1G35150	4	AT1G35150.1	protein_coding	General transcription factor 2-related zinc finger protein
AT5G49370	4	AT5G49370.1	protein_coding	Pleckstrin homology (PH) domain superfamily protein
AT1G47680	4	AT1G47680.1	protein_coding
AT1G65120	4	AT1G65120.1	protein_coding	Ubiquitin carboxyl-terminal hydrolase-related protein
AT2G11680	4	AT2G11680.1	transposable_element_gene	transposable element gene
AT2G15470	4	AT2G15470.1	protein_coding	Pectin lyase-like superfamily protein
AT1G29480	4	AT1G29480.1	protein_coding
AT3G05860	4	AT3G05860.1	protein_coding	MADS-box transcription factor family protein
AT4G30970	4	AT4G30970.1	protein_coding
AT1G71290	4	AT1G71290.1	protein_coding	F-box associated ubiquitination effector family protein
AT4G20790	4	AT4G20790.1	protein_coding	Leucine-rich repeat protein kinase family protein
AT2G19420	4	AT2G19420.1	protein_coding
AT2G26160	4	AT2G26160.1	protein_coding	F-box family protein with a domain of unknown function (DUF295)
AT5G51900	4	AT5G51900.1	protein_coding	Cytochrome P450 family protein
AT1G36560	4	AT1G36560.1	transposable_element_gene	transposable element gene
AT5G37030	4	AT5G37030.1	protein_coding	P-loop containing nucleoside triphosphate hydrolases superfamily protein
AT1G65210	4	AT1G65210.1	protein_coding	Galactose-binding protein
AT5G27810	4	AT5G27810.1	protein_coding	MADS-box transcription factor family protein
AT2G16200	4	AT2G16200.1	protein_coding	structural molecules
AT2G04300	4	AT2G04300.1	protein_coding	Leucine-rich repeat protein kinase family protein
AT1G37537	4	AT1G37537.1	transposable_element_gene	transposable element gene
AT1G33830	4	AT1G33830.1	protein_coding	P-loop containing nucleoside triphosphate hydrolases superfamily protein
AT1G53420	4	AT1G53420.1	protein_coding	Leucine-rich repeat transmembrane protein kinase
AT3G50290	4	AT3G50290.1	protein_coding	HXXXD-type acyl-transferase family protein
AT2G24410	4	AT2G24410.1	protein_coding
AT4G08490	4	AT4G08490.1	transposable_element_gene	transposable element gene
AT2G04760	4	AT2G04760.1	transposable_element_gene	transposable element gene
AT4G03160	4	AT4G03160.1	protein_coding
AT2G06020	4	AT2G06020.1	protein_coding	Homeodomain-like superfamily protein
AT1G35940	4	AT1G35940.1	transposable_element_gene	transposable element gene
AT1G36830	4	AT1G36830.1	transposable_element_gene	transposable element gene
AT5G27580	4	AT5G27580.1	protein_coding	AGAMOUS-like 89
AT2G11490	4	AT2G11490.1	transposable_element_gene	transposable element gene
AT1G51480	4	AT1G51480.1	protein_coding	Disease resistance protein (CC-NBS-LRR class) family
AT1G42680	4	AT1G42680.1	protein_coding	P-loop containing nucleoside triphosphate hydrolases superfamily protein
AT2G10400	4	AT2G10400.1	transposable_element_gene	transposable element gene
AT2G18810	4	AT2G18810.1	protein_coding	Domain of unknown function (DUF313)
AT2G14980	4	AT2G14980.1	transposable_element_gene	transposable element gene
AT3G06630	4	AT3G06630.1	protein_coding	protein kinase family protein
AT3G13830	4	AT3G13830.1	protein_coding	F-box and associated interaction domains-containing protein
AT5G10720	5	AT5G10720.1	protein_coding	histidine kinase 5	GG
AT5G14020	5	AT5G14020.1	protein_coding	Endosomal targeting BRO1-like domain-containing protein
AT1G14080	5	AT1G14080.1	protein_coding	fucosyltransferase 6
AT4G00080	5	AT4G00080.1	protein_coding	Plant invertase/pectin methylesterase inhibitor superfamily protein
AT1G59940	5	AT1G59940.1	protein_coding	response regulator 3	GG
AT4G31470	5	AT4G31470.1	protein_coding	CAP (Cysteine-rich secretory proteins, Antigen 5, and Pathogenesis-related 1 protein) superfamily protein
AT1G02810	5	AT1G02810.1	protein_coding	Plant invertase/pectin methylesterase inhibitor superfamily
AT4G01240	5	AT4G01240.1	protein_coding	S-adenosyl-L-methionine-dependent methyltransferases superfamily protein
AT1G27140	5	AT1G27140.1	protein_coding	glutathione S-transferase tau 14
AT4G29690	5	AT4G29690.1	protein_coding	Alkaline-phosphatase-like family protein
AT1G12740	5	AT1G12740.1	protein_coding	cytochrome P450, family 87, subfamily A, polypeptide 2
AT3G24240	5	AT3G24240.1	protein_coding	Leucine-rich repeat receptor-like protein kinase family protein
AT3G21680	5	AT3G21680.1	protein_coding
AT4G31320	5	AT4G31320.1	protein_coding	SAUR-like auxin-responsive protein family
AT5G24100	5	AT5G24100.1	protein_coding	Leucine-rich repeat protein kinase family protein
AT5G20550	5	AT5G20550.1	protein_coding	2-oxoglutarate (2OG) and Fe(II)-dependent oxygenase superfamily protein
AT3G49190	5	AT3G49190.1	protein_coding	O-acyltransferase (WSD1-like) family protein
AT3G54770	5	AT3G54770.1	protein_coding	RNA-binding (RRM/RBD/RNP motifs) family protein
AT5G19520	5	AT5G19520.1	protein_coding	mechanosensitive channel of small conductance-like 9
AT5G66280	5	AT5G66280.1	protein_coding	GDP-D-mannose 4,6-dehydratase 1
AT1G14220	5	AT1G14220.1	protein_coding	Ribonuclease T2 family protein
AT4G27400	5	AT4G27400.1	protein_coding	Late embryogenesis abundant (LEA) protein-related
AT5G57090	5	AT5G57090.1	protein_coding	Auxin efflux carrier family protein
AT1G04610	5	AT1G04610.1	protein_coding	YUCCA 3
AT4G37940	5	AT4G37940.1	protein_coding	AGAMOUS-like 21
AT3G21510	5	AT3G21510.1	protein_coding	histidine-containing phosphotransmitter 1	GG
AT4G37160	5	AT4G37160.1	protein_coding	SKU5 similar 15
AT4G28650	5	AT4G28650.1	protein_coding	Leucine-rich repeat transmembrane protein kinase family protein
AT5G14150	5	AT5G14150.1	protein_coding	Protein of unknown function, DUF642
AT5G14690	5	AT5G14690.1	protein_coding
AT1G06120	5	AT1G06120.1	protein_coding	Fatty acid desaturase family protein
AT5G04970	5	AT5G04970.1	protein_coding	Plant invertase/pectin methylesterase inhibitor superfamily
AT3G24210	5	AT3G24210.1	protein_coding	Ankyrin repeat family protein
AT3G50640	5	AT3G50640.1	protein_coding
AT5G54020	5	AT5G54020.1	protein_coding	Cysteine/Histidine-rich C1 domain family protein
AT5G60520	5	AT5G60520.1	protein_coding	Late embryogenesis abundant (LEA) protein-related
AT5G25640	5	AT5G25640.1	protein_coding	Rhomboid-related intramembrane serine protease family protein
AT3G63470	5	AT3G63470.1	protein_coding	serine carboxypeptidase-like 40
AT1G50060	5	AT1G50060.1	protein_coding	CAP (Cysteine-rich secretory proteins, Antigen 5, and Pathogenesis-related 1 protein) superfamily protein
AT5G60530	5	AT5G60530.1	protein_coding	late embryogenesis abundant protein-related / LEA protein-related
AT3G56230	5	AT3G56230.1	protein_coding	BTB/POZ domain-containing protein
AT1G03840	5	AT1G03840.1	protein_coding	C2H2 and C2HC zinc fingers superfamily protein
AT5G38790	5	AT5G38790.1	protein_coding
AT1G64920	5	AT1G64920.1	protein_coding	UDP-Glycosyltransferase superfamily protein
AT3G46720	5	AT3G46720.1	protein_coding	UDP-Glycosyltransferase superfamily protein
AT5G51500	5	AT5G51500.1	protein_coding	Plant invertase/pectin methylesterase inhibitor superfamily
AT5G15890	5	AT5G15890.1	protein_coding	TRICHOME BIREFRINGENCE-LIKE 21
AT5G42590	5	AT5G42590.1	protein_coding	cytochrome P450, family 71, subfamily A, polypeptide 16
AT5G14750	5	AT5G14750.1	protein_coding	myb domain protein 66
AT5G51060	5	AT5G51060.1	protein_coding	NADPH/respiratory burst oxidase protein D
AT5G05880	5	AT5G05880.1	protein_coding	UDP-Glycosyltransferase superfamily protein
AT5G58784	5	AT5G58784.1	protein_coding	Undecaprenyl pyrophosphate synthetase family protein
AT1G05650	5	AT1G05650.1	protein_coding	Pectin lyase-like superfamily protein
AT1G33750	5	AT1G33750.1	protein_coding	Terpenoid cyclases/Protein prenyltransferases superfamily protein
AT4G19030	5	AT4G19030.1	protein_coding	NOD26-like major intrinsic protein 1
AT5G49270	5	AT5G49270.1	protein_coding	COBRA-like extracellular glycosyl-phosphatidyl inositol-anchored protein family
AT1G08590	5	AT1G08590.1	protein_coding	Leucine-rich receptor-like protein kinase family protein
AT5G54370	5	AT5G54370.1	protein_coding	Late embryogenesis abundant (LEA) protein-related
AT1G15210	5	AT1G15210.1	protein_coding	pleiotropic drug resistance 7
AT1G31950	5	AT1G31950.1	protein_coding	Terpenoid cyclases/Protein prenyltransferases superfamily protein
AT5G24410	5	AT5G24410.1	protein_coding	6-phosphogluconolactonase 4
AT3G55720	5	AT3G55720.1	protein_coding	Protein of unknown function (DUF620)
AT4G13130	5	AT4G13130.1	protein_coding	Cysteine/Histidine-rich C1 domain family protein
AT1G12160	5	AT1G12160.1	protein_coding	Flavin-binding monooxygenase family protein
AT1G18910	5	AT1G18910.1	protein_coding	zinc ion binding;zinc ion binding
AT5G10130	5	AT5G10130.1	protein_coding	Pollen Ole e 1 allergen and extensin family protein
AT5G24070	5	AT5G24070.1	protein_coding	Peroxidase superfamily protein
AT3G49840	5	AT3G49840.1	protein_coding	Uncharacterized conserved protein (DUF2215)
AT1G05280	5	AT1G05280.1	protein_coding	Protein of unknown function (DUF604)
AT3G21710	5	AT3G21710.1	protein_coding
AT5G39970	5	AT5G39970.1	protein_coding	catalytics
AT1G02900	5	AT1G02900.1	protein_coding	rapid alkalinization factor 1
AT3G25930	5	AT3G25930.1	protein_coding	Adenine nucleotide alpha hydrolases-like superfamily protein
AT3G59850	5	AT3G59850.1	protein_coding	Pectin lyase-like superfamily protein
AT5G48940	5	AT5G48940.1	protein_coding	Leucine-rich repeat transmembrane protein kinase family protein
AT1G17300	5	AT1G17300.1	protein_coding
AT5G10830	5	AT5G10830.1	protein_coding	S-adenosyl-L-methionine-dependent methyltransferases superfamily protein
AT4G25250	5	AT4G25250.1	protein_coding	Plant invertase/pectin methylesterase inhibitor superfamily protein
AT5G57620	5	AT5G57620.1	protein_coding	myb domain protein 36
AT5G59930	5	AT5G59930.1	protein_coding	Cysteine/Histidine-rich C1 domain family protein
AT3G58550	5	AT3G58550.1	protein_coding	Bifunctional inhibitor/lipid-transfer protein/seed storage 2S albumin superfamily protein
AT1G52070	5	AT1G52070.1	protein_coding	Mannose-binding lectin superfamily protein
AT1G69810	5	AT1G69810.1	protein_coding	WRKY DNA-binding protein 36
AT2G17080	5	AT2G17080.1	protein_coding	Arabidopsis protein of unknown function (DUF241)
AT2G14100	5	AT2G14100.1	protein_coding	cytochrome P450, family 705, subfamily A, polypeptide 13
AT5G63560	5	AT5G63560.1	protein_coding	HXXXD-type acyl-transferase family protein
AT1G52060	5	AT1G52060.1	protein_coding	Mannose-binding lectin superfamily protein
AT1G56680	5	AT1G56680.1	protein_coding	Chitinase family protein
AT2G23630	5	AT2G23630.1	protein_coding	SKU5 similar 16
AT2G27000	5	AT2G27000.1	protein_coding	cytochrome P450, family 705, subfamily A, polypeptide 8
AT2G24610	5	AT2G24610.1	protein_coding	cyclic nucleotide-gated channel 14
AT5G48110	5	AT5G48110.1	protein_coding	Terpenoid cyclases/Protein prenyltransferases superfamily protein
AT2G24300	5	AT2G24300.1	protein_coding	Calmodulin-binding protein
AT2G34910	5	AT2G34910.1	protein_coding
AT2G43600	5	AT2G43600.1	protein_coding	Chitinase family protein
AT5G09480	5	AT5G09480.1	protein_coding	hydroxyproline-rich glycoprotein family protein
AT5G42630	5	AT5G42630.1	protein_coding	Homeodomain-like superfamily protein
AT5G44550	5	AT5G44550.1	protein_coding	Uncharacterised protein family (UPF0497)
AT1G78340	5	AT1G78340.1	protein_coding	glutathione S-transferase TAU 22
AT1G50580	5	AT1G50580.1	protein_coding	UDP-Glycosyltransferase superfamily protein
AT1G52050	5	AT1G52050.1	protein_coding	Mannose-binding lectin superfamily protein
AT2G16980	5	AT2G16980.1	protein_coding	Major facilitator superfamily protein
AT2G39110	5	AT2G39110.1	protein_coding	Protein kinase superfamily protein
AT2G18370	5	AT2G18370.1	protein_coding	Bifunctional inhibitor/lipid-transfer protein/seed storage 2S albumin superfamily protein
AT2G35270	5	AT2G35270.1	protein_coding	Predicted AT-hook DNA-binding family protein
AT3G04570	5	AT3G04570.1	protein_coding	AT-hook motif nuclear-localized protein 19
AT1G51420	5	AT1G51420.1	protein_coding	sucrose-phosphatase 1
AT1G77330	5	AT1G77330.1	protein_coding	2-oxoglutarate (2OG) and Fe(II)-dependent oxygenase superfamily protein
AT5G10580	5	AT5G10580.1	protein_coding	Protein of unknown function, DUF599
AT1G53180	5	AT1G53180.1	protein_coding
AT2G43610	5	AT2G43610.1	protein_coding	Chitinase family protein
AT4G34600	5	AT4G34600.1	protein_coding
AT3G20130	5	AT3G20130.1	protein_coding	cytochrome P450, family 705, subfamily A, polypeptide 22
AT5G41040	5	AT5G41040.1	protein_coding	HXXXD-type acyl-transferase family protein
AT5G48560	5	AT5G48560.1	protein_coding	basic helix-loop-helix (bHLH) DNA-binding superfamily protein
AT2G25980	5	AT2G25980.1	protein_coding	Mannose-binding lectin superfamily protein
AT2G30340	5	AT2G30340.1	protein_coding	LOB domain-containing protein 13
AT1G68150	5	AT1G68150.1	protein_coding	WRKY DNA-binding protein 9
AT1G74500	5	AT1G74500.1	protein_coding	activation-tagged BRI1(brassinosteroid-insensitive 1)-suppressor 1
AT2G02610	5	AT2G02610.1	protein_coding	Cysteine/Histidine-rich C1 domain family protein
AT2G18360	5	AT2G18360.1	protein_coding	alpha/beta-Hydrolases superfamily protein
AT2G39040	5	AT2G39040.1	protein_coding	Peroxidase superfamily protein
AT2G04680	5	AT2G04680.1	protein_coding	Cysteine/Histidine-rich C1 domain family protein
AT2G17070	5	AT2G17070.1	protein_coding	Arabidopsis protein of unknown function (DUF241)
AT1G53830	5	AT1G53830.1	protein_coding	pectin methylesterase 2
AT1G80240	5	AT1G80240.1	protein_coding	Protein of unknown function, DUF642
AT2G23050	5	AT2G23050.1	protein_coding	Phototropic-responsive NPH3 family protein
AT3G04320	5	AT3G04320.1	protein_coding	Kunitz family trypsin and protease inhibitor protein
AT5G58750	5	AT5G58750.1	protein_coding	NAD(P)-binding Rossmann-fold superfamily protein
AT1G73160	5	AT1G73160.1	protein_coding	UDP-Glycosyltransferase superfamily protein
AT2G27010	5	AT2G27010.1	protein_coding	cytochrome P450, family 705, subfamily A, polypeptide 9
AT2G34020	5	AT2G34020.1	protein_coding	Calcium-binding EF-hand family protein
AT2G43880	5	AT2G43880.1	protein_coding	Pectin lyase-like superfamily protein
AT2G41660	5	AT2G41660.1	protein_coding	Protein of unknown function, DUF617
AT2G44110	5	AT2G44110.1	protein_coding	Seven transmembrane MLO family protein
AT2G25810	5	AT2G25810.1	protein_coding	tonoplast intrinsic protein 4;1
AT1G71740	5	AT1G71740.1	protein_coding
AT2G30130	5	AT2G30130.1	protein_coding	Lateral organ boundaries (LOB) domain family protein
AT3G01220	5	AT3G01220.1	protein_coding	homeobox protein 20
AT2G25160	5	AT2G25160.1	protein_coding	cytochrome P450, family 82, subfamily F, polypeptide 1
AT2G46740	5	AT2G46740.1	protein_coding	D-arabinono-1,4-lactone oxidase family protein
AT2G45430	5	AT2G45430.1	protein_coding	AT-hook motif nuclear-localized protein 22
AT2G41800	5	AT2G41800.1	protein_coding	Protein of unknown function, DUF642
AT5G63930	5	AT5G63930.1	protein_coding	Leucine-rich repeat protein kinase family protein
AT1G49310	5	AT1G49310.1	protein_coding
AT2G47140	5	AT2G47140.1	protein_coding	NAD(P)-binding Rossmann-fold superfamily protein
AT2G37440	5	AT2G37440.1	protein_coding	DNAse I-like superfamily protein
AT3G19430	5	AT3G19430.1	protein_coding	late embryogenesis abundant protein-related / LEA protein-related
AT3G07000	5	AT3G07000.1	protein_coding	Cysteine/Histidine-rich C1 domain family protein
AT2G28160	5	AT2G28160.1	protein_coding	FER-like regulator of iron uptake
AT5G25890	5	AT5G25890.1	protein_coding	indole-3-acetic acid inducible 28
AT2G38390	5	AT2G38390.1	protein_coding	Peroxidase superfamily protein
AT3G16440	5	AT3G16440.1	protein_coding	myrosinase-binding protein-like protein-300B
AT3G12230	5	AT3G12230.1	protein_coding	serine carboxypeptidase-like 14
AT3G07900	5	AT3G07900.1	protein_coding	O-fucosyltransferase family protein
AT3G13610	5	AT3G13610.1	protein_coding	2-oxoglutarate (2OG) and Fe(II)-dependent oxygenase superfamily protein
AT2G47200	5	AT2G47200.1	protein_coding
AT3G15300	5	AT3G15300.1	protein_coding	VQ motif-containing protein
AT3G18200	5	AT3G18200.1	protein_coding	nodulin MtN21 /EamA-like transporter family protein
AT3G15240	5	AT3G15240.2	protein_coding	Serine/threonine-protein kinase WNK (With No Lysine)-related
AT3G10660	5	AT3G10660.1	protein_coding	calmodulin-domain protein kinase cdpk isoform 2
AT5G47150	6	AT5G47150.1	protein_coding	YDG/SRA domain-containing protein
AT5G39130	6	AT5G39130.1	protein_coding	RmlC-like cupins superfamily protein
AT2G38900	6	AT2G38900.1	protein_coding	Serine protease inhibitor, potato inhibitor I-type family protein
AT1G20500	6	AT1G20500.1	protein_coding	AMP-dependent synthetase and ligase family protein
AT3G56670	6	AT3G56670.1	protein_coding
AT5G23650	6	AT5G23650.1	protein_coding	Homeodomain-like transcriptional regulator
AT5G62120	6	AT5G62120.1	protein_coding	response regulator 23	GG
AT3G04280	6	AT3G04280.1	protein_coding	response regulator 22	GG
AT3G21830	6	AT3G21830.1	protein_coding	SKP1-like 8
AT2G23550	6	AT2G23550.1	protein_coding	methyl esterase 6
AT3G27710	6	AT3G27710.1	protein_coding	RING/U-box superfamily protein
AT3G32960	6	AT3G32960.1	protein_coding	Domain of unknown function (DUF1985)
AT5G38195	6	AT5G38195.1	protein_coding	Bifunctional inhibitor/lipid-transfer protein/seed storage 2S albumin superfamily protein
AT5G48100	6	AT5G48100.1	protein_coding	Laccase/Diphenol oxidase family protein
AT5G58080	6	AT5G58080.1	protein_coding	response regulator 18	GG
AT5G63740	6	AT5G63740.1	protein_coding	RING/U-box superfamily protein
AT1G68380	6	AT1G68380.1	protein_coding	Core-2/I-branching beta-1,6-N-acetylglucosaminyltransferase family protein
AT2G32750	6	AT2G32750.1	protein_coding	Exostosin family protein
AT5G10220	6	AT5G10220.1	protein_coding	annexin 6
AT5G61090	6	AT5G61090.1	protein_coding	Polynucleotidyl transferase, ribonuclease H-like superfamily protein
AT5G56300	6	AT5G56300.1	protein_coding	gibberellic acid methyltransferase 2
AT4G36590	6	AT4G36590.1	protein_coding	MADS-box transcription factor family protein
AT5G24316	6	AT5G24316.1	protein_coding	proline-rich family protein
AT4G32490	6	AT4G32490.1	protein_coding	early nodulin-like protein 4
AT3G56280	6	AT3G56280.1	pseudogene
AT2G15325	6	AT2G15325.1	protein_coding	Bifunctional inhibitor/lipid-transfer protein/seed storage 2S albumin superfamily protein
AT3G57720	6	AT3G57720.1	protein_coding	Protein kinase superfamily protein
AT5G07260	6	AT5G07260.1	protein_coding	START (StAR-related lipid-transfer) lipid-binding domain
AT1G04380	6	AT1G04380.1	protein_coding	2-oxoglutarate (2OG) and Fe(II)-dependent oxygenase superfamily protein
AT1G21870	6	AT1G21870.1	protein_coding	golgi nucleotide sugar transporter 5
AT3G21840	6	AT3G21840.1	protein_coding	SKP1-like 7
AT5G59190	6	AT5G59190.1	protein_coding	subtilase family protein
AT1G49190	6	AT1G49190.1	protein_coding	response regulator 19	GG
AT2G30810	6	AT2G30810.1	protein_coding	Gibberellin-regulated family protein
AT3G49270	6	AT3G49270.1	protein_coding
ATMG01310	6	ATMG01310.1	protein_coding
AT1G61090	6	AT1G61090.1	protein_coding
AT1G56100	6	AT1G56100.1	protein_coding	Plant invertase/pectin methylesterase inhibitor superfamily protein
AT4G22650	6	AT4G22650.1	protein_coding
AT5G07210	6	AT5G07210.1	protein_coding	response regulator 21	GG
AT1G62060	6	AT1G62060.1	protein_coding
AT1G01530	6	AT1G01530.1	protein_coding	AGAMOUS-like 28
AT3G27785	6	AT3G27785.1	protein_coding	myb domain protein 118
AT3G49440	6	AT3G49440.1	protein_coding	F-box associated ubiquitination effector family protein
AT3G56520	6	AT3G56520.1	protein_coding	NAC (No Apical Meristem) domain transcriptional regulator superfamily protein
AT2G23580	6	AT2G23580.1	protein_coding	methyl esterase 4
AT4G24950	6	AT4G24950.1	protein_coding
AT3G43990	6	AT3G43990.1	protein_coding	Bromo-adjacent homology (BAH) domain-containing protein
AT4G22060	6	AT4G22060.1	protein_coding	F-box family protein with a domain of unknown function (DUF295)
AT5G38170	6	AT5G38170.1	protein_coding	Bifunctional inhibitor/lipid-transfer protein/seed storage 2S albumin superfamily protein
AT3G43060	6	AT3G43060.1	transposable_element_gene	transposable element gene
AT1G68510	6	AT1G68510.1	protein_coding	LOB domain-containing protein 42
AT1G24650	6	AT1G24650.1	protein_coding	Leucine-rich repeat protein kinase family protein
AT4G13060	6	AT4G13060.1	protein_coding	F-box associated ubiquitination effector family protein
AT4G29620	6	AT4G29620.1	protein_coding	Cytidine/deoxycytidylate deaminase family protein
AT4G18870	6	AT4G18870.1	protein_coding	E2F/DP family winged-helix DNA-binding domain
AT5G38160	6	AT5G38160.1	protein_coding	Bifunctional inhibitor/lipid-transfer protein/seed storage 2S albumin superfamily protein
AT3G50990	6	AT3G50990.1	protein_coding	Peroxidase superfamily protein
AT4G35725	6	AT4G35725.1	protein_coding
AT1G51000	6	AT1G51000.1	protein_coding
AT2G20160	6	AT2G20160.1	protein_coding	E3 ubiquitin ligase SCF complex subunit SKP1/ASK1 family protein
AT3G22920	6	AT3G22920.1	protein_coding	Cyclophilin-like peptidyl-prolyl cis-trans isomerase family protein
AT5G53100	6	AT5G53100.1	protein_coding	NAD(P)-binding Rossmann-fold superfamily protein
AT5G41450	6	AT5G41450.1	protein_coding	RING/U-box superfamily protein
AT1G78500	6	AT1G78500.1	protein_coding	Terpenoid cyclases family protein
AT4G33900	6	AT4G33900.1	protein_coding	Galactose oxidase/kelch repeat superfamily protein
AT4G20490	6	AT4G20490.1	transposable_element_gene	transposable element gene
AT5G47670	6	AT5G47670.1	protein_coding	nuclear factor Y, subunit B6
AT1G73000	6	AT1G73000.1	protein_coding	PYR1-like 3
AT5G44360	6	AT5G44360.1	protein_coding	FAD-binding Berberine family protein
AT1G80330	6	AT1G80330.1	protein_coding	gibberellin 3-oxidase 4
AT4G26820	6	AT4G26820.1	protein_coding
AT5G37230	6	AT5G37230.1	protein_coding	RING/U-box superfamily protein
AT2G41390	6	AT2G41390.1	protein_coding	Pollen Ole e 1 allergen and extensin family protein
AT4G13610	6	AT4G13610.1	protein_coding	DNA (cytosine-5-)-methyltransferase family protein
AT3G54570	6	AT3G54570.1	protein_coding	Plant calmodulin-binding protein-related
AT5G25410	6	AT5G25410.1	protein_coding	Protein of Unknown Function (DUF239)
AT1G68170	6	AT1G68170.1	protein_coding	nodulin MtN21 /EamA-like transporter family protein
AT1G22670	6	AT1G22670.1	protein_coding	Protease-associated (PA) RING/U-box zinc finger family protein
AT3G62730	6	AT3G62730.1	protein_coding
AT5G46140	6	AT5G46140.1	protein_coding	Protein of unknown function (DUF295)
AT1G28650	6	AT1G28650.1	protein_coding	GDSL-like Lipase/Acylhydrolase superfamily protein
AT4G15760	6	AT4G15760.1	protein_coding	monooxygenase 1
AT5G54350	6	AT5G54350.1	protein_coding
AT5G60130	6	AT5G60130.1	protein_coding	AP2/B3-like transcriptional factor family protein
AT3G42300	6	AT3G42300.1	transposable_element_gene	transposable element gene
AT4G29570	6	AT4G29570.1	protein_coding	Cytidine/deoxycytidylate deaminase family protein
AT4G08740	6	AT4G08740.1	protein_coding
ATMG01250	6	ATMG01250.1	protein_coding	RNA-directed DNA polymerase (reverse transcriptase)
AT1G48910	6	AT1G48910.1	protein_coding	Flavin-containing monooxygenase family protein
AT5G28580	6	AT5G28580.2	transposable_element_gene	transposable element gene
AT1G66360	6	AT1G66360.1	protein_coding	Calcium-dependent lipid-binding (CaLB domain) family protein
AT3G24220	6	AT3G24220.1	protein_coding	nine-cis-epoxycarotenoid dioxygenase 6
AT4G11180	6	AT4G11180.1	protein_coding	Disease resistance-responsive (dirigent-like protein) family protein
AT4G11940	6	AT4G11940.1	protein_coding
AT5G60140	6	AT5G60140.1	protein_coding	AP2/B3-like transcriptional factor family protein
AT4G15870	6	AT4G15870.1	protein_coding	terpene synthase 1
AT5G13670	6	AT5G13670.1	protein_coding	nodulin MtN21 /EamA-like transporter family protein
AT5G47350	6	AT5G47350.1	protein_coding	alpha/beta-Hydrolases superfamily protein
AT1G76290	6	AT1G76290.1	protein_coding	AMP-dependent synthetase and ligase family protein
AT1G10710	6	AT1G10710.1	protein_coding	poor homologous synapsis 1
AT5G17470	6	AT5G17470.1	protein_coding	EF hand calcium-binding protein family
AT1G21970	6	AT1G21970.1	protein_coding	Histone superfamily protein
AT4G23090	6	AT4G23090.1	protein_coding
AT5G49180	6	AT5G49180.1	protein_coding	Plant invertase/pectin methylesterase inhibitor superfamily
AT4G09820	6	AT4G09820.1	protein_coding	basic helix-loop-helix (bHLH) DNA-binding superfamily protein
AT5G66370	6	AT5G66370.1	protein_coding
AT5G50750	6	AT5G50750.1	protein_coding	reversibly glycosylated polypeptide 4
AT5G05030	6	AT5G05030.1	protein_coding	Protein of Unknown Function (DUF239)
AT5G49260	6	AT5G49260.1	protein_coding
AT5G49050	6	AT5G49050.1	protein_coding
AT5G11220	6	AT5G11220.1	protein_coding
AT5G58890	6	AT5G58890.1	protein_coding	AGAMOUS-like 82
AT1G65880	6	AT1G65880.1	protein_coding	benzoyloxyglucosinolate 1
AT4G05250	6	AT4G05250.1	protein_coding	Ubiquitin-like superfamily protein
AT5G08090	6	AT5G08090.1	protein_coding
AT5G34900	6	AT5G34900.1	transposable_element_gene	transposable element gene
AT5G43800	6	AT5G43800.1	transposable_element_gene	transposable element gene
AT1G24010	6	AT1G24010.1	protein_coding	Polyketide cyclase/dehydrase and lipid transport superfamily protein
AT1G18050	6	AT1G18050.1	protein_coding	SWAP (Suppressor-of-White-APricot)/surp RNA-binding domain-containing protein
AT4G37360	6	AT4G37360.1	protein_coding	cytochrome P450, family 81, subfamily D, polypeptide 2
AT5G06920	6	AT5G06920.1	protein_coding	FASCICLIN-like arabinogalactan protein 21 precursor
AT4G33600	6	AT4G33600.1	protein_coding
AT5G22600	6	AT5G22600.1	protein_coding	FBD / Leucine Rich Repeat domains containing protein
AT2G47430	6	AT2G47430.1	protein_coding	Signal transduction histidine kinase	GG
AT2G39790	6	AT2G39790.1	protein_coding	Mitochondrial glycoprotein family protein
AT5G03920	6	AT5G03920.1	protein_coding
AT5G63720	6	AT5G63720.1	protein_coding	kokopelli
AT1G04580	6	AT1G04580.1	protein_coding	aldehyde oxidase 4
AT3G29380	6	AT3G29380.1	protein_coding	Cyclin-like family protein
AT4G39650	6	AT4G39650.1	protein_coding	gamma-glutamyl transpeptidase 2
AT4G21080	6	AT4G21080.1	protein_coding	Dof-type zinc finger domain-containing protein
ATMG00840	6	ATMG00840.1	protein_coding
AT2G07330	6	AT2G07330.1	transposable_element_gene	transposable element gene
AT3G58230	6	AT3G58230.1	protein_coding	Ubiquitin-specific protease family C19-related protein
AT4G09960	6	AT4G09960.1	protein_coding	K-box region and MADS-box transcription factor family protein
ATMG01230	6	ATMG01230.1	protein_coding
AT5G22420	6	AT5G22420.1	protein_coding	fatty acid reductase 7
AT1G25270	6	AT1G25270.1	protein_coding	nodulin MtN21 /EamA-like transporter family protein
AT2G23260	6	AT2G23260.1	protein_coding	UDP-glucosyl transferase 84B1
AT1G16980	6	AT1G16980.1	protein_coding	trehalose-phosphatase/synthase 2
AT3G47310	6	AT3G47310.1	transposable_element_gene	transposable element gene
AT4G22700	6	AT4G22700.1	protein_coding	LOB domain-containing protein 32
AT5G63730	6	AT5G63730.1	protein_coding	IBR domain-containing protein
AT1G20680	6	AT1G20680.1	protein_coding	Protein of unknown function (DUF833)
AT4G05230	6	AT4G05230.1	protein_coding	Ubiquitin-like superfamily protein
AT4G03580	6	AT4G03580.1	protein_coding
AT4G26040	6	AT4G26040.1	protein_coding
AT5G52330	6	AT5G52330.1	protein_coding	TRAF-like superfamily protein
ATMG00710	6	ATMG00710.1	protein_coding	Polynucleotidyl transferase, ribonuclease H-like superfamily protein
AT5G15060	6	AT5G15060.1	protein_coding	Lateral organ boundaries (LOB) domain family protein
AT2G11110	6	AT2G11110.1	transposable_element_gene	transposable element gene
AT1G17260	6	AT1G17260.1	protein_coding	autoinhibited H(+)-ATPase isoform 10
AT5G51800	6	AT5G51800.1	protein_coding	Protein kinase superfamily protein
AT4G31900	6	AT4G31900.1	protein_coding	chromatin remodeling factor, putative
AT5G14400	6	AT5G14400.1	protein_coding	cytochrome P450, family 724, subfamily A, polypeptide 1
AT1G09510	6	AT1G09510.1	protein_coding	NAD(P)-binding Rossmann-fold superfamily protein
AT4G22430	6	AT4G22430.1	protein_coding	F-box family protein
AT5G39640	6	AT5G39640.1	protein_coding	Putative endonuclease or glycosyl hydrolase
AT1G02980	6	AT1G02980.1	protein_coding	cullin 2
AT4G26590	6	AT4G26590.1	protein_coding	oligopeptide transporter 5
AT4G38880	6	AT4G38880.1	protein_coding	GLN phosphoribosyl pyrophosphate amidotransferase 3
AT5G39370	6	AT5G39370.1	protein_coding	Curculin-like (mannose-binding) lectin family protein
AT2G15670	6	AT2G15670.1	protein_coding
AT3G45110	6	AT3G45110.1	protein_coding
AT3G56550	6	AT3G56550.1	protein_coding	Pentatricopeptide repeat (PPR) superfamily protein
AT4G16460	6	AT4G16460.1	protein_coding
ATMG00530	6	ATMG00530.1	protein_coding
AT3G06970	6	AT3G06970.1	protein_coding	RNA-binding (RRM/RBD/RNP motifs) family protein
AT4G05260	6	AT4G05260.1	protein_coding	Ubiquitin-like superfamily protein
AT5G50510	6	AT5G50510.1	protein_coding	Molecular chaperone Hsp40/DnaJ family protein
AT2G05980	6	AT2G05980.1	transposable_element_gene	transposable element gene
AT1G32840	6	AT1G32840.1	transposable_element_gene	transposable element gene
AT1G50350	6	AT1G50350.1	protein_coding
AT1G65640	6	AT1G65640.1	protein_coding	DegP protease 4
AT5G19710	6	AT5G19710.1	protein_coding
AT2G03190	6	AT2G03190.1	protein_coding	SKP1-like 16
AT2G46960	6	AT2G46960.1	protein_coding	cytochrome P450, family 709, subfamily B, polypeptide 1
AT1G42650	6	AT1G42650.1	transposable_element_gene	transposable element gene
AT1G62890	6	AT1G62890.1	transposable_element_gene	transposable element gene
AT1G78220	6	AT1G78220.1	protein_coding	general regulatory factor 13
AT2G42090	6	AT2G42090.1	protein_coding	actin 9
AT1G34140	6	AT1G34140.1	protein_coding	poly(A) binding protein 1
AT2G14390	6	AT2G14390.1	protein_coding
AT2G04490	6	AT2G04490.1	transposable_element_gene	transposable element gene
AT2G27650	6	AT2G27650.1	protein_coding	Ubiquitin carboxyl-terminal hydrolase-related protein
AT2G29800	6	AT2G29800.1	protein_coding	Galactose oxidase/kelch repeat superfamily protein
AT1G47885	6	AT1G47885.1	protein_coding	Ribonuclease inhibitor
AT1G30470	6	AT1G30470.1	protein_coding	SIT4 phosphatase-associated family protein
AT2G10740	6	AT2G10740.1	transposable_element_gene	transposable element gene
AT1G67220	6	AT1G67220.1	protein_coding	histone acetyltransferase of the CBP family 2
AT2G07200	6	AT2G07200.1	protein_coding	Cysteine proteinases superfamily protein
AT1G32300	6	AT1G32300.1	protein_coding	D-arabinono-1,4-lactone oxidase family protein
AT1G34170	6	AT1G34170.1	protein_coding	AUXIN RESPONSE FACTOR 13
AT1G35610	6	AT1G35610.1	protein_coding	Cysteine/Histidine-rich C1 domain family protein
AT1G57780	6	AT1G57780.1	protein_coding	heavy-metal-associated domain-containing protein
AT2G12150	6	AT2G12150.1	transposable_element_gene	transposable element gene
AT1G47520	6	AT1G47520.1	transposable_element_gene	transposable element gene
AT1G43715	6	AT1G43715.1	transposable_element_gene	transposable element gene
AT2G27250	6	AT2G27250.1	protein_coding	CLAVATA3
AT1G41630	6	AT1G41630.1	transposable_element_gene	transposable element gene
AT2G38150	6	AT2G38150.1	protein_coding	alpha 1,4-glycosyltransferase family protein
AT1G58390	6	AT1G58390.1	protein_coding	Disease resistance protein (CC-NBS-LRR class) family
AT3G03410	6	AT3G03410.1	protein_coding	EF hand calcium-binding protein family
AT1G43810	6	AT1G43810.1	protein_coding
AT2G05890	6	AT2G05890.1	transposable_element_gene	transposable element gene
AT1G70110	6	AT1G70110.1	protein_coding	Concanavalin A-like lectin protein kinase family protein
AT1G61320	6	AT1G61320.1	protein_coding	FBD / Leucine Rich Repeat domains containing protein
AT1G77860	6	AT1G77860.1	protein_coding	Rhomboid-related intramembrane serine protease family protein
AT2G15660	6	AT2G15660.1	protein_coding	AGAMOUS-like 95
AT2G44470	6	AT2G44470.1	protein_coding	beta glucosidase 29
AT2G23160	6	AT2G23160.1	protein_coding	F-box family protein
AT3G15490	6	AT3G15490.1	protein_coding	Regulator of Vps4 activity in the MVB pathway protein
AT2G35970	6	AT2G35970.1	protein_coding	Late embryogenesis abundant (LEA) hydroxyproline-rich glycoprotein family
AT2G22440	6	AT2G22440.1	protein_coding
AT1G65330	6	AT1G65330.1	protein_coding	MADS-box transcription factor family protein
AT1G73610	6	AT1G73610.1	protein_coding	GDSL-like Lipase/Acylhydrolase superfamily protein
AT2G34130	6	AT2G34130.1	transposable_element_gene	transposable element gene
AT2G34290	6	AT2G34290.1	protein_coding	Protein kinase superfamily protein
AT2G05720	6	AT2G05720.1	protein_coding	Transducin/WD40 repeat-like superfamily protein
AT2G40440	6	AT2G40440.1	protein_coding	BTB/POZ domain-containing protein
AT2G14130	6	AT2G14130.1	transposable_element_gene	transposable element gene
AT2G42860	6	AT2G42860.1	protein_coding
AT3G03240	6	AT3G03240.1	protein_coding	alpha/beta-Hydrolases superfamily protein
AT2G32310	6	AT2G32310.1	protein_coding	CCT motif family protein
AT2G18880	6	AT2G18880.1	protein_coding	vernalization5/VIN3-like
AT2G34880	6	AT2G34880.1	protein_coding	Transcription factor jumonji (jmj) family protein / zinc finger (C5HC2 type) family protein
AT2G20170	6	AT2G20170.1	protein_coding	Protein of Unknown Function (DUF239)
AT3G10590	6	AT3G10590.1	protein_coding	Duplicated homeodomain-like superfamily protein
AT2G46840	6	AT2G46840.1	protein_coding	DOMAIN OF UNKNOWN FUNCTION 724 4
AT3G09140	6	AT3G09140.1	protein_coding	Protein of unknown function (DUF674)
AT3G07250	6	AT3G07250.1	protein_coding	nuclear transport factor 2 (NTF2) family protein / RNA recognition motif (RRM)-containing protein
AT3G48100	7	AT3G48100.1	protein_coding	response regulator 5	GG
AT1G10470	7	AT1G10470.1	protein_coding	response regulator 4	GG
AT1G19050	7	AT1G19050.1	protein_coding	response regulator 7	GG
AT3G25110	7	AT3G25110.1	protein_coding	fatA acyl-ACP thioesterase
AT3G57040	7	AT3G57040.1	protein_coding	response regulator 9	GG
AT5G35750	7	AT5G35750.1	protein_coding	histidine kinase 2	GG
AT5G43700	7	AT5G43700.1	protein_coding	AUX/IAA transcriptional regulator family protein
AT2G40940	7	AT2G40940.1	protein_coding	ethylene response sensor 1	GG
AT1G28580	7	AT1G28580.1	protein_coding	GDSL-like Lipase/Acylhydrolase superfamily protein
AT2G01830	7	AT2G01830.1	protein_coding	CHASE domain containing histidine kinase protein	GG
AT2G41310	7	AT2G41310.1	protein_coding	response regulator 3	GG
AT4G35920	7	AT4G35920.1	protein_coding	PLAC8 family protein
AT5G39340	7	AT5G39340.1	protein_coding	histidine-containing phosphotransmitter 3	GG
AT1G03430	7	AT1G03430.1	protein_coding	histidine-containing phosphotransfer factor 5	GG
AT3G57630	7	AT3G57630.1	protein_coding	exostosin family protein
AT5G45560	7	AT5G45560.1	protein_coding	Pleckstrin homology (PH) domain-containing protein / lipid-binding START domain-containing protein
AT5G01210	7	AT5G01210.1	protein_coding	HXXXD-type acyl-transferase family protein
AT5G56950	7	AT5G56950.1	protein_coding	nucleosome assembly protein 1;3
AT2G17820	7	AT2G17820.1	protein_coding	histidine kinase 1	GG
AT2G21560	7	AT2G21560.1	protein_coding
AT3G21260	7	AT3G21260.1	protein_coding	Glycolipid transfer protein (GLTP) family protein
AT4G31920	7	AT4G31920.1	protein_coding	response regulator 10	GG
AT5G54670	7	AT5G54670.1	protein_coding	kinesin 3
AT5G62920	7	AT5G62920.1	protein_coding	response regulator 6	GG
AT1G31070	7	AT1G31070.1	protein_coding	N-acetylglucosamine-1-phosphate uridylyltransferase 1
AT1G69850	7	AT1G69850.1	protein_coding	nitrate transporter 1:2
AT1G27210	7	AT1G27210.1	protein_coding	ARM repeat superfamily protein
AT5G24390	7	AT5G24390.1	protein_coding	Ypt/Rab-GAP domain of gyp1p superfamily protein
AT2G03220	7	AT2G03220.1	protein_coding	fucosyltransferase 1
AT1G60390	7	AT1G60390.1	protein_coding	polygalacturonase 1
AT1G71860	7	AT1G71860.1	protein_coding	protein tyrosine phosphatase 1
AT1G07960	7	AT1G07960.1	protein_coding	PDI-like 5-1
AT1G17500	7	AT1G17500.1	protein_coding	ATPase E1-E2 type family protein / haloacid dehalogenase-like hydrolase family protein
AT3G54120	7	AT3G54120.1	protein_coding	Reticulon family protein
AT3G29350	7	AT3G29350.1	protein_coding	histidine-containing phosphotransmitter 2	GG
AT3G46130	7	AT3G46130.1	protein_coding	myb domain protein 48
AT1G59580	7	AT1G59580.1	protein_coding	mitogen-activated protein kinase homolog 2
AT1G72730	7	AT1G72730.1	protein_coding	DEA(D/H)-box RNA helicase family protein
AT4G31890	7	AT4G31890.1	protein_coding	ARM repeat superfamily protein
AT1G47900	7	AT1G47900.1	protein_coding	Plant protein of unknown function (DUF869)
AT5G67390	7	AT5G67390.1	protein_coding
AT1G35580	7	AT1G35580.1	protein_coding	cytosolic invertase 1
AT5G13980	7	AT5G13980.1	protein_coding	Glycosyl hydrolase family 38 protein
AT5G64440	7	AT5G64440.1	protein_coding	fatty acid amide hydrolase
AT1G70880	7	AT1G70880.1	protein_coding	Polyketide cyclase/dehydrase and lipid transport superfamily protein
AT3G46460	7	AT3G46460.1	protein_coding	ubiquitin-conjugating enzyme 13
AT5G27380	7	AT5G27380.1	protein_coding	glutathione synthetase 2
AT3G63110	7	AT3G63110.1	protein_coding	isopentenyltransferase 3
AT5G65970	7	AT5G65970.1	protein_coding	Seven transmembrane MLO family protein
AT4G36060	7	AT4G36060.1	protein_coding	basic helix-loop-helix (bHLH) DNA-binding superfamily protein
AT3G49750	7	AT3G49750.1	protein_coding	receptor like protein 44
AT5G16000	7	AT5G16000.1	protein_coding	NSP-interacting kinase 1
AT2G29400	7	AT2G29400.1	protein_coding	type one protein phosphatase 1
AT5G28080	7	AT5G28080.1	protein_coding	Protein kinase superfamily protein
AT5G47820	7	AT5G47820.1	protein_coding	P-loop containing nucleoside triphosphate hydrolases superfamily protein
AT1G22060	7	AT1G22060.1	protein_coding
AT3G59110	7	AT3G59110.1	protein_coding	Protein kinase superfamily protein
AT4G13280	7	AT4G13280.1	protein_coding	terpenoid synthase 12
AT5G45460	7	AT5G45460.1	protein_coding
AT1G04240	7	AT1G04240.1	protein_coding	AUX/IAA transcriptional regulator family protein
AT5G23860	7	AT5G23860.1	protein_coding	tubulin beta 8
AT1G08660	7	AT1G08660.1	protein_coding	MALE GAMETOPHYTE DEFECTIVE 2
AT4G15920	7	AT4G15920.1	protein_coding	Nodulin MtN3 family protein
AT5G64341	7	AT5G64341.1	protein_coding	conserved peptide upstream open reading frame 40
AT1G67710	7	AT1G67710.1	protein_coding	response regulator 11	GG
AT1G01190	7	AT1G01190.1	protein_coding	cytochrome P450, family 78, subfamily A, polypeptide 8
AT2G28310	7	AT2G28310.1	protein_coding	Protein of unknown function (DUF707)
AT1G71830	7	AT1G71830.1	protein_coding	somatic embryogenesis receptor-like kinase 1
AT3G54030	7	AT3G54030.1	protein_coding	Protein kinase protein with tetratricopeptide repeat domain
AT4G40060	7	AT4G40060.1	protein_coding	homeobox protein 16
AT1G33080	7	AT1G33080.1	protein_coding	MATE efflux family protein
AT3G60490	7	AT3G60490.1	protein_coding	Integrase-type DNA-binding superfamily protein
AT4G35470	7	AT4G35470.1	protein_coding	plant intracellular ras group-related LRR 4
AT5G16870	7	AT5G16870.1	protein_coding	Peptidyl-tRNA hydrolase II (PTH2) family protein
AT5G14210	7	AT5G14210.1	protein_coding	Leucine-rich repeat protein kinase family protein
AT5G57970	7	AT5G57970.1	protein_coding	DNA glycosylase superfamily protein
AT1G76920	7	AT1G76920.1	protein_coding	F-box family protein
AT3G45850	7	AT3G45850.1	protein_coding	P-loop containing nucleoside triphosphate hydrolases superfamily protein
AT4G22130	7	AT4G22130.1	protein_coding	STRUBBELIG-receptor family 8
AT5G14940	7	AT5G14940.1	protein_coding	Major facilitator superfamily protein
AT1G78660	7	AT1G78660.1	protein_coding	gamma-glutamyl hydrolase 1
AT1G52420	7	AT1G52420.1	protein_coding	UDP-Glycosyltransferase superfamily protein
AT2G21830	7	AT2G21830.1	protein_coding	Cysteine/Histidine-rich C1 domain family protein
AT1G15670	7	AT1G15670.1	protein_coding	Galactose oxidase/kelch repeat superfamily protein
AT5G23430	7	AT5G23430.1	protein_coding	Transducin/WD40 repeat-like superfamily protein
AT1G66140	7	AT1G66140.1	protein_coding	zinc finger protein 4
AT3G25500	7	AT3G25500.1	protein_coding	formin homology 1
AT4G14760	7	AT4G14760.1	protein_coding	kinase interacting (KIP1-like) family protein
AT5G06850	7	AT5G06850.1	protein_coding	C2 calcium/lipid-binding plant phosphoribosyltransferase family protein
AT1G76260	7	AT1G76260.1	protein_coding	DWD (DDB1-binding WD40 protein) hypersensitive to ABA 2
AT4G01330	7	AT4G01330.1	protein_coding	Protein kinase superfamily protein
AT4G25360	7	AT4G25360.1	protein_coding	TRICHOME BIREFRINGENCE-LIKE 18
AT5G49660	7	AT5G49660.1	protein_coding	Leucine-rich repeat transmembrane protein kinase family protein
AT1G19360	7	AT1G19360.1	protein_coding	Nucleotide-diphospho-sugar transferase family protein
AT4G02850	7	AT4G02850.1	protein_coding	phenazine biosynthesis PhzC/PhzF family protein
AT4G35905	7	AT4G35905.1	protein_coding
AT5G61250	7	AT5G61250.1	protein_coding	glucuronidase 1
AT4G10100	7	AT4G10100.1	protein_coding	co-factor for nitrate, reductase and xanthine dehydrogenase 7
AT5G13710	7	AT5G13710.1	protein_coding	sterol methyltransferase 1
AT1G64440	7	AT1G64440.1	protein_coding	NAD(P)-binding Rossmann-fold superfamily protein
AT4G08690	7	AT4G08690.1	protein_coding	Sec14p-like phosphatidylinositol transfer family protein
AT3G24110	7	AT3G24110.1	protein_coding	Calcium-binding EF-hand family protein
AT5G49720	7	AT5G49720.1	protein_coding	glycosyl hydrolase 9A1
AT4G22310	7	AT4G22310.1	protein_coding	Uncharacterised protein family (UPF0041)
AT4G36860	7	AT4G36860.1	protein_coding	LIM domain-containing protein
AT5G12200	7	AT5G12200.1	protein_coding	pyrimidine 2
AT1G27520	7	AT1G27520.1	protein_coding	Glycosyl hydrolase family 47 protein
AT1G19130	7	AT1G19130.1	protein_coding
AT5G19530	7	AT5G19530.1	protein_coding	S-adenosyl-L-methionine-dependent methyltransferases superfamily protein
AT3G50530	7	AT3G50530.1	protein_coding	CDPK-related kinase
AT4G22120	7	AT4G22120.1	protein_coding	ERD (early-responsive to dehydration stress) family protein
AT4G35270	7	AT4G35270.1	protein_coding	Plant regulator RWP-RK family protein
AT5G53160	7	AT5G53160.1	protein_coding	regulatory components of ABA receptor 3
AT2G18570	7	AT2G18570.1	protein_coding	UDP-Glycosyltransferase superfamily protein
AT5G63710	7	AT5G63710.1	protein_coding	Leucine-rich repeat protein kinase family protein
AT3G53610	7	AT3G53610.1	protein_coding	RAB GTPase homolog 8
AT1G20693	7	AT1G20693.1	protein_coding	high mobility group B2
AT3G27390	7	AT3G27390.1	protein_coding
AT4G01710	7	AT4G01710.1	protein_coding	ARP2/3 complex 16 kDa subunit (p16-Arc)
AT5G09463	7	AT5G09463.1	protein_coding	conserved peptide upstream open reading frame 41
AT1G69580	7	AT1G69580.1	protein_coding	Homeodomain-like superfamily protein
AT2G02020	7	AT2G02020.1	protein_coding	Major facilitator superfamily protein
AT3G55370	7	AT3G55370.1	protein_coding	OBF-binding protein 3
AT1G73640	7	AT1G73640.1	protein_coding	RAB GTPase homolog A6A
AT1G08480	7	AT1G08480.1	protein_coding
AT1G23480	7	AT1G23480.1	protein_coding	cellulose synthase-like A3
AT3G53100	7	AT3G53100.1	protein_coding	GDSL-like Lipase/Acylhydrolase superfamily protein
AT3G47000	7	AT3G47000.1	protein_coding	Glycosyl hydrolase family protein
AT1G48240	7	AT1G48240.1	protein_coding	novel plant snare 12
AT3G45160	7	AT3G45160.1	protein_coding	Putative membrane lipoprotein
AT5G27950	7	AT5G27950.1	protein_coding	P-loop containing nucleoside triphosphate hydrolases superfamily protein
AT2G29730	7	AT2G29730.1	protein_coding	UDP-glucosyl transferase 71D1
AT1G20010	7	AT1G20010.1	protein_coding	tubulin beta-5 chain
AT3G47833	7	AT3G47833.1	protein_coding
AT1G16970	7	AT1G16970.1	protein_coding	KU70 homolog
AT4G24240	7	AT4G24240.1	protein_coding	WRKY DNA-binding protein 7
AT5G22400	7	AT5G22400.1	protein_coding	Rho GTPase activating protein with PAK-box/P21-Rho-binding domain
AT1G09570	7	AT1G09570.1	protein_coding	phytochrome A
AT3G54790	7	AT3G54790.1	protein_coding	ARM repeat superfamily protein
AT5G12140	7	AT5G12140.1	protein_coding	cystatin-1
AT1G74510	7	AT1G74510.1	protein_coding	Galactose oxidase/kelch repeat superfamily protein
AT4G33130	7	AT4G33130.1	protein_coding
AT3G23690	7	AT3G23690.1	protein_coding	basic helix-loop-helix (bHLH) DNA-binding superfamily protein
AT5G10970	7	AT5G10970.1	protein_coding	C2H2 and C2HC zinc fingers superfamily protein
AT3G63210	7	AT3G63210.1	protein_coding	Protein of unknown function (DUF581)
AT5G15830	7	AT5G15830.1	protein_coding	basic leucine-zipper 3
AT3G58120	7	AT3G58120.1	protein_coding	Basic-leucine zipper (bZIP) transcription factor family protein
AT3G59760	7	AT3G59760.1	protein_coding	O-acetylserine (thiol) lyase isoform C
AT4G00585	7	AT4G00585.1	protein_coding
AT4G37540	7	AT4G37540.1	protein_coding	LOB domain-containing protein 39
AT1G11530	7	AT1G11530.1	protein_coding	C-terminal cysteine residue is changed to a serine 1
AT1G05150	7	AT1G05150.1	protein_coding	Calcium-binding tetratricopeptide family protein
AT1G04200	7	AT1G04200.1	protein_coding
AT3G66658	7	AT3G66658.1	protein_coding	aldehyde dehydrogenase 22A1
AT3G60030	7	AT3G60030.1	protein_coding	squamosa promoter-binding protein-like 12
AT4G03390	7	AT4G03390.1	protein_coding	STRUBBELIG-receptor family 3
AT1G05720	7	AT1G05720.1	protein_coding	selenoprotein family protein
AT4G00900	7	AT4G00900.1	protein_coding	ER-type Ca2+-ATPase 2
AT1G60470	7	AT1G60470.1	protein_coding	galactinol synthase 4
AT1G64530	7	AT1G64530.1	protein_coding	Plant regulator RWP-RK family protein
AT5G37790	7	AT5G37790.1	protein_coding	Protein kinase superfamily protein
AT5G67090	7	AT5G67090.1	protein_coding	Subtilisin-like serine endopeptidase family protein
AT1G02500	7	AT1G02500.1	protein_coding	S-adenosylmethionine synthetase 1
AT1G26640	7	AT1G26640.1	protein_coding	Amino acid kinase family protein
AT3G43220	7	AT3G43220.1	protein_coding	Phosphoinositide phosphatase family protein
AT4G31875	7	AT4G31875.1	protein_coding
AT2G40970	7	AT2G40970.1	protein_coding	Homeodomain-like superfamily protein
AT3G47590	7	AT3G47590.1	protein_coding	alpha/beta-Hydrolases superfamily protein
AT3G24660	7	AT3G24660.1	protein_coding	transmembrane kinase-like 1
AT1G77700	7	AT1G77700.1	protein_coding	Pathogenesis-related thaumatin superfamily protein
AT4G01450	7	AT4G01450.1	protein_coding	nodulin MtN21 /EamA-like transporter family protein
AT4G29480	7	AT4G29480.1	protein_coding	Mitochondrial ATP synthase subunit G protein
AT5G43670	7	AT5G43670.1	protein_coding	Sec23/Sec24 protein transport family protein
AT1G02950	7	AT1G02950.1	protein_coding	glutathione S-transferase F4
AT1G08350	7	AT1G08350.1	protein_coding	Endomembrane protein 70 protein family
AT1G14190	7	AT1G14190.1	protein_coding	Glucose-methanol-choline (GMC) oxidoreductase family protein
AT3G56480	7	AT3G56480.1	protein_coding	myosin heavy chain-related
AT1G25230	7	AT1G25230.1	protein_coding	Calcineurin-like metallo-phosphoesterase superfamily protein
AT1G27190	7	AT1G27190.1	protein_coding	Leucine-rich repeat protein kinase family protein
AT3G25560	7	AT3G25560.1	protein_coding	NSP-interacting kinase 2
AT5G45510	7	AT5G45510.1	protein_coding	Leucine-rich repeat (LRR) family protein
AT4G18060	7	AT4G18060.1	protein_coding	SH3 domain-containing protein
AT5G01020	7	AT5G01020.1	protein_coding	Protein kinase superfamily protein
AT5G60890	7	AT5G60890.1	protein_coding	myb domain protein 34
AT5G56500	7	AT5G56500.1	protein_coding	TCP-1/cpn60 chaperonin family protein
AT5G63940	7	AT5G63940.1	protein_coding	Protein kinase protein with adenine nucleotide alpha hydrolases-like domain
AT1G21440	7	AT1G21440.1	protein_coding	Phosphoenolpyruvate carboxylase family protein
AT1G09520	7	AT1G09520.1	protein_coding
AT3G51710	7	AT3G51710.1	protein_coding	D-mannose binding lectin protein with Apple-like carbohydrate-binding domain
AT1G75130	7	AT1G75130.1	protein_coding	cytochrome P450, family 721, subfamily A, polypeptide 1
AT3G20570	7	AT3G20570.1	protein_coding	early nodulin-like protein 9
AT4G23650	7	AT4G23650.1	protein_coding	calcium-dependent protein kinase 6
AT3G59680	7	AT3G59680.1	protein_coding
AT5G52280	7	AT5G52280.1	protein_coding	Myosin heavy chain-related protein
AT4G22910	7	AT4G22910.1	protein_coding	FIZZY-related 2
AT4G22300	7	AT4G22300.1	protein_coding	carboxylesterases
AT4G29720	7	AT4G29720.1	protein_coding	polyamine oxidase 5
AT1G52140	7	AT1G52140.1	protein_coding
AT1G22885	7	AT1G22885.1	protein_coding
AT4G15740	7	AT4G15740.1	protein_coding	Calcium-dependent lipid-binding (CaLB domain) family protein
AT5G04950	7	AT5G04950.1	protein_coding	nicotianamine synthase 1
AT3G56170	7	AT3G56170.1	protein_coding	Ca-2+ dependent nuclease
AT4G21060	7	AT4G21060.1	protein_coding	Galactosyltransferase family protein
AT5G01890	7	AT5G01890.1	protein_coding	Leucine-rich receptor-like protein kinase family protein
AT1G03330	7	AT1G03330.1	protein_coding	Small nuclear ribonucleoprotein family protein
AT3G51950	7	AT3G51950.1	protein_coding	Zinc finger (CCCH-type) family protein / RNA recognition motif (RRM)-containing protein
AT4G35987	7	AT4G35987.1	protein_coding	S-adenosyl-L-methionine-dependent methyltransferases superfamily protein
AT1G76160	7	AT1G76160.1	protein_coding	SKU5 similar 5
AT1G23460	7	AT1G23460.1	protein_coding	Pectin lyase-like superfamily protein
AT4G18710	7	AT4G18710.1	protein_coding	Protein kinase superfamily protein
AT5G42860	7	AT5G42860.1	protein_coding
AT1G01620	7	AT1G01620.1	protein_coding	plasma membrane intrinsic protein 1C
AT1G65010	7	AT1G65010.1	protein_coding	Plant protein of unknown function (DUF827)
AT1G20160	7	AT1G20160.1	protein_coding	Subtilisin-like serine endopeptidase family protein
AT1G54030	7	AT1G54030.1	protein_coding	GDSL-like Lipase/Acylhydrolase superfamily protein
AT1G02640	7	AT1G02640.1	protein_coding	beta-xylosidase 2
AT3G62400	7	AT3G62400.1	protein_coding
AT1G23260	7	AT1G23260.1	protein_coding	MMS ZWEI homologue 1
AT1G11200	7	AT1G11200.1	protein_coding	Protein of unknown function (DUF300)
AT3G20510	7	AT3G20510.1	protein_coding	Transmembrane proteins 14C
AT5G35730	7	AT5G35730.1	protein_coding	EXS (ERD1/XPR1/SYG1) family protein
AT3G23000	7	AT3G23000.1	protein_coding	CBL-interacting protein kinase 7
AT4G14060	7	AT4G14060.1	protein_coding	Polyketide cyclase/dehydrase and lipid transport superfamily protein
AT5G55480	7	AT5G55480.1	protein_coding	SHV3-like 1
AT1G20850	7	AT1G20850.1	protein_coding	xylem cysteine peptidase 2
AT3G28860	7	AT3G28860.1	protein_coding	ATP binding cassette subfamily B19
AT5G20570	7	AT5G20570.1	protein_coding	RING-box 1
AT1G10380	7	AT1G10380.1	protein_coding	Putative membrane lipoprotein
AT5G02480	7	AT5G02480.1	protein_coding	HSP20-like chaperones superfamily protein
AT1G53990	7	AT1G53990.1	protein_coding	GDSL-motif lipase 3
AT1G06550	7	AT1G06550.1	protein_coding	ATP-dependent caseinolytic (Clp) protease/crotonase family protein
AT3G27100	7	AT3G27100.1	protein_coding
AT4G27320	7	AT4G27320.1	protein_coding	Adenine nucleotide alpha hydrolases-like superfamily protein
AT5G03345	7	AT5G03345.1	protein_coding
AT3G28950	7	AT3G28950.1	protein_coding	AIG2-like (avirulence induced gene) family protein
AT3G23490	7	AT3G23490.1	protein_coding	cyanase
AT3G54840	7	AT3G54840.1	protein_coding	Ras-related small GTP-binding family protein
AT4G13270	7	AT4G13270.1	protein_coding	Late embryogenesis abundant (LEA) hydroxyproline-rich glycoprotein family
AT5G40190	7	AT5G40190.1	protein_coding	RNA ligase/cyclic nucleotide phosphodiesterase family protein
AT1G28250	7	AT1G28250.1	protein_coding
AT1G37130	7	AT1G37130.1	protein_coding	nitrate reductase 2
AT1G31130	7	AT1G31130.1	protein_coding
AT1G56720	7	AT1G56720.1	protein_coding	Protein kinase superfamily protein
AT3G01680	7	AT3G01680.1	protein_coding
AT1G06640	7	AT1G06640.1	protein_coding	2-oxoglutarate (2OG) and Fe(II)-dependent oxygenase superfamily protein
AT3G47670	7	AT3G47670.1	protein_coding	Plant invertase/pectin methylesterase inhibitor superfamily protein
AT3G44990	7	AT3G44990.1	protein_coding	xyloglucan endo-transglycosylase-related 8
AT5G54750	7	AT5G54750.1	protein_coding	Transport protein particle (TRAPP) component
AT5G59890	7	AT5G59890.1	protein_coding	actin depolymerizing factor 4
AT2G38090	7	AT2G38090.1	protein_coding	Duplicated homeodomain-like superfamily protein
AT3G25540	7	AT3G25540.1	protein_coding	TRAM, LAG1 and CLN8 (TLC) lipid-sensing domain containing protein
AT3G28940	7	AT3G28940.1	protein_coding	AIG2-like (avirulence induced gene) family protein
AT3G52760	7	AT3G52760.1	protein_coding	Integral membrane Yip1 family protein
AT3G58990	7	AT3G58990.1	protein_coding	isopropylmalate isomerase 1
AT5G19860	7	AT5G19860.1	protein_coding	Protein of unknown function, DUF538
AT5G37070	7	AT5G37070.1	protein_coding	Protein of unknown function, DUF538
AT5G50720	7	AT5G50720.1	protein_coding	HVA22 homologue E
AT2G04690	7	AT2G04690.1	protein_coding	Pyridoxamine 5'-phosphate oxidase family protein
AT2G40480	7	AT2G40480.1	protein_coding	Plant protein of unknown function (DUF827)
AT3G27890	7	AT3G27890.1	protein_coding	NADPH:quinone oxidoreductase
AT3G26520	7	AT3G26520.1	protein_coding	tonoplast intrinsic protein 2
AT3G49940	7	AT3G49940.1	protein_coding	LOB domain-containing protein 38
AT3G58730	7	AT3G58730.1	protein_coding	vacuolar ATP synthase subunit D (VATD) / V-ATPase D subunit / vacuolar proton pump D subunit (VATPD)
AT4G01897	7	AT4G01897.1	protein_coding
AT5G19980	7	AT5G19980.1	protein_coding	golgi nucleotide sugar transporter 4
AT5G50180	7	AT5G50180.1	protein_coding	Protein kinase superfamily protein
AT2G24040	7	AT2G24040.1	protein_coding	Low temperature and salt responsive protein family
AT2G37678	7	AT2G37678.1	protein_coding	far-red elongated hypocotyl 1
AT1G24625	7	AT1G24625.1	protein_coding	zinc finger protein 7
AT3G46000	7	AT3G46000.1	protein_coding	actin depolymerizing factor 2
AT4G29080	7	AT4G29080.1	protein_coding	phytochrome-associated protein 2
AT5G45940	7	AT5G45940.1	protein_coding	nudix hydrolase homolog 11
AT5G49540	7	AT5G49540.1	protein_coding	Rab5-interacting family protein
AT1G32370	7	AT1G32370.1	protein_coding	tobamovirus multiplication 2B
AT1G48170	7	AT1G48170.1	protein_coding
AT1G31020	7	AT1G31020.1	protein_coding	thioredoxin O2
AT1G77130	7	AT1G77130.1	protein_coding	plant glycogenin-like starch initiation protein 2
AT2G16600	7	AT2G16600.1	protein_coding	rotamase CYP 3
AT2G36060	7	AT2G36060.1	protein_coding	MMS ZWEI homologue 3
AT3G61200	7	AT3G61200.1	protein_coding	Thioesterase superfamily protein
AT4G02370	7	AT4G02370.1	protein_coding	Protein of unknown function, DUF538
AT4G25570	7	AT4G25570.1	protein_coding	Cytochrome b561/ferric reductase transmembrane protein family
AT5G19590	7	AT5G19590.1	protein_coding	Protein of unknown function, DUF538
AT5G22360	7	AT5G22360.1	protein_coding	vesicle-associated membrane protein 714
AT1G48480	7	AT1G48480.1	protein_coding	receptor-like kinase 1
AT1G47830	7	AT1G47830.1	protein_coding	SNARE-like superfamily protein
AT3G03190	7	AT3G03190.1	protein_coding	glutathione S-transferase F11
AT1G27930	7	AT1G27930.1	protein_coding	Protein of unknown function (DUF579)
AT3G23600	7	AT3G23600.1	protein_coding	alpha/beta-Hydrolases superfamily protein
AT4G35410	7	AT4G35410.1	protein_coding	Clathrin adaptor complex small chain family protein
AT4G27540	7	AT4G27540.1	protein_coding	prenylated RAB acceptor 1.H
AT1G54730	7	AT1G54730.1	protein_coding	Major facilitator superfamily protein
AT1G70230	7	AT1G70230.1	protein_coding	TRICHOME BIREFRINGENCE-LIKE 27
AT2G33630	7	AT2G33630.1	protein_coding	NAD(P)-binding Rossmann-fold superfamily protein
AT3G22968	7	AT3G22968.1	protein_coding	conserved peptide upstream open reading frame 59
AT5G25760	7	AT5G25760.1	protein_coding	peroxin4
AT5G41210	7	AT5G41210.1	protein_coding	glutathione S-transferase THETA 1
AT5G42850	7	AT5G42850.1	protein_coding	Thioredoxin superfamily protein
AT1G66200	7	AT1G66200.1	protein_coding	glutamine synthase clone F11
AT2G20650	7	AT2G20650.1	protein_coding	RING/U-box superfamily protein
AT2G22330	7	AT2G22330.1	protein_coding	cytochrome P450, family 79, subfamily B, polypeptide 3
AT3G23820	7	AT3G23820.1	protein_coding	UDP-D-glucuronate 4-epimerase 6
AT3G55420	7	AT3G55420.1	protein_coding
AT3G54300	7	AT3G54300.1	protein_coding	vesicle-associated membrane protein 727
AT4G00880	7	AT4G00880.1	protein_coding	SAUR-like auxin-responsive protein family
AT5G18850	7	AT5G18850.1	protein_coding
AT1G29040	7	AT1G29040.1	protein_coding
AT2G29020	7	AT2G29020.1	protein_coding	Rab5-interacting family protein
AT3G04780	7	AT3G04780.1	protein_coding	Protein of unknown function (DUF1000)
AT1G30440	7	AT1G30440.1	protein_coding	Phototropic-responsive NPH3 family protein
AT5G06280	7	AT5G06280.1	protein_coding
AT5G16550	7	AT5G16550.1	protein_coding
AT5G40890	7	AT5G40890.1	protein_coding	chloride channel A
AT5G52060	7	AT5G52060.1	protein_coding	BCL-2-associated athanogene 1
AT5G67420	7	AT5G67420.1	protein_coding	LOB domain-containing protein 37
AT3G05230	7	AT3G05230.1	protein_coding	Signal peptidase subunit
AT4G17340	7	AT4G17340.1	protein_coding	tonoplast intrinsic protein 2;2
AT5G50000	7	AT5G50000.1	protein_coding	Protein kinase superfamily protein
AT5G49960	7	AT5G49960.1	protein_coding
AT5G53760	7	AT5G53760.1	protein_coding	Seven transmembrane MLO family protein
AT5G66560	7	AT5G66560.1	protein_coding	Phototropic-responsive NPH3 family protein
AT1G48598	7	AT1G48598.1	protein_coding	conserved peptide upstream open reading frame 31
AT3G47510	7	AT3G47510.1	protein_coding
AT4G34460	7	AT4G34460.1	protein_coding	GTP binding protein beta 1
AT5G07370	7	AT5G07370.1	protein_coding	inositol polyphosphate kinase 2 alpha
AT5G04830	7	AT5G04830.1	protein_coding	Nuclear transport factor 2 (NTF2) family protein
AT5G46790	7	AT5G46790.1	protein_coding	PYR1-like 1
AT1G78890	7	AT1G78890.1	protein_coding
AT2G15970	7	AT2G15970.1	protein_coding	cold regulated 413 plasma membrane 1
AT3G52900	7	AT3G52900.1	protein_coding	Family of unknown function (DUF662)
AT5G05700	7	AT5G05700.1	protein_coding	arginine-tRNA protein transferase 1
AT5G42960	7	AT5G42960.1	protein_coding
AT1G54210	7	AT1G54210.1	protein_coding	Ubiquitin-like superfamily protein
AT1G66240	7	AT1G66240.1	protein_coding	homolog of anti-oxidant 1
AT2G28250	7	AT2G28250.1	protein_coding	Protein kinase superfamily protein
AT5G02630	7	AT5G02630.1	protein_coding	Lung seven transmembrane receptor family protein
AT5G39730	7	AT5G39730.1	protein_coding	AIG2-like (avirulence induced gene) family protein
AT5G55630	7	AT5G55630.1	protein_coding	Outward rectifying potassium channel protein
AT3G63120	7	AT3G63120.1	protein_coding	cyclin p1;1
AT5G51510	7	AT5G51510.1	protein_coding
AT2G01710	7	AT2G01710.1	protein_coding	Chaperone DnaJ-domain superfamily protein
AT5G10810	7	AT5G10810.1	protein_coding	enhancer of rudimentary protein, putative
AT5G23820	7	AT5G23820.1	protein_coding	MD-2-related lipid recognition domain-containing protein
AT5G65310	7	AT5G65310.1	protein_coding	homeobox protein 5
AT1G69980	7	AT1G69980.1	protein_coding
AT2G37975	7	AT2G37975.1	protein_coding	Yos1-like protein
AT5G03660	7	AT5G03660.1	protein_coding	Family of unknown function (DUF662)
AT5G44530	7	AT5G44530.1	protein_coding	Subtilase family protein
AT2G40600	7	AT2G40600.1	protein_coding	appr-1-p processing enzyme family protein
AT3G18430	7	AT3G18430.1	protein_coding	Calcium-binding EF-hand family protein
AT5G56040	7	AT5G56040.1	protein_coding	Leucine-rich receptor-like protein kinase family protein
AT5G58030	7	AT5G58030.1	protein_coding	Transport protein particle (TRAPP) component
AT2G28370	7	AT2G28370.1	protein_coding	Uncharacterised protein family (UPF0497)
AT4G18230	7	AT4G18230.1	protein_coding
AT5G38630	7	AT5G38630.1	protein_coding	cytochrome B561-1
AT5G46030	7	AT5G46030.1	protein_coding
AT2G19760	7	AT2G19760.1	protein_coding	profilin 1
AT2G46710	7	AT2G46710.1	protein_coding	Rho GTPase activating protein with PAK-box/P21-Rho-binding domain
AT4G32270	7	AT4G32270.1	protein_coding	Ubiquitin-like superfamily protein
AT1G28440	7	AT1G28440.1	protein_coding	HAESA-like 1
AT1G80500	7	AT1G80500.1	protein_coding	SNARE-like superfamily protein
AT2G16930	7	AT2G16930.1	protein_coding	Ribosomal protein L27 family protein
AT3G03990	7	AT3G03990.1	protein_coding	alpha/beta-Hydrolases superfamily protein
AT3G24770	7	AT3G24770.1	protein_coding	CLAVATA3/ESR-RELATED 41
AT3G63080	7	AT3G63080.1	protein_coding	glutathione peroxidase 5
AT1G70410	7	AT1G70410.1	protein_coding	beta carbonic anhydrase 4
AT1G63460	7	AT1G63460.1	protein_coding	glutathione peroxidase 8
AT1G70210	7	AT1G70210.1	protein_coding	CYCLIN D1;1
AT1G68000	7	AT1G68000.1	protein_coding	phosphatidylinositol synthase 1
AT2G02130	7	AT2G02130.1	protein_coding	low-molecular-weight cysteine-rich 68
AT5G43280	7	AT5G43280.1	protein_coding	delta(3,5),delta(2,4)-dienoyl-CoA isomerase 1
AT1G30910	7	AT1G30910.1	protein_coding	Molybdenum cofactor sulfurase family protein
AT3G28180	7	AT3G28180.1	protein_coding	Cellulose-synthase-like C4
AT2G01910	7	AT2G01910.1	protein_coding	Microtubule associated protein (MAP65/ASE1) family protein
AT2G15620	7	AT2G15620.1	protein_coding	nitrite reductase 1
AT3G01740	7	AT3G01740.1	protein_coding	Mitochondrial ribosomal protein L37
AT5G16660	7	AT5G16660.1	protein_coding
AT1G48140	7	AT1G48140.1	protein_coding	dolichol-phosphate mannosyltransferase-related
AT2G42570	7	AT2G42570.1	protein_coding	TRICHOME BIREFRINGENCE-LIKE 39
AT1G30570	7	AT1G30570.1	protein_coding	hercules receptor kinase 2
AT3G03040	7	AT3G03040.1	protein_coding	F-box/RNI-like superfamily protein
AT3G45600	7	AT3G45600.1	protein_coding	tetraspanin3
AT2G24762	7	AT2G24762.1	protein_coding	glutamine dumper 4
AT3G06440	7	AT3G06440.1	protein_coding	Galactosyltransferase family protein
AT4G10280	7	AT4G10280.1	protein_coding	RmlC-like cupins superfamily protein
AT5G57060	7	AT5G57060.1	protein_coding
AT1G61740	7	AT1G61740.1	protein_coding	Sulfite exporter TauE/SafE family protein
AT5G18250	7	AT5G18250.1	protein_coding
AT5G67590	7	AT5G67590.1	protein_coding	NADH-ubiquinone oxidoreductase-related
AT2G37050	7	AT2G37050.1	protein_coding	Leucine-rich repeat protein kinase family protein
AT2G33120	7	AT2G33120.1	protein_coding	synaptobrevin-related protein 1
AT1G59750	7	AT1G59750.1	protein_coding	auxin response factor 1
AT1G66020	7	AT1G66020.1	protein_coding	Terpenoid cyclases/Protein prenyltransferases superfamily protein
AT1G72510	7	AT1G72510.1	protein_coding	Protein of unknown function (DUF1677)
AT2G27030	7	AT2G27030.1	protein_coding	calmodulin 5
AT5G55960	7	AT5G55960.1	protein_coding
AT2G45700	7	AT2G45700.1	protein_coding	sterile alpha motif (SAM) domain-containing protein
AT5G53330	7	AT5G53330.1	protein_coding	Ubiquitin-associated/translation elongation factor EF1B protein
AT3G05900	7	AT3G05900.1	protein_coding	neurofilament protein-related
AT3G13870	7	AT3G13870.1	protein_coding	Root hair defective 3 GTP-binding protein (RHD3)
AT1G43790	7	AT1G43790.1	protein_coding	tracheary element differentiation-related 6
AT2G43640	7	AT2G43640.1	protein_coding	Signal recognition particle, SRP9/SRP14 subunit
AT5G57340	7	AT5G57340.1	protein_coding
AT1G49480	7	AT1G49480.1	protein_coding	related to vernalization1 1
AT2G38020	7	AT2G38020.1	protein_coding	vacuoleless1 (VCL1)
AT5G35740	7	AT5G35740.1	protein_coding	Carbohydrate-binding X8 domain superfamily protein
AT1G80690	7	AT1G80690.1	protein_coding	PPPDE putative thiol peptidase family protein
AT5G21070	7	AT5G21070.1	protein_coding
AT2G47160	7	AT2G47160.1	protein_coding	HCO3- transporter family
AT2G03680	7	AT2G03680.1	protein_coding	spiral1
AT2G30870	7	AT2G30870.1	protein_coding	glutathione S-transferase PHI 10
AT1G55160	7	AT1G55160.1	protein_coding
AT1G67080	7	AT1G67080.1	protein_coding	abscisic acid (aba)-deficient 4
AT2G31710	7	AT2G31710.1	protein_coding	Vacuolar ATPase assembly integral membrane protein VMA21-like domain
AT2G25310	7	AT2G25310.1	protein_coding	Protein of unknown function (DUF2012)
AT2G43350	7	AT2G43350.1	protein_coding	glutathione peroxidase 3
AT2G22900	7	AT2G22900.1	protein_coding	Galactosyl transferase GMA12/MNN10 family protein
AT2G47500	7	AT2G47500.1	protein_coding	P-loop nucleoside triphosphate hydrolases superfamily protein with CH (Calponin Homology) domain
AT3G19370	7	AT3G19370.1	protein_coding	Plant protein of unknown function (DUF869)
AT4G14550	7	AT4G14550.1	protein_coding	indole-3-acetic acid inducible 14
AT5G17840	7	AT5G17840.1	protein_coding	DnaJ/Hsp40 cysteine-rich domain superfamily protein
AT5G20900	7	AT5G20900.1	protein_coding	jasmonate-zim-domain protein 12
AT1G62820	7	AT1G62820.1	protein_coding	Calcium-binding EF-hand family protein
AT5G59410	7	AT5G59410.1	protein_coding	Rab5-interacting family protein
AT4G24780	7	AT4G24780.1	protein_coding	Pectin lyase-like superfamily protein
AT1G69780	7	AT1G69780.1	protein_coding	Homeobox-leucine zipper protein family
AT3G01670	7	AT3G01670.1	protein_coding
AT5G62540	7	AT5G62540.1	protein_coding	ubiquitin-conjugating enzyme 3
AT1G55360	7	AT1G55360.1	protein_coding	Protein of Unknown Function (DUF239)
AT5G24500	7	AT5G24500.1	protein_coding
AT1G75800	7	AT1G75800.1	protein_coding	Pathogenesis-related thaumatin superfamily protein
AT5G41180	7	AT5G41180.1	protein_coding	leucine-rich repeat transmembrane protein kinase family protein
AT2G31490	7	AT2G31490.1	protein_coding
AT2G44525	7	AT2G44525.1	protein_coding	Protein of unknown function (DUF498/DUF598)
AT2G37120	7	AT2G37120.1	protein_coding	S1FA-like DNA-binding protein
AT2G05210	7	AT2G05210.1	protein_coding	Nucleic acid-binding, OB-fold-like protein
AT2G37460	7	AT2G37460.1	protein_coding	nodulin MtN21 /EamA-like transporter family protein
AT3G02580	7	AT3G02580.1	protein_coding	sterol 1
AT2G34660	7	AT2G34660.1	protein_coding	multidrug resistance-associated protein 2
AT4G37330	7	AT4G37330.1	protein_coding	cytochrome P450, family 81, subfamily D, polypeptide 4
AT3G05270	7	AT3G05270.1	protein_coding	Plant protein of unknown function (DUF869)
AT2G46030	7	AT2G46030.1	protein_coding	ubiquitin-conjugating enzyme 6
AT2G42610	7	AT2G42610.1	protein_coding	Protein of unknown function (DUF640)
AT2G29130	7	AT2G29130.1	protein_coding	laccase 2
AT2G44150	7	AT2G44150.1	protein_coding	histone-lysine N-methyltransferase ASHH3
AT2G01570	7	AT2G01570.1	protein_coding	GRAS family transcription factor family protein
AT4G22570	7	AT4G22570.1	protein_coding	adenine phosphoribosyl transferase 3
AT3G01690	7	AT3G01690.1	protein_coding	alpha/beta-Hydrolases superfamily protein
AT1G72700	7	AT1G72700.1	protein_coding	ATPase E1-E2 type family protein / haloacid dehalogenase-like hydrolase family protein
AT3G06960	7	AT3G06960.1	protein_coding	pigment defective 320
AT3G19710	7	AT3G19710.1	protein_coding	branched-chain aminotransferase4
AT3G09410	7	AT3G09410.1	protein_coding	Pectinacetylesterase family protein
AT2G35810	7	AT2G35810.1	protein_coding
AT3G06310	7	AT3G06310.1	protein_coding	Cox19-like CHCH family protein
AT2G38310	7	AT2G38310.1	protein_coding	PYR1-like 4
AT5G12290	7	AT5G12290.1	protein_coding	dgd1 suppressor 1
AT2G44310	7	AT2G44310.1	protein_coding	Calcium-binding EF-hand family protein
AT2G20550	7	AT2G20550.1	protein_coding	HSP40/DnaJ peptide-binding protein
AT4G27570	7	AT4G27570.1	protein_coding	UDP-Glycosyltransferase superfamily protein
AT3G13360	7	AT3G13360.1	protein_coding	WPP domain interacting protein 3
AT2G23940	7	AT2G23940.1	protein_coding	Protein of unknown function (DUF788)
AT3G04940	7	AT3G04940.1	protein_coding	cysteine synthase D1
AT5G43830	7	AT5G43830.1	protein_coding	Aluminium induced protein with YGL and LRDR motifs
AT2G26360	7	AT2G26360.1	protein_coding	Mitochondrial substrate carrier family protein
AT2G47320	7	AT2G47320.1	protein_coding	Cyclophilin-like peptidyl-prolyl cis-trans isomerase family protein
AT2G35470	7	AT2G35470.1	protein_coding
AT3G11280	7	AT3G11280.1	protein_coding	Duplicated homeodomain-like superfamily protein
AT2G29970	7	AT2G29970.1	protein_coding	Double Clp-N motif-containing P-loop nucleoside triphosphate hydrolases superfamily protein
AT3G11490	7	AT3G11490.1	protein_coding	rac GTPase activating protein
AT3G01472	7	AT3G01472.1	protein_coding	conserved peptide upstream open reading frame 33
AT2G40530	7	AT2G40530.1	protein_coding
AT2G40230	7	AT2G40230.1	protein_coding	HXXXD-type acyl-transferase family protein
AT3G13690	7	AT3G13690.1	protein_coding	Protein kinase protein with adenine nucleotide alpha hydrolases-like domain
AT3G14840	7	AT3G14840.1	protein_coding	Leucine-rich repeat transmembrane protein kinase
AT3G11780	7	AT3G11780.1	protein_coding	MD-2-related lipid recognition domain-containing protein / ML domain-containing protein
AT3G02770	7	AT3G02770.1	protein_coding	Ribonuclease E inhibitor RraA/Dimethylmenaquinone methyltransferase
AT3G12300	7	AT3G12300.1	protein_coding
AT3G14230	7	AT3G14230.1	protein_coding	related to AP2 2
AT2G32850	7	AT2G32850.1	protein_coding	Protein kinase superfamily protein
AT2G34670	7	AT2G34670.1	protein_coding	Protein of unknown function (DUF630 and DUF632)
AT3G15710	7	AT3G15710.1	protein_coding	Peptidase S24/S26A/S26B/S26C family protein
AT3G10260	7	AT3G10260.1	protein_coding	Reticulon family protein
AT3G10080	7	AT3G10080.1	protein_coding	RmlC-like cupins superfamily protein
AT4G36640	7	AT4G36640.1	protein_coding	Sec14p-like phosphatidylinositol transfer family protein
AT2G40150	7	AT2G40150.1	protein_coding	TRICHOME BIREFRINGENCE-LIKE 28
AT3G15660	7	AT3G15660.1	protein_coding	glutaredoxin 4
AT2G41480	7	AT2G41480.1	protein_coding	Peroxidase superfamily protein
AT2G41220	7	AT2G41220.1	protein_coding	glutamate synthase 2
AT3G04480	7	AT3G04480.1	protein_coding	endoribonucleases
AT3G11770	7	AT3G11770.1	protein_coding	Polynucleotidyl transferase, ribonuclease H-like superfamily protein
AT2G44670	7	AT2G44670.1	protein_coding	Protein of unknown function (DUF581)
AT3G16560	7	AT3G16560.1	protein_coding	Protein phosphatase 2C family protein
AT2G40900	7	AT2G40900.1	protein_coding	nodulin MtN21 /EamA-like transporter family protein
AT2G18040	7	AT2G18040.1	protein_coding	peptidylprolyl cis/trans isomerase, NIMA-interacting 1
AT3G14430	7	AT3G14430.1	protein_coding
AT2G35610	7	AT2G35610.1	protein_coding	xyloglucanase 113
AT3G19400	7	AT3G19400.1	protein_coding	Cysteine proteinases superfamily protein
AT1G67050	7	AT1G67050.1	protein_coding
AT3G11620	7	AT3G11620.1	protein_coding	alpha/beta-Hydrolases superfamily protein
AT2G34300	7	AT2G34300.1	protein_coding	S-adenosyl-L-methionine-dependent methyltransferases superfamily protein
AT3G08550	7	AT3G08550.1	protein_coding	elongation defective 1 protein / ELD1 protein
AT2G31750	7	AT2G31750.1	protein_coding	UDP-glucosyl transferase 74D1
AT1G68260	8	AT1G68260.1	protein_coding	Thioesterase superfamily protein
AT2G01760	8	AT2G01760.1	protein_coding	response regulator 14	GG
AT1G74520	8	AT1G74520.1	protein_coding	HVA22 homologue A

## Sheet: Fatty Acids
	Community	Model_name	Type	Short_description	Guide gene
AT5G01380	1	AT5G01380.1	protein_coding	Homeodomain-like superfamily protein			Oxylipins
AT1G76680	1	AT1G76680.1	protein_coding	12-oxophytodienoate reductase 1	GG
AT5G02320	1	AT5G02320.1	protein_coding	myb domain protein 3r-5
AT3G25780	1	AT3G25780.1	protein_coding	allene oxide cyclase 3	GG
AT1G02520	1	AT1G02520.1	protein_coding	P-glycoprotein 11
AT1G76690	1	AT1G76690.1	protein_coding	12-oxophytodienoate reductase 2	GG
AT1G09940	1	AT1G09940.1	protein_coding	Glutamyl-tRNA reductase family protein
AT3G28740	1	AT3G28740.1	protein_coding	Cytochrome P450 superfamily protein
AT4G27680	1	AT4G27680.1	protein_coding	P-loop containing nucleoside triphosphate hydrolases superfamily protein
AT4G24160	1	AT4G24160.1	protein_coding	alpha/beta-Hydrolases superfamily protein
AT5G17800	1	AT5G17800.1	protein_coding	myb domain protein 56
AT3G62422	1	AT3G62422.1	protein_coding	conserved peptide upstream open reading frame 3
AT4G30090	1	AT4G30090.1	protein_coding	embryo defective 1353
AT5G59550	1	AT5G59550.1	protein_coding	zinc finger (C3HC4-type RING finger) family protein
AT4G21990	1	AT4G21990.1	protein_coding	APS reductase 3
AT5G58690	1	AT5G58690.1	protein_coding	phosphatidylinositol-speciwc phospholipase C5
AT1G04960	1	AT1G04960.1	protein_coding	Protein of unknown function (DUF1664)
AT1G61340	1	AT1G61340.1	protein_coding	F-box family protein
AT1G15430	1	AT1G15430.1	protein_coding	Protein of unknown function (DUF1644)
AT2G32210	1	AT2G32210.1	protein_coding
AT2G14960	1	AT2G14960.1	protein_coding	Auxin-responsive GH3 family protein
AT4G27652	1	AT4G27652.1	protein_coding
AT2G15480	1	AT2G15480.1	protein_coding	UDP-glucosyl transferase 73B5
AT2G31945	1	AT2G31945.1	protein_coding
AT2G29440	1	AT2G29440.1	protein_coding	glutathione S-transferase tau 6
AT2G29450	1	AT2G29450.1	protein_coding	glutathione S-transferase tau 5
AT3G44190	1	AT3G44190.1	protein_coding	FAD/NAD(P)-binding oxidoreductase family protein
AT2G27500	1	AT2G27500.1	protein_coding	Glycosyl hydrolase superfamily protein
AT1G58280	1	AT1G58280.1	protein_coding	Phosphoglycerate mutase family protein
AT3G62420	1	AT3G62420.1	protein_coding	basic region/leucine zipper motif 53
AT2G32190	1	AT2G32190.1	protein_coding
AT3G55360	2	AT3G55360.1	protein_coding	3-oxo-5-alpha-steroid 4-dehydrogenase family protein	GG		Fatty acid biosynthesis
AT4G00360	2	AT4G00360.1	protein_coding	cytochrome P450, family 86, subfamily A, polypeptide 2
AT5G43760	2	AT5G43760.1	protein_coding	3-ketoacyl-CoA synthase 20	GG
AT1G49430	2	AT1G49430.1	protein_coding	long-chain acyl-CoA synthetase 2	GG
AT5G13400	2	AT5G13400.1	protein_coding	Major facilitator superfamily protein
AT1G64670	2	AT1G64670.1	protein_coding	alpha/beta-Hydrolases superfamily protein
AT1G68530	2	AT1G68530.1	protein_coding	3-ketoacyl-CoA synthase 6	GG
AT1G24020	2	AT1G24020.1	protein_coding	MLP-like protein 423
AT4G25960	2	AT4G25960.1	protein_coding	P-glycoprotein 2
AT1G67730	2	AT1G67730.1	protein_coding	beta-ketoacyl reductase 1	GG
AT1G17840	2	AT1G17840.1	protein_coding	white-brown complex homolog protein 11
AT5G41900	2	AT5G41900.1	protein_coding	alpha/beta-Hydrolases superfamily protein
AT1G78170	2	AT1G78170.1	protein_coding
AT1G10740	2	AT1G10740.1	protein_coding	alpha/beta-Hydrolases superfamily protein
AT1G09310	2	AT1G09310.1	protein_coding	Protein of unknown function, DUF538
AT4G00400	2	AT4G00400.1	protein_coding	glycerol-3-phosphate acyltransferase 8
AT1G01610	2	AT1G01610.1	protein_coding	glycerol-3-phosphate acyltransferase 4
AT4G33220	2	AT4G33220.1	protein_coding	pectin methylesterase 44
AT4G21750	2	AT4G21750.1	protein_coding	Homeobox-leucine zipper family protein / lipid-binding START domain-containing protein
AT1G17200	2	AT1G17200.1	protein_coding	Uncharacterised protein family (UPF0497)
AT3G01140	2	AT3G01140.1	protein_coding	myb domain protein 106
AT5G10480	2	AT5G10480.1	protein_coding	Protein-tyrosine phosphatase-like, PTPLA	GG
AT2G45970	2	AT2G45970.1	protein_coding	cytochrome P450, family 86, subfamily A, polypeptide 8
AT2G47240	2	AT2G47240.1	protein_coding	AMP-dependent synthetase and ligase family protein	GG
AT1G01120	2	AT1G01120.1	protein_coding	3-ketoacyl-CoA synthase 1	GG
AT1G07720	2	AT1G07720.1	protein_coding	3-ketoacyl-CoA synthase 3	GG
AT1G04220	2	AT1G04220.1	protein_coding	3-ketoacyl-CoA synthase 2	GG
AT4G39330	2	AT4G39330.1	protein_coding	cinnamyl alcohol dehydrogenase 9
AT1G27950	2	AT1G27950.1	protein_coding	glycosylphosphatidylinositol-anchored lipid protein transfer 1
AT5G18460	2	AT5G18460.1	protein_coding	Protein of Unknown Function (DUF239)
AT1G01430	2	AT1G01430.1	protein_coding	TRICHOME BIREFRINGENCE-LIKE 25
AT5G56490	2	AT5G56490.1	protein_coding	D-arabinono-1,4-lactone oxidase family protein
AT4G14440	2	AT4G14440.1	protein_coding	3-hydroxyacyl-CoA dehydratase 1
AT5G45670	2	AT5G45670.1	protein_coding	GDSL-like Lipase/Acylhydrolase superfamily protein
AT2G26250	2	AT2G26250.1	protein_coding	3-ketoacyl-CoA synthase 10	GG
AT1G25450	2	AT1G25450.1	protein_coding	3-ketoacyl-CoA synthase 5	GG
AT2G45470	2	AT2G45470.1	protein_coding	FASCICLIN-like arabinogalactan protein 8
AT3G49220	2	AT3G49220.1	protein_coding	Plant invertase/pectin methylesterase inhibitor superfamily
AT2G16280	2	AT2G16280.1	protein_coding	3-ketoacyl-CoA synthase 9	GG
AT1G12500	2	AT1G12500.1	protein_coding	Nucleotide-sugar transporter family protein
AT2G41170	2	AT2G41170.1	protein_coding	F-box family protein
AT1G05850	2	AT1G05850.1	protein_coding	Chitinase family protein
AT5G27600	3	AT5G27600.1	protein_coding	long-chain acyl-CoA synthetase 7	GG		JA beta-ox
AT3G53780	3	AT3G53780.1	protein_coding	RHOMBOID-like protein 4
AT5G56900	3	AT5G56900.1	protein_coding	CwfJ-like family protein / zinc finger (CCCH-type) family protein
AT1G14230	3	AT1G14230.1	protein_coding	GDA1/CD39 nucleoside phosphatase family protein
AT1G06290	3	AT1G06290.1	protein_coding	acyl-CoA oxidase 3	GG
AT5G22000	3	AT5G22000.1	protein_coding	RING-H2 group F2A
AT1G10410	3	AT1G10410.1	protein_coding	Protein of unknown function (DUF1336)
AT3G62310	3	AT3G62310.1	protein_coding	RNA helicase family protein
AT1G20110	3	AT1G20110.1	protein_coding	RING/FYVE/PHD zinc finger superfamily protein
AT1G78420	3	AT1G78420.1	protein_coding	RING/U-box superfamily protein
AT5G11520	4	AT5G11520.1	protein_coding	aspartate aminotransferase 3
AT4G16760	4	AT4G16760.1	protein_coding	acyl-CoA oxidase 1	GG
AT2G33150	4	AT2G33150.1	protein_coding	peroxisomal 3-ketoacyl-CoA thiolase 3	GG
AT4G10960	4	AT4G10960.1	protein_coding	UDP-D-glucose/UDP-D-galactose 4-epimerase 5
AT3G58750	4	AT3G58750.1	protein_coding	citrate synthase 2
AT1G53580	4	AT1G53580.1	protein_coding	glyoxalase II 3
AT1G13990	4	AT1G13990.1	protein_coding
AT2G21620	4	AT2G21620.1	protein_coding	Adenine nucleotide alpha hydrolases-like superfamily protein
AT2G22430	4	AT2G22430.1	protein_coding	homeobox protein 6
AT3G06690	5	AT3G06690.1	protein_coding	acyl-CoA oxidases;oxidoreductases, acting on the CH-CH group of donors;FAD binding;oxidoreductases;acyl-CoA oxidases	GG
AT1G80200	5	AT1G80200.1	protein_coding
AT4G38401	5	AT4G38401.1	protein_coding
AT1G64820	5	AT1G64820.1	protein_coding	MATE efflux family protein
AT3G62100	5	AT3G62100.1	protein_coding	indole-3-acetic acid inducible 30
AT1G48780	5	AT1G48780.1	protein_coding
AT1G09400	6	AT1G09400.1	protein_coding	FMN-linked oxidoreductases superfamily protein	GG
AT1G47880	6	AT1G47880.1	pseudogene
AT3G23245	6	AT3G23245.1	protein_coding
AT2G04600	6	AT2G04600.1	transposable_element_gene	transposable element gene
AT4G35295	6	AT4G35295.1	protein_coding	homoserine kinase, putative / HSK, putative
AT1G60130	6	AT1G60130.1	protein_coding	Mannose-binding lectin superfamily protein
AT1G62580	6	AT1G62580.1	protein_coding	Flavin-binding monooxygenase family protein
AT1G22403	6	AT1G22403.1	other_rna	other RNA
AT2G25630	6	AT2G25630.1	protein_coding	beta glucosidase 14
AT2G38823	6	AT2G38823.1	protein_coding
AT3G26612	6	AT3G26612.1	other_rna	other RNA
AT3G13700	6	AT3G13700.1	protein_coding	RNA-binding (RRM/RBD/RNP motifs) family protein
AT2G05890	6	AT2G05890.1	transposable_element_gene	transposable element gene
AT5G53230	7	AT5G53230.1	protein_coding	Protein of unknown function (DUF295)
AT5G55270	7	AT5G55270.1	protein_coding	Protein of unknown function (DUF295)
AT5G52170	7	AT5G52170.1	protein_coding	homeodomain GLABROUS 7
AT1G36180	7	AT1G36180.1	protein_coding	acetyl-CoA carboxylase 2	GG
AT1G48870	7	AT1G48870.1	protein_coding	Transducin/WD40 repeat-like superfamily protein
AT3G43950	7	AT3G43950.1	protein_coding	Protein kinase superfamily protein
AT1G60020	7	AT1G60020.1	transposable_element_gene	transposable element gene
AT5G53240	7	AT5G53240.1	protein_coding	Protein of unknown function (DUF295)
AT2G18060	7	AT2G18060.1	protein_coding	vascular related NAC-domain protein 1
AT1G11482	7	AT1G11482.1	pseudogene
AT2G24340	7	AT2G24340.1	protein_coding	sequence-specific DNA binding transcription factors
AT2G20800	7	AT2G20800.1	protein_coding	NAD(P)H dehydrogenase B4
AT2G41510	7	AT2G41510.1	protein_coding	cytokinin oxidase/dehydrogenase 1
AT2G18721	7	AT2G18721.1	protein_coding
AT2G24255	7	AT2G24255.1	protein_coding
AT3G27400	7	AT3G27400.1	protein_coding	Pectin lyase-like superfamily protein
AT5G10160	8	AT5G10160.1	protein_coding	Thioesterase superfamily protein	GG		Fatty acid biosynthesis
AT5G46290	8	AT5G46290.1	protein_coding	3-ketoacyl-acyl carrier protein synthase I	GG
AT1G34430	8	AT1G34430.1	protein_coding	2-oxoacid dehydrogenases acyltransferase family protein
AT3G05020	8	AT3G05020.1	protein_coding	acyl carrier protein 1
AT4G01900	8	AT4G01900.1	protein_coding	GLNB1 homolog
AT5G35360	8	AT5G35360.1	protein_coding	acetyl Co-enzyme a carboxylase biotin carboxylase subunit	GG
AT2G30200	8	AT2G30200.1	protein_coding	catalytics;transferases;[acyl-carrier-protein] S-malonyltransferases;binding	GG
AT1G77590	8	AT1G77590.1	protein_coding	long chain acyl-CoA synthetase 9	GG
AT2G05990	8	AT2G05990.1	protein_coding	NAD(P)-binding Rossmann-fold superfamily protein	GG
AT2G22230	8	AT2G22230.1	protein_coding	Thioesterase superfamily protein	GG
AT3G02630	8	AT3G02630.1	protein_coding	Plant stearoyl-acyl-carrier-protein desaturase family protein
AT3G16950	8	AT3G16950.1	protein_coding	lipoamide dehydrogenase 1
AT4G16155	8	AT4G16155.1	protein_coding	dihydrolipoyl dehydrogenases
AT5G52920	8	AT5G52920.1	protein_coding	plastidic pyruvate kinase beta subunit 1
AT1G01090	8	AT1G01090.1	protein_coding	pyruvate dehydrogenase E1 alpha
AT5G04620	8	AT5G04620.1	protein_coding	biotin F
AT1G74960	8	AT1G74960.1	protein_coding	fatty acid biosynthesis 1	GG
AT5G15530	8	AT5G15530.1	protein_coding	biotin carboxyl carrier protein 2	GG
AT1G52670	8	AT1G52670.1	protein_coding	Single hybrid motif superfamily protein
AT1G24360	8	AT1G24360.1	protein_coding	NAD(P)-binding Rossmann-fold superfamily protein	GG
AT5G08415	8	AT5G08415.1	protein_coding	Radical SAM superfamily protein
AT1G62640	8	AT1G62640.1	protein_coding	3-ketoacyl-acyl carrier protein synthase III	GG
AT1G53520	8	AT1G53520.1	protein_coding	Chalcone-flavanone isomerase family protein
AT5G33320	8	AT5G33320.1	protein_coding	Glucose-6-phosphate/phosphate translocator-related
AT1G50110	8	AT1G50110.1	protein_coding	D-aminoacid aminotransferase-like PLP-dependent enzymes superfamily protein
AT5G42780	8	AT5G42780.1	protein_coding	homeobox protein 27
AT2G38040	8	AT2G38040.1	protein_coding	acetyl Co-enzyme a carboxylase carboxyltransferase alpha subunit	GG
AT1G30120	8	AT1G30120.1	protein_coding	pyruvate dehydrogenase E1 beta
AT1G66430	8	AT1G66430.1	protein_coding	pfkB-like carbohydrate kinase family protein
AT1G77580	8	AT1G77580.1	protein_coding	Plant protein of unknown function (DUF869)
AT3G25110	8	AT3G25110.1	protein_coding	fatA acyl-ACP thioesterase
AT3G15690	8	AT3G15690.1	protein_coding	Single hybrid motif superfamily protein
AT2G43360	8	AT2G43360.1	protein_coding	Radical SAM superfamily protein
AT3G25860	8	AT3G25860.1	protein_coding	2-oxoacid dehydrogenases acyltransferase family protein
AT3G24340	8	AT3G24340.1	protein_coding	chromatin remodeling 40
AT1G54580	8	AT1G54580.1	protein_coding	acyl carrier protein 2
AT1G22170	8	AT1G22170.1	protein_coding	Phosphoglycerate mutase family protein
AT4G11030	9	AT4G11030.1	protein_coding	AMP-dependent synthetase and ligase family protein	GG
AT1G68750	9	AT1G68750.1	protein_coding	phosphoenolpyruvate carboxylase 4
AT3G52980	9	AT3G52980.1	protein_coding	Zinc finger (CCCH-type) family protein / RNA recognition motif (RRM)-containing protein
AT3G19090	9	AT3G19090.1	protein_coding	RNA-binding protein
AT1G04670	9	AT1G04670.1	protein_coding
AT3G03080	9	AT3G03080.1	protein_coding	Zinc-binding dehydrogenase family protein
AT1G07540	9	AT1G07540.1	protein_coding	TRF-like 2
AT3G28840	9	AT3G28840.1	protein_coding	Protein of unknown function (DUF1216)
AT3G21990	9	AT3G21990.1	protein_coding	Domain of unknown function (DUF26)
AT2G07560	9	AT2G07560.1	protein_coding	H(+)-ATPase 6
AT5G09550	9	AT5G09550.1	protein_coding	GDP dissociation inhibitor family protein / Rab GTPase activator family protein
AT5G13350	9	AT5G13350.1	protein_coding	Auxin-responsive GH3 family protein
AT4G01470	9	AT4G01470.1	protein_coding	tonoplast intrinsic protein 1;3
AT1G80660	9	AT1G80660.1	protein_coding	H(+)-ATPase 9
AT1G26320	9	AT1G26320.1	protein_coding	Zinc-binding dehydrogenase family protein
AT5G14670	9	AT5G14670.1	protein_coding	ADP-ribosylation factor A1B
AT2G30290	9	AT2G30290.1	protein_coding	VACUOLAR SORTING RECEPTOR 2
AT2G16130	9	AT2G16130.1	protein_coding	polyol/monosaccharide transporter 2
AT3G17760	9	AT3G17760.1	protein_coding	glutamate decarboxylase 5
AT1G79780	10	AT1G79780.1	protein_coding	Uncharacterised protein family (UPF0497)
AT5G26730	10	AT5G26730.1	protein_coding	Fasciclin-like arabinogalactan family protein
AT1G33430	10	AT1G33430.1	protein_coding	Galactosyltransferase family protein
AT1G75790	10	AT1G75790.1	protein_coding	SKU5 similar 18
AT1G79800	10	AT1G79800.1	protein_coding	early nodulin-like protein 7
AT1G71160	10	AT1G71160.1	protein_coding	3-ketoacyl-CoA synthase 7	GG
AT3G52160	11	AT3G52160.1	protein_coding	3-ketoacyl-CoA synthase 15	GG
AT1G74540	11	AT1G74540.1	protein_coding	cytochrome P450, family 98, subfamily A, polypeptide 8
AT1G68875	11	AT1G68875.1	protein_coding
AT1G75940	11	AT1G75940.1	protein_coding	Glycosyl hydrolase superfamily protein
AT1G23670	11	AT1G23670.1	protein_coding	Domain of unknown function (DUF220)
AT1G74550	11	AT1G74550.1	protein_coding	cytochrome P450, family 98, subfamily A, polypeptide 9
AT1G23690	11	AT1G23690.1	protein_coding	Domain of unknown function DUF220
AT1G23660	11	AT1G23660.1	protein_coding	Domain of unknown function DUF220
AT5G13380	11	AT5G13380.1	protein_coding	Auxin-responsive GH3 family protein
AT5G07600	11	AT5G07600.1	protein_coding	Oleosin family protein
AT4G28090	11	AT4G28090.1	protein_coding	SKU5 similar 10
AT5G60500	11	AT5G60500.1	protein_coding	Undecaprenyl pyrophosphate synthetase family protein
AT1G44224	11	AT1G44224.1	protein_coding	ECA1 gametogenesis related family protein
AT5G60510	11	AT5G60510.1	protein_coding	Undecaprenyl pyrophosphate synthetase family protein
AT3G15400	11	AT3G15400.1	protein_coding	anther 20
AT3G52810	11	AT3G52810.1	protein_coding	purple acid phosphatase 21
AT4G37900	11	AT4G37900.1	protein_coding	Protein of unknown function (duplicated DUF1399)
AT1G06260	11	AT1G06260.1	protein_coding	Cysteine proteinases superfamily protein
AT2G03740	11	AT2G03740.1	protein_coding	late embryogenesis abundant domain-containing protein / LEA domain-containing protein
AT2G19070	11	AT2G19070.1	protein_coding	spermidine hydroxycinnamoyl transferase
AT3G26125	11	AT3G26125.1	protein_coding	cytochrome P450, family 86, subfamily C, polypeptide 2
AT4G36700	12	AT4G36700.1	protein_coding	RmlC-like cupins superfamily protein
AT4G34520	12	AT4G34520.1	protein_coding	3-ketoacyl-CoA synthase 18	GG
AT3G25160	12	AT3G25160.1	protein_coding	ER lumen protein retaining receptor family protein
AT1G28030	12	AT1G28030.1	protein_coding	2-oxoglutarate (2OG) and Fe(II)-dependent oxygenase superfamily protein
AT1G18100	12	AT1G18100.1	protein_coding	PEBP (phosphatidylethanolamine-binding protein) family protein
AT5G51210	12	AT5G51210.1	protein_coding	oleosin3
AT1G28640	12	AT1G28640.1	protein_coding	GDSL-like Lipase/Acylhydrolase superfamily protein
AT5G07500	12	AT5G07500.1	protein_coding	Zinc finger C-x8-C-x5-C-x3-H type family protein
AT5G49190	12	AT5G49190.1	protein_coding	sucrose synthase 2
AT2G34700	12	AT2G34700.1	protein_coding	Pollen Ole e 1 allergen and extensin family protein
AT1G67100	12	AT1G67100.1	protein_coding	LOB domain-containing protein 40
AT4G14070	13	AT4G14070.1	protein_coding	acyl-activating enzyme 15	GG
AT3G63520	13	AT3G63520.1	protein_coding	carotenoid cleavage dioxygenase 1
AT1G36320	13	AT1G36320.1	protein_coding
AT1G67280	13	AT1G67280.1	protein_coding	Glyoxalase/Bleomycin resistance protein/Dioxygenase superfamily protein
AT5G60600	13	AT5G60600.1	protein_coding	4-hydroxy-3-methylbut-2-enyl diphosphate synthase
AT5G46270	13	AT5G46270.1	protein_coding	Disease resistance protein (TIR-NBS-LRR class) family
AT1G49970	13	AT1G49970.1	protein_coding	CLP protease proteolytic subunit 1
AT5G50920	13	AT5G50920.1	protein_coding	CLPC homologue 1
AT5G05200	13	AT5G05200.1	protein_coding	Protein kinase superfamily protein
AT1G66980	13	AT1G66980.1	protein_coding	suppressor of npr1-1 constitutive 4
AT1G76730	13	AT1G76730.1	protein_coding	NagB/RpiA/CoA transferase-like superfamily protein
AT1G19190	14	AT1G19190.1	protein_coding	alpha/beta-Hydrolases superfamily protein
AT1G61255	14	AT1G61255.1	protein_coding
AT1G02530	14	AT1G02530.1	protein_coding	P-glycoprotein 12
AT1G07795	14	AT1G07795.1	protein_coding
AT2G44550	14	AT2G44550.1	protein_coding	glycosyl hydrolase 9B10
AT1G24540	14	AT1G24540.1	protein_coding	cytochrome P450, family 86, subfamily C, polypeptide 1
AT1G34580	14	AT1G34580.1	protein_coding	Major facilitator superfamily protein
AT1G77932	14	AT1G77932.1	protein_coding	Protein of unknown function (DUF3049)
AT1G60040	14	AT1G60040.1	protein_coding	AGAMOUS-like 49
AT5G14130	14	AT5G14130.1	protein_coding	Peroxidase superfamily protein
AT2G46720	14	AT2G46720.1	protein_coding	3-ketoacyl-CoA synthase 13	GG
AT4G23850	15	AT4G23850.1	protein_coding	AMP-dependent synthetase and ligase family protein	GG
AT1G30000	15	AT1G30000.1	protein_coding	alpha-mannosidase 3
AT1G18890	15	AT1G18890.1	protein_coding	calcium-dependent protein kinase 1
AT3G45040	15	AT3G45040.1	protein_coding	phosphatidate cytidylyltransferase family protein
AT1G03370	15	AT1G03370.1	protein_coding	C2 calcium/lipid-binding and GRAM domain containing protein
AT3G22260	15	AT3G22260.1	protein_coding	Cysteine proteinases superfamily protein
AT4G08850	15	AT4G08850.1	protein_coding	Leucine-rich repeat receptor-like protein kinase family protein
AT4G23270	15	AT4G23270.1	protein_coding	cysteine-rich RLK (RECEPTOR-like protein kinase) 19
AT1G21370	15	AT1G21370.1	protein_coding
AT3G21630	15	AT3G21630.1	protein_coding	chitin elicitor receptor kinase 1
AT1G54090	15	AT1G54090.1	protein_coding	exocyst subunit exo70 family protein D2
AT3G16270	15	AT3G16270.1	protein_coding	ENTH/VHS family protein
AT4G11850	15	AT4G11850.1	protein_coding	phospholipase D gamma 1
AT5G21170	16	AT5G21170.1	protein_coding	5'-AMP-activated protein kinase beta-2 subunit protein
AT1G03090	16	AT1G03090.1	protein_coding	methylcrotonyl-CoA carboxylase alpha chain, mitochondrial / 3-methylcrotonyl-CoA carboxylase 1 (MCCA)
AT1G23870	16	AT1G23870.1	protein_coding	trehalose-phosphatase/synthase 9
AT1G12780	16	AT1G12780.1	protein_coding	UDP-D-glucose/UDP-D-galactose 4-epimerase 1
AT1G58030	16	AT1G58030.1	protein_coding	cationic amino acid transporter 2
AT5G20250	16	AT5G20250.1	protein_coding	Raffinose synthase family protein
AT4G19860	16	AT4G19860.1	protein_coding	alpha/beta-Hydrolases superfamily protein
AT1G60140	16	AT1G60140.1	protein_coding	trehalose phosphate synthase
AT3G48530	16	AT3G48530.1	protein_coding	SNF1-related protein kinase regulatory subunit gamma 1
AT5G48160	16	AT5G48160.1	protein_coding	Protein of unknown function (DUF1423)
AT5G57655	16	AT5G57655.1	protein_coding	xylose isomerase family protein
AT2G14170	16	AT2G14170.1	protein_coding	aldehyde dehydrogenase 6B2
AT4G34030	16	AT4G34030.1	protein_coding	3-methylcrotonyl-CoA carboxylase
AT3G51840	16	AT3G51840.1	protein_coding	acyl-CoA oxidase 4	GG
AT1G06310	17	AT1G06310.1	protein_coding	acyl-CoA oxidase 6	GG
AT5G15940	17	AT5G15940.1	protein_coding	NAD(P)-binding Rossmann-fold superfamily protein
AT5G56500	17	AT5G56500.1	protein_coding	TCP-1/cpn60 chaperonin family protein
AT1G35270	17	AT1G35270.1	pseudogene
AT1G74030	17	AT1G74030.1	protein_coding	enolase 1
AT3G60870	17	AT3G60870.1	protein_coding	AT-hook motif nuclear-localized protein 18
AT2G26740	18	AT2G26740.1	protein_coding	soluble epoxide hydrolase
AT5G17860	18	AT5G17860.1	protein_coding	calcium exchanger 7
AT2G37760	18	AT2G37760.1	protein_coding	NAD(P)-linked oxidoreductase superfamily protein
AT3G04000	18	AT3G04000.1	protein_coding	NAD(P)-binding Rossmann-fold superfamily protein	GG
AT3G44880	18	AT3G44880.1	protein_coding	Pheophorbide a oxygenase family protein with Rieske [2Fe-2S] domain
AT1G72770	19	AT1G72770.1	protein_coding	homology to ABI1
AT2G04350	19	AT2G04350.1	protein_coding	AMP-dependent synthetase and ligase family protein	GG
AT1G79520	19	AT1G79520.1	protein_coding	Cation efflux family protein
AT5G57610	19	AT5G57610.1	protein_coding	Protein kinase superfamily protein with octicosapeptide/Phox/Bem1p domain
AT1G17550	19	AT1G17550.1	protein_coding	homology to ABI2
AT4G13180	20	AT4G13180.1	protein_coding	NAD(P)-binding Rossmann-fold superfamily protein	GG
AT5G24090	20	AT5G24090.1	protein_coding	chitinase A
AT5G06090	20	AT5G06090.1	protein_coding	glycerol-3-phosphate acyltransferase 7
AT2G46740	20	AT2G46740.1	protein_coding	D-arabinono-1,4-lactone oxidase family protein
AT3G45140	21	AT3G45140.1	protein_coding	lipoxygenase 2	GG		Jasmonates
AT1G72450	21	AT1G72450.1	protein_coding	jasmonate-zim-domain protein 6
AT1G72520	21	AT1G72520.1	protein_coding	PLAT/LH2 domain-containing lipoxygenase family protein	GG
AT1G30135	21	AT1G30135.1	protein_coding	jasmonate-zim-domain protein 8
AT3G25760	21	AT3G25760.1	protein_coding	allene oxide cyclase 1	GG
AT2G06050	21	AT2G06050.1	protein_coding	oxophytodienoate-reductase 3	GG
AT1G17380	21	AT1G17380.1	protein_coding	jasmonate-zim-domain protein 5
AT1G17420	21	AT1G17420.1	protein_coding	lipoxygenase 3	GG
AT3G55980	21	AT3G55980.1	protein_coding	salt-inducible zinc finger 1
AT1G32640	21	AT1G32640.1	protein_coding	Basic helix-loop-helix (bHLH) DNA-binding family protein
AT1G70700	21	AT1G70700.1	protein_coding	TIFY domain/Divergent CCT motif family protein
AT1G61610	21	AT1G61610.1	protein_coding	S-locus lectin protein kinase family protein
AT3G25770	21	AT3G25770.1	protein_coding	allene oxide cyclase 2	GG
AT5G59730	21	AT5G59730.1	protein_coding	exocyst subunit exo70 family protein H7
AT5G66210	21	AT5G66210.1	protein_coding	calcium-dependent protein kinase 28
AT1G19670	21	AT1G19670.1	protein_coding	chlorophyllase 1
AT1G52000	21	AT1G52000.1	protein_coding	Mannose-binding lectin superfamily protein
AT3G23250	21	AT3G23250.1	protein_coding	myb domain protein 15
AT5G52050	21	AT5G52050.1	protein_coding	MATE efflux family protein
AT5G42650	21	AT5G42650.1	protein_coding	allene oxide synthase	GG
AT1G05575	21	AT1G05575.1	protein_coding
AT5G38710	21	AT5G38710.1	protein_coding	Methylenetetrahydrofolate reductase family protein
AT1G53903	21	AT1G53903.1	protein_coding	Protein of unknown function (DUF581)
AT2G42760	21	AT2G42760.1	protein_coding
AT4G13410	21	AT4G13410.1	protein_coding	Nucleotide-diphospho-sugar transferases superfamily protein
AT5G66675	21	AT5G66675.1	protein_coding	Protein of unknown function (DUF677)
AT1G56540	21	AT1G56540.1	protein_coding	Disease resistance protein (TIR-NBS-LRR class) family
AT1G52040	21	AT1G52040.1	protein_coding	myrosinase-binding protein 1
AT4G18440	21	AT4G18440.1	protein_coding	L-Aspartase-like family protein
AT4G17470	21	AT4G17470.1	protein_coding	alpha/beta-Hydrolases superfamily protein
AT5G47240	21	AT5G47240.1	protein_coding	nudix hydrolase homolog 8
AT1G52400	21	AT1G52400.1	protein_coding	beta glucosidase 18
AT3G28220	21	AT3G28220.1	protein_coding	TRAF-like family protein
AT1G24070	21	AT1G24070.1	protein_coding	cellulose synthase-like A10
AT2G30830	21	AT2G30830.1	protein_coding	2-oxoglutarate (2OG) and Fe(II)-dependent oxygenase superfamily protein
AT4G23600	21	AT4G23600.1	protein_coding	Tyrosine transaminase family protein
AT4G11911	21	AT4G11911.1	protein_coding
AT1G52410	21	AT1G52410.1	protein_coding	TSK-associating protein 1
AT3G51450	21	AT3G51450.1	protein_coding	Calcium-dependent phosphotriesterase superfamily protein
AT3G28300	21	AT3G28300.1	protein_coding	Protein of unknown function (DUF677)
AT3G28290	21	AT3G28290.1	protein_coding	Protein of unknown function (DUF677)
AT5G06870	21	AT5G06870.1	protein_coding	polygalacturonase inhibiting protein 2
AT4G08870	21	AT4G08870.1	protein_coding	Arginase/deacetylase superfamily protein
AT4G27654	21	AT4G27654.1	protein_coding
AT5G02940	21	AT5G02940.1	protein_coding	Protein of unknown function (DUF1012)
AT1G61890	21	AT1G61890.1	protein_coding	MATE efflux family protein
AT1G14250	21	AT1G14250.1	protein_coding	GDA1/CD39 nucleoside phosphatase family protein
AT2G39420	21	AT2G39420.1	protein_coding	alpha/beta-Hydrolases superfamily protein
AT5G24770	21	AT5G24770.1	protein_coding	vegetative storage protein 2
AT1G19570	21	AT1G19570.1	protein_coding	dehydroascorbate reductase
AT1G28370	21	AT1G28370.1	protein_coding	ERF domain protein 11
AT5G17990	21	AT5G17990.1	protein_coding	tryptophan biosynthesis 1
AT1G20510	21	AT1G20510.1	protein_coding	OPC-8:0 CoA ligase1	GG
AT2G22500	21	AT2G22500.1	protein_coding	uncoupling protein 5
AT2G34930	21	AT2G34930.1	protein_coding	disease resistance family protein / LRR family protein
AT1G27770	21	AT1G27770.1	protein_coding	autoinhibited Ca2+-ATPase 1
AT3G44860	21	AT3G44860.1	protein_coding	farnesoic acid carboxyl-O-methyltransferase
AT2G39030	21	AT2G39030.1	protein_coding	Acyl-CoA N-acyltransferases (NAT) superfamily protein
AT3G16470	21	AT3G16470.1	protein_coding	Mannose-binding lectin superfamily protein
AT1G31550	21	AT1G31550.1	protein_coding	GDSL-like Lipase/Acylhydrolase superfamily protein
AT2G15090	22	AT2G15090.1	protein_coding	3-ketoacyl-CoA synthase 8	GG
AT3G60390	22	AT3G60390.1	protein_coding	homeobox-leucine zipper protein 3
AT2G27385	22	AT2G27385.1	protein_coding	Pollen Ole e 1 allergen and extensin family protein
AT5G04530	23	AT5G04530.1	protein_coding	3-ketoacyl-CoA synthase 19	GG
AT1G70830	23	AT1G70830.1	protein_coding	MLP-like protein 28
AT2G25220	23	AT2G25220.1	protein_coding	Protein kinase superfamily protein
AT1G07910	24	AT1G07910.1	protein_coding	RNAligase
AT1G67690	24	AT1G67690.1	protein_coding	Zincin-like metalloproteases family protein
AT2G04540	24	AT2G04540.1	protein_coding	Beta-ketoacyl synthase	GG
AT4G38520	25	AT4G38520.1	protein_coding	Protein phosphatase 2C family protein
AT5G41920	25	AT5G41920.1	protein_coding	GRAS family transcription factor
AT3G03980	25	AT3G03980.1	protein_coding	NAD(P)-binding Rossmann-fold superfamily protein	GG
AT3G05970	26	AT3G05970.1	protein_coding	long-chain acyl-CoA synthetase 6	GG
AT1G04710	27	AT1G04710.1	protein_coding	peroxisomal 3-ketoacyl-CoA thiolase 4	GG
AT3G06810	28	AT3G06810.1	protein_coding	acyl-CoA dehydrogenase-related	GG
AT5G18210	29	AT5G18210.1	protein_coding	NAD(P)-binding Rossmann-fold superfamily protein	GG
AT3G06860	30	AT3G06860.1	protein_coding	multifunctional protein 2	GG
AT1G67560	31	AT1G67560.1	protein_coding	PLAT/LH2 domain-containing lipoxygenase family protein	GG
AT5G48880	32	AT5G48880.1	protein_coding	peroxisomal 3-keto-acyl-CoA thiolase 2	GG

## Sheet: Phenylpropanoids
	Community	Model_name	Type	Short_description	Guide gene
AT1G05250	1	AT1G05250.1	protein_coding	Peroxidase superfamily protein	GG
AT5G05500	1	AT5G05500.1	protein_coding	Pollen Ole e 1 allergen and extensin family protein
AT3G49960	1	AT3G49960.1	protein_coding	Peroxidase superfamily protein
AT3G62680	1	AT3G62680.1	protein_coding	proline-rich protein 3
AT4G26010	1	AT4G26010.1	protein_coding	Peroxidase superfamily protein
AT4G02270	1	AT4G02270.1	protein_coding	root hair specific 13
AT4G30320	1	AT4G30320.1	protein_coding	CAP (Cysteine-rich secretory proteins, Antigen 5, and Pathogenesis-related 1 protein) superfamily protein
AT5G04960	1	AT5G04960.1	protein_coding	Plant invertase/pectin methylesterase inhibitor superfamily
AT4G00680	1	AT4G00680.1	protein_coding	Plant invertase/pectin methylesterase inhibitor superfamily
AT5G35190	1	AT5G35190.1	protein_coding	proline-rich extensin-like family protein
AT4G25820	1	AT4G25820.1	protein_coding	xyloglucan endotransglucosylase/hydrolase 14
AT5G67400	1	AT5G67400.1	protein_coding	root hair specific 19
AT5G57530	1	AT5G57530.1	protein_coding	xyloglucan endotransglucosylase/hydrolase 12
AT4G25790	1	AT4G25790.1	protein_coding	CAP (Cysteine-rich secretory proteins, Antigen 5, and Pathogenesis-related 1 protein) superfamily protein
AT1G30870	1	AT1G30870.1	protein_coding	Peroxidase superfamily protein
AT1G62980	1	AT1G62980.1	protein_coding	expansin A18
AT2G47540	1	AT2G47540.1	protein_coding	Pollen Ole e 1 allergen and extensin family protein
AT5G66390	2	AT5G66390.1	protein_coding	Peroxidase superfamily protein	GG		Flavonoids
AT4G13580	2	AT4G13580.1	protein_coding	Disease resistance-responsive (dirigent-like protein) family protein
AT4G02090	2	AT4G02090.1	protein_coding
AT1G05260	2	AT1G05260.1	protein_coding	Peroxidase superfamily protein
AT5G41040	2	AT5G41040.1	protein_coding	HXXXD-type acyl-transferase family protein
AT3G21710	2	AT3G21710.1	protein_coding
AT4G30170	2	AT4G30170.1	protein_coding	Peroxidase family protein
AT5G63590	2	AT5G63590.1	protein_coding	flavonol synthase 3	GG
AT3G25930	2	AT3G25930.1	protein_coding	Adenine nucleotide alpha hydrolases-like superfamily protein
AT3G22620	2	AT3G22620.1	protein_coding	Bifunctional inhibitor/lipid-transfer protein/seed storage 2S albumin superfamily protein
AT1G30750	2	AT1G30750.1	protein_coding
AT2G28671	2	AT2G28671.1	protein_coding
AT2G36100	2	AT2G36100.1	protein_coding	Uncharacterised protein family (UPF0497)
AT2G39430	2	AT2G39430.1	protein_coding	Disease resistance-responsive (dirigent-like protein) family protein
AT2G32300	2	AT2G32300.1	protein_coding	uclacyanin 1
AT1G61590	2	AT1G61590.1	protein_coding	Protein kinase superfamily protein
AT5G17820	2	AT5G17820.1	protein_coding	Peroxidase superfamily protein
AT2G30210	2	AT2G30210.1	protein_coding	laccase 3
AT5G59090	2	AT5G59090.1	protein_coding	subtilase 4.12
AT3G11550	2	AT3G11550.1	protein_coding	Uncharacterised protein family (UPF0497)
AT2G48130	2	AT2G48130.1	protein_coding	Bifunctional inhibitor/lipid-transfer protein/seed storage 2S albumin superfamily protein
AT2G21100	2	AT2G21100.1	protein_coding	Disease resistance-responsive (dirigent-like protein) family protein
AT4G22870	3	AT4G22870.1	protein_coding	2-oxoglutarate (2OG) and Fe(II)-dependent oxygenase superfamily protein	GG
AT5G17220	3	AT5G17220.1	protein_coding	glutathione S-transferase phi 12
AT1G03495	3	AT1G03495.1	protein_coding	HXXXD-type acyl-transferase family protein
AT4G14090	3	AT4G14090.1	protein_coding	UDP-Glycosyltransferase superfamily protein
AT5G42800	3	AT5G42800.1	protein_coding	dihydroflavonol 4-reductase	GG
AT3G29590	3	AT3G29590.1	protein_coding	HXXXD-type acyl-transferase family protein
AT4G09820	3	AT4G09820.1	protein_coding	basic helix-loop-helix (bHLH) DNA-binding superfamily protein
AT5G54060	3	AT5G54060.1	protein_coding	UDP-glucose:flavonoid 3-o-glucosyltransferase
AT1G56650	3	AT1G56650.1	protein_coding	production of anthocyanin pigment 1
AT3G51590	4	AT3G51590.1	protein_coding	lipid transfer protein 12			Phenolamides
AT1G13150	4	AT1G13150.1	protein_coding	cytochrome P450, family 86, subfamily C, polypeptide 4
AT1G68875	4	AT1G68875.1	protein_coding
AT1G75940	4	AT1G75940.1	protein_coding	Glycosyl hydrolase superfamily protein
AT2G03740	4	AT2G03740.1	protein_coding	late embryogenesis abundant domain-containing protein / LEA domain-containing protein
AT1G74540	4	AT1G74540.1	protein_coding	cytochrome P450, family 98, subfamily A, polypeptide 8	GG
AT1G30020	4	AT1G30020.1	protein_coding	Protein of unknown function, DUF538
AT1G61070	4	AT1G61070.1	protein_coding	low-molecular-weight cysteine-rich 66
AT1G74550	4	AT1G74550.1	protein_coding	cytochrome P450, family 98, subfamily A, polypeptide 9	GG
AT1G71160	4	AT1G71160.1	protein_coding	3-ketoacyl-CoA synthase 7
AT3G52160	4	AT3G52160.1	protein_coding	3-ketoacyl-CoA synthase 15
AT5G03620	4	AT5G03620.1	protein_coding	Subtilisin-like serine endopeptidase family protein
AT5G07230	4	AT5G07230.1	protein_coding	Bifunctional inhibitor/lipid-transfer protein/seed storage 2S albumin superfamily protein
AT1G02813	4	AT1G02813.1	protein_coding	Protein of unknown function, DUF538
AT1G23520	4	AT1G23520.1	protein_coding	Domain of unknown function (DUF220)
AT5G16920	4	AT5G16920.1	protein_coding	Fasciclin-like arabinogalactan family protein
AT1G61110	4	AT1G61110.1	protein_coding	NAC domain containing protein 25
AT1G75910	4	AT1G75910.1	protein_coding	extracellular lipase 4
AT1G06260	4	AT1G06260.1	protein_coding	Cysteine proteinases superfamily protein
AT1G69500	4	AT1G69500.1	protein_coding	cytochrome P450, family 704, subfamily B, polypeptide 1
AT3G52810	4	AT3G52810.1	protein_coding	purple acid phosphatase 21
AT4G34850	4	AT4G34850.1	protein_coding	Chalcone and stilbene synthase family protein
AT5G07510	4	AT5G07510.1	protein_coding	glycine-rich protein 14
AT1G67990	4	AT1G67990.1	protein_coding	S-adenosyl-L-methionine-dependent methyltransferases superfamily protein	GG
AT1G75790	4	AT1G75790.1	protein_coding	SKU5 similar 18
AT2G16910	4	AT2G16910.1	protein_coding	basic helix-loop-helix (bHLH) DNA-binding superfamily protein
AT5G62080	4	AT5G62080.1	protein_coding	Bifunctional inhibitor/lipid-transfer protein/seed storage 2S albumin superfamily protein
AT2G19070	4	AT2G19070.1	protein_coding	spermidine hydroxycinnamoyl transferase	GG
AT5G07550	4	AT5G07550.1	protein_coding	glycine-rich protein 19
AT5G07540	4	AT5G07540.1	protein_coding	glycine-rich protein 16
AT5G48210	4	AT5G48210.1	protein_coding	Protein of unknown function (DUF1278)
AT1G33430	4	AT1G33430.1	protein_coding	Galactosyltransferase family protein
AT1G01280	4	AT1G01280.1	protein_coding	cytochrome P450, family 703, subfamily A, polypeptide 2
AT3G25050	4	AT3G25050.1	protein_coding	xyloglucan endotransglucosylase/hydrolase 3
AT1G28375	4	AT1G28375.1	protein_coding
AT3G52130	4	AT3G52130.1	protein_coding	Bifunctional inhibitor/lipid-transfer protein/seed storage 2S albumin superfamily protein
AT1G75930	4	AT1G75930.1	protein_coding	extracellular lipase 6
AT3G42960	4	AT3G42960.1	protein_coding	TAPETUM 1
AT1G66850	4	AT1G66850.1	protein_coding	Bifunctional inhibitor/lipid-transfer protein/seed storage 2S albumin superfamily protein
AT3G13220	4	AT3G13220.1	protein_coding	ABC-2 type transporter family protein
AT1G67980	5	AT1G67980.1	protein_coding	caffeoyl-CoA 3-O-methyltransferase	GG		Response to stress
AT1G26380	5	AT1G26380.1	protein_coding	FAD-binding Berberine family protein		cyanogenic metabolite
AT5G44990	5	AT5G44990.1	protein_coding	Glutathione S-transferase family protein
AT5G38900	5	AT5G38900.1	protein_coding	Thioredoxin superfamily protein
AT2G30750	5	AT2G30750.1	protein_coding	cytochrome P450, family 71, subfamily A, polypeptide 12		cyanogenic metabolite
AT3G18250	5	AT3G18250.1	protein_coding	Putative membrane lipoprotein
AT4G37990	6	AT4G37990.1	protein_coding	elicitor-activated gene 3-2	GG
AT3G55970	6	AT3G55970.1	protein_coding	jasmonate-regulated gene 21
AT1G10585	6	AT1G10585.1	protein_coding	basic helix-loop-helix (bHLH) DNA-binding superfamily protein
AT5G67310	6	AT5G67310.1	protein_coding	cytochrome P450, family 81, subfamily G, polypeptide 1
AT2G29470	6	AT2G29470.1	protein_coding	glutathione S-transferase tau 3
AT2G36770	6	AT2G36770.1	protein_coding	UDP-Glycosyltransferase superfamily protein
AT1G52890	6	AT1G52890.1	protein_coding	NAC domain containing protein 19
AT5G46350	6	AT5G46350.1	protein_coding	WRKY DNA-binding protein 8		positive regulator of resistance to the fungal pathogen to B. cinerea
AT2G45570	6	AT2G45570.1	protein_coding	cytochrome P450, family 76, subfamily C, polypeptide 2
AT2G38240	6	AT2G38240.1	protein_coding	2-oxoglutarate (2OG) and Fe(II)-dependent oxygenase superfamily protein		anthocyanins
AT2G47190	6	AT2G47190.1	protein_coding	myb domain protein 2
AT3G53260	7	AT3G53260.1	protein_coding	phenylalanine ammonia-lyase 2	GG		core PP
AT4G34050	7	AT4G34050.1	protein_coding	S-adenosyl-L-methionine-dependent methyltransferases superfamily protein	GG
AT1G07890	7	AT1G07890.1	protein_coding	ascorbate peroxidase 1
AT3G21240	7	AT3G21240.1	protein_coding	4-coumarate:CoA ligase 2	GG
AT5G48930	7	AT5G48930.1	protein_coding	hydroxycinnamoyl-CoA shikimate/quinate hydroxycinnamoyl transferase	GG
AT1G51680	7	AT1G51680.1	protein_coding	4-coumarate:CoA ligase 1	GG
AT2G40890	7	AT2G40890.1	protein_coding	cytochrome P450, family 98, subfamily A, polypeptide 3	GG
AT1G22410	7	AT1G22410.1	protein_coding	Class-II DAHP synthetase family protein
AT2G37040	7	AT2G37040.1	protein_coding	PHE ammonia lyase 1	GG
AT4G01070	7	AT4G01070.1	protein_coding	UDP-Glycosyltransferase superfamily protein
AT5G54160	7	AT5G54160.1	protein_coding	O-methyltransferase 1	GG
AT1G52760	7	AT1G52760.1	protein_coding	lysophospholipase 2
AT4G34230	7	AT4G34230.1	protein_coding	cinnamyl alcohol dehydrogenase 5	GG
AT5G24760	7	AT5G24760.1	protein_coding	GroES-like zinc-binding dehydrogenase family protein
AT1G28680	7	AT1G28680.1	protein_coding	HXXXD-type acyl-transferase family protein
AT1G48860	7	AT1G48860.1	protein_coding	RNA 3'-terminal phosphate cyclase/enolpyruvate transferase, alpha/beta
AT5G22630	7	AT5G22630.1	protein_coding	arogenate dehydratase 5
AT3G21230	7	AT3G21230.1	protein_coding	4-coumarate:CoA ligase 5
AT5G03630	7	AT5G03630.1	protein_coding	Pyridine nucleotide-disulphide oxidoreductase family protein
AT1G02500	7	AT1G02500.1	protein_coding	S-adenosylmethionine synthetase 1
AT2G30490	7	AT2G30490.1	protein_coding	cinnamate-4-hydroxylase	GG
AT3G19450	7	AT3G19450.1	protein_coding	GroES-like zinc-binding alcohol dehydrogenase family protein	GG
AT2G36880	7	AT2G36880.1	protein_coding	methionine adenosyltransferase 3
AT1G48850	7	AT1G48850.1	protein_coding	chorismate synthase, putative / 5-enolpyruvylshikimate-3-phosphate phospholyase, putative
AT5G11670	7	AT5G11670.1	protein_coding	NADP-malic enzyme 2
AT4G15120	8	AT4G15120.1	protein_coding	VQ motif-containing protein
AT4G21390	8	AT4G21390.1	protein_coding	S-locus lectin protein kinase family protein
AT3G23250	8	AT3G23250.1	protein_coding	myb domain protein 15
AT5G12340	8	AT5G12340.1	protein_coding
AT5G64905	8	AT5G64905.1	protein_coding	elicitor peptide 3 precursor
AT1G80820	8	AT1G80820.1	protein_coding	cinnamoyl coa reductase	GG
AT5G03260	9	AT5G03260.1	protein_coding	laccase 11	GG
AT2G38080	9	AT2G38080.1	protein_coding	Laccase/Diphenol oxidase family protein	GG
AT5G60020	9	AT5G60020.1	protein_coding	laccase 17	GG
AT4G35350	9	AT4G35350.1	protein_coding	xylem cysteine peptidase 1
AT5G03170	9	AT5G03170.1	protein_coding	FASCICLIN-like arabinogalactan-protein 11
AT3G62020	9	AT3G62020.1	protein_coding	germin-like protein 10
AT5G15630	9	AT5G15630.1	protein_coding	COBRA-like extracellular glycosyl-phosphatidyl inositol-anchored protein family
AT5G44030	9	AT5G44030.1	protein_coding	cellulose synthase A4
AT3G21550	9	AT3G21550.1	protein_coding	DUF679 domain membrane protein 2
AT1G20850	9	AT1G20850.1	protein_coding	xylem cysteine peptidase 2
AT4G18780	9	AT4G18780.1	protein_coding	cellulose synthase family protein
AT5G60720	9	AT5G60720.1	protein_coding	Protein of unknown function, DUF547
AT5G17420	9	AT5G17420.1	protein_coding	Cellulose synthase family protein
AT5G54690	9	AT5G54690.1	protein_coding	galacturonosyltransferase 12
AT5G40020	9	AT5G40020.1	protein_coding	Pathogenesis-related thaumatin superfamily protein
AT5G01360	9	AT5G01360.1	protein_coding	Plant protein of unknown function (DUF828)
AT3G62160	9	AT3G62160.1	protein_coding	HXXXD-type acyl-transferase family protein
AT1G58370	9	AT1G58370.1	protein_coding	glycosyl hydrolase family 10 protein / carbohydrate-binding domain-containing protein
AT1G54790	9	AT1G54790.1	protein_coding	GDSL-like Lipase/Acylhydrolase superfamily protein
AT2G37090	9	AT2G37090.1	protein_coding	Nucleotide-diphospho-sugar transferases superfamily protein
AT3G18660	9	AT3G18660.1	protein_coding	plant glycogenin-like starch initiation protein 1
AT3G16920	9	AT3G16920.1	protein_coding	chitinase-like protein 2
AT1G58070	9	AT1G58070.1	protein_coding
AT5G64120	10	AT5G64120.1	protein_coding	Peroxidase superfamily protein	GG
AT4G12480	10	AT4G12480.1	protein_coding	Bifunctional inhibitor/lipid-transfer protein/seed storage 2S albumin superfamily protein
AT4G12470	10	AT4G12470.1	protein_coding	azelaic acid induced 1
AT4G20860	10	AT4G20860.1	protein_coding	FAD-binding Berberine family protein
AT1G52200	10	AT1G52200.1	protein_coding	PLAC8 family protein
AT1G76930	10	AT1G76930.1	protein_coding	extensin 4
AT2G39660	10	AT2G39660.1	protein_coding	botrytis-induced kinase1
AT1G23440	11	AT1G23440.1	protein_coding	Peptidase C15, pyroglutamyl peptidase I-like
AT1G72680	11	AT1G72680.1	protein_coding	cinnamyl-alcohol dehydrogenase	GG
AT5G11520	11	AT5G11520.1	protein_coding	aspartate aminotransferase 3
AT5G19440	11	AT5G19440.1	protein_coding	NAD(P)-binding Rossmann-fold superfamily protein
AT5G17380	11	AT5G17380.1	protein_coding	Thiamine pyrophosphate dependent pyruvate decarboxylase family protein
AT1G01720	11	AT1G01720.1	protein_coding	NAC (No Apical Meristem) domain transcriptional regulator superfamily protein
AT1G54100	11	AT1G54100.1	protein_coding	aldehyde dehydrogenase 7B4
AT5G64250	11	AT5G64250.1	protein_coding	Aldolase-type TIM barrel family protein
AT2G02390	11	AT2G02390.1	protein_coding	glutathione S-transferase zeta 1
AT5G08640	12	AT5G08640.1	protein_coding	flavonol synthase 1	GG		Flavonoids
AT5G05270	12	AT5G05270.1	protein_coding	Chalcone-flavanone isomerase family protein
AT3G51240	12	AT3G51240.1	protein_coding	flavanone 3-hydroxylase	GG
AT3G55120	12	AT3G55120.1	protein_coding	Chalcone-flavanone isomerase family protein	GG
AT5G62210	12	AT5G62210.1	protein_coding	Embryo-specific protein 3, (ATS3)
AT5G13930	12	AT5G13930.1	protein_coding	Chalcone and stilbene synthase family protein	GG
AT1G06000	12	AT1G06000.1	protein_coding	UDP-Glycosyltransferase superfamily protein
AT3G22840	12	AT3G22840.1	protein_coding	Chlorophyll A-B binding family protein
AT5G07990	12	AT5G07990.1	protein_coding	Cytochrome P450 superfamily protein	GG
AT5G17050	12	AT5G17050.1	protein_coding	UDP-glucosyl transferase 78D2
AT5G48880	12	AT5G48880.1	protein_coding	peroxisomal 3-keto-acyl-CoA thiolase 2
AT3G21560	12	AT3G21560.1	protein_coding	UDP-Glycosyltransferase superfamily protein
AT1G65060	12	AT1G65060.1	protein_coding	4-coumarate:CoA ligase 3	GG
AT4G15480	12	AT4G15480.1	protein_coding	UDP-Glycosyltransferase superfamily protein
AT4G14690	12	AT4G14690.1	protein_coding	Chlorophyll A-B binding family protein
AT5G17010	12	AT5G17010.1	protein_coding	Major facilitator superfamily protein
AT5G02270	12	AT5G02270.1	protein_coding	non-intrinsic ABC protein 9
AT5G44110	12	AT5G44110.1	protein_coding	P-loop containing nucleoside triphosphate hydrolases superfamily protein
AT5G15910	12	AT5G15910.1	protein_coding	NAD(P)-binding Rossmann-fold superfamily protein
AT5G24850	12	AT5G24850.1	protein_coding	cryptochrome 3
AT1G78570	12	AT1G78570.1	protein_coding	rhamnose biosynthesis 1
AT2G23910	12	AT2G23910.1	protein_coding	NAD(P)-binding Rossmann-fold superfamily protein
AT2G25530	12	AT2G25530.1	protein_coding	AFG1-like ATPase family protein
AT2G36885	12	AT2G36885.1	protein_coding
AT1G23130	13	AT1G23130.1	protein_coding	Polyketide cyclase/dehydrase and lipid transport superfamily protein
AT3G45140	13	AT3G45140.1	protein_coding	lipoxygenase 2
AT4G37980	13	AT4G37980.1	protein_coding	elicitor-activated gene 3-1	GG
AT4G37970	14	AT4G37970.1	protein_coding	cinnamyl alcohol dehydrogenase 6	GG
AT2G21890	15	AT2G21890.1	protein_coding	cinnamyl alcohol dehydrogenase homolog 3	GG

## Sheet: Terpenes
	Community	Model_name	Type	Short_description	Guide gene
AT4G27680	1	AT4G27680.1	protein_coding	P-loop containing nucleoside triphosphate hydrolases superfamily protein
AT5G38530	1	AT5G38530.1	protein_coding	tryptophan synthase beta type 2
AT1G55500	1	AT1G55500.1	protein_coding	evolutionarily conserved C-terminal region 4
AT2G34630	1	AT2G34630.1	protein_coding	geranyl diphosphate synthase 1	GG
AT5G42150	1	AT5G42150.1	protein_coding	Glutathione S-transferase family protein
AT4G09520	1	AT4G09520.1	protein_coding	Cofactor-independent phosphoglycerate mutase
AT1G27760	1	AT1G27760.1	protein_coding	interferon-related developmental regulator family protein / IFRD protein family
AT1G19140	1	AT1G19140.1	protein_coding
AT1G52340	1	AT1G52340.1	protein_coding	NAD(P)-binding Rossmann-fold superfamily protein	GG
AT5G24850	1	AT5G24850.1	protein_coding	cryptochrome 3
AT3G24170	1	AT3G24170.1	protein_coding	glutathione-disulfide reductase
AT1G65650	1	AT1G65650.1	protein_coding	Peptidase C12, ubiquitin carboxyl-terminal hydrolase 1
AT2G34660	1	AT2G34660.1	protein_coding	multidrug resistance-associated protein 2
AT5G55200	1	AT5G55200.1	protein_coding	Co-chaperone GrpE family protein
AT5G16840	1	AT5G16840.1	protein_coding	binding partner of acd11 1
AT3G52200	1	AT3G52200.1	protein_coding	Dihydrolipoamide acetyltransferase, long form protein
AT5G15910	1	AT5G15910.1	protein_coding	NAD(P)-binding Rossmann-fold superfamily protein
AT5G39040	1	AT5G39040.1	protein_coding	transporter associated with antigen processing protein 2
AT2G27510	1	AT2G27510.1	protein_coding	ferredoxin 3
AT5G20070	1	AT5G20070.1	protein_coding	nudix hydrolase homolog 19
AT1G78570	1	AT1G78570.1	protein_coding	rhamnose biosynthesis 1
AT2G35720	1	AT2G35720.1	protein_coding	DNAJ heat shock N-terminal domain-containing protein
AT1G64190	1	AT1G64190.1	protein_coding	6-phosphogluconate dehydrogenase family protein
AT5G62050	1	AT5G62050.1	protein_coding	homolog of yeast oxidase assembly 1 (OXA1)
AT5G66760	1	AT5G66760.1	protein_coding	succinate dehydrogenase 1-1
AT3G59390	1	AT3G59390.1	protein_coding
AT5G28050	1	AT5G28050.1	protein_coding	Cytidine/deoxycytidylate deaminase family protein
AT2G25620	1	AT2G25620.1	protein_coding	DNA-binding protein phosphatase 1
AT5G50960	1	AT5G50960.1	protein_coding	nucleotide binding protein 35
AT1G30630	1	AT1G30630.1	protein_coding	Coatomer epsilon subunit
AT1G51710	1	AT1G51710.1	protein_coding	ubiquitin-specific protease 6
AT5G56090	1	AT5G56090.1	protein_coding	cytochrome c oxidase 15
AT5G44110	1	AT5G44110.1	protein_coding	P-loop containing nucleoside triphosphate hydrolases superfamily protein
AT5G51040	1	AT5G51040.1	protein_coding
AT5G17050	1	AT5G17050.1	protein_coding	UDP-glucosyl transferase 78D2
AT3G57020	1	AT3G57020.1	protein_coding	Calcium-dependent phosphotriesterase superfamily protein
AT3G02780	1	AT3G02780.1	protein_coding	isopentenyl pyrophosphate:dimethylallyl pyrophosphate isomerase 2	GG
AT3G15090	1	AT3G15090.1	protein_coding	GroES-like zinc-binding alcohol dehydrogenase family protein
AT2G33590	1	AT2G33590.1	protein_coding	NAD(P)-binding Rossmann-fold superfamily protein
AT3G13330	1	AT3G13330.1	protein_coding	proteasome activating protein 200
AT3G02320	1	AT3G02320.1	protein_coding	N2,N2-dimethylguanosine tRNA methyltransferase
AT1G60190	2	AT1G60190.1	protein_coding	ARM repeat superfamily protein			Carotenoids and ABA
AT1G78070	2	AT1G78070.1	protein_coding	Transducin/WD40 repeat-like superfamily protein
AT3G14440	2	AT3G14440.1	protein_coding	nine-cis-epoxycarotenoid dioxygenase 3	GG
AT5G59220	2	AT5G59220.1	protein_coding	highly ABA-induced PP2C gene 1
AT1G03290	2	AT1G03290.1	protein_coding
AT4G21440	2	AT4G21440.1	protein_coding	MYB-like 102
AT5G39610	2	AT5G39610.1	protein_coding	NAC domain containing protein 6
AT5G57050	2	AT5G57050.1	protein_coding	Protein phosphatase 2C family protein
AT1G73480	2	AT1G73480.1	protein_coding	alpha/beta-Hydrolases superfamily protein
AT5G53970	2	AT5G53970.1	protein_coding	Tyrosine transaminase family protein
AT1G13990	2	AT1G13990.1	protein_coding
AT4G27410	2	AT4G27410.1	protein_coding	NAC (No Apical Meristem) domain transcriptional regulator superfamily protein
AT3G54500	2	AT3G54500.1	protein_coding
AT1G76390	2	AT1G76390.1	protein_coding	ARM repeat superfamily protein
AT2G30140	2	AT2G30140.1	protein_coding	UDP-Glycosyltransferase superfamily protein
AT5G52570	2	AT5G52570.1	protein_coding	beta-carotene hydroxylase 2	GG
AT5G51070	2	AT5G51070.1	protein_coding	Clp ATPase
AT1G27200	2	AT1G27200.1	protein_coding	Domain of unknown function (DUF23)
AT4G05100	2	AT4G05100.1	protein_coding	myb domain protein 74
AT1G56600	2	AT1G56600.1	protein_coding	galactinol synthase 2
AT1G69490	2	AT1G69490.1	protein_coding	NAC-like, activated by AP3/PI
AT2G46680	2	AT2G46680.1	protein_coding	homeobox 7
AT3G63060	2	AT3G63060.1	protein_coding	EID1-like 3
AT4G26080	2	AT4G26080.1	protein_coding	Protein phosphatase 2C family protein
AT4G25480	2	AT4G25480.1	protein_coding	dehydration response element B1A
AT3G51430	2	AT3G51430.1	protein_coding	Calcium-dependent phosphotriesterase superfamily protein
AT5G24120	2	AT5G24120.1	protein_coding	sigma factor E
AT4G25490	2	AT4G25490.1	protein_coding	C-repeat/DRE binding factor 1
AT1G17050	2	AT1G17050.1	protein_coding	solanesyl diphosphate synthase 2
AT1G02820	2	AT1G02820.1	protein_coding	Late embryogenesis abundant 3 (LEA3) family protein
AT5G51640	2	AT5G51640.1	protein_coding	Plant protein of unknown function (DUF828)
AT2G39050	2	AT2G39050.1	protein_coding	hydroxyproline-rich glycoprotein family protein
AT3G55640	2	AT3G55640.1	protein_coding	Mitochondrial substrate carrier family protein
AT4G25470	2	AT4G25470.1	protein_coding	C-repeat/DRE binding factor 2
AT4G35090	2	AT4G35090.1	protein_coding	catalase 2
AT2G27150	2	AT2G27150.1	protein_coding	abscisic aldehyde oxidase 3	GG
AT5G06980	2	AT5G06980.1	protein_coding
AT5G15190	2	AT5G15190.1	protein_coding
AT4G18140	2	AT4G18140.1	protein_coding	SCP1-like small phosphatase 4b
AT4G33905	2	AT4G33905.1	protein_coding	Peroxisomal membrane 22 kDa (Mpv17/PMP22) family protein
AT1G69260	2	AT1G69260.1	protein_coding	ABI five binding protein
AT2G20880	2	AT2G20880.1	protein_coding	Integrase-type DNA-binding superfamily protein
AT3G61890	2	AT3G61890.1	protein_coding	homeobox 12
AT5G24810	2	AT5G24810.1	protein_coding	ABC1 family protein
AT4G28140	2	AT4G28140.1	protein_coding	Integrase-type DNA-binding superfamily protein
AT5G45630	2	AT5G45630.1	protein_coding	Protein of unknown function, DUF584
AT5G24080	2	AT5G24080.1	protein_coding	Protein kinase superfamily protein
AT1G07430	2	AT1G07430.1	protein_coding	highly ABA-induced PP2C gene 2
AT1G22930	2	AT1G22930.1	protein_coding	T-complex protein 11
AT2G46830	2	AT2G46830.1	protein_coding	circadian clock associated 1
AT1G55960	2	AT1G55960.1	protein_coding	Polyketide cyclase/dehydrase and lipid transport superfamily protein
AT4G24000	2	AT4G24000.1	protein_coding	cellulose synthase like G2
AT5G58770	2	AT5G58770.1	protein_coding	Undecaprenyl pyrophosphate synthetase family protein
AT3G11410	2	AT3G11410.1	protein_coding	protein phosphatase 2CA
AT1G33110	2	AT1G33110.1	protein_coding	MATE efflux family protein
AT3G12320	2	AT3G12320.1	protein_coding
AT1G78390	2	AT1G78390.1	protein_coding	nine-cis-epoxycarotenoid dioxygenase 9	GG
AT1G65870	2	AT1G65870.1	protein_coding	Disease resistance-responsive (dirigent-like protein) family protein
AT3G18440	2	AT3G18440.1	protein_coding	aluminum-activated malate transporter 9
AT1G78510	2	AT1G78510.1	protein_coding	solanesyl diphosphate synthase 1
AT1G27150	3	AT1G27150.1	protein_coding	Tetratricopeptide repeat (TPR)-like superfamily protein			Brassinosteroids
AT3G50660	3	AT3G50660.1	protein_coding	Cytochrome P450 superfamily protein	GG
AT5G47720	3	AT5G47720.1	protein_coding	Thiolase family protein	GG
AT1G19600	3	AT1G19600.1	protein_coding	pfkB-like carbohydrate kinase family protein
AT1G16170	3	AT1G16170.1	protein_coding
AT3G52490	3	AT3G52490.1	protein_coding	Double Clp-N motif-containing P-loop nucleoside triphosphate hydrolases superfamily protein
AT3G61480	3	AT3G61480.1	protein_coding	Quinoprotein amine dehydrogenase, beta chain-like; RIC1-like guanyl-nucleotide exchange factor
AT5G23460	3	AT5G23460.1	protein_coding
AT1G09980	3	AT1G09980.1	protein_coding	Putative serine esterase family protein
AT3G26720	3	AT3G26720.1	protein_coding	Glycosyl hydrolase family 38 protein
AT4G13030	3	AT4G13030.1	protein_coding	P-loop containing nucleoside triphosphate hydrolases superfamily protein
AT1G31910	3	AT1G31910.1	protein_coding	GHMP kinase family protein	GG
AT2G38050	3	AT2G38050.1	protein_coding	3-oxo-5-alpha-steroid 4-dehydrogenase family protein	GG
AT1G19540	3	AT1G19540.1	protein_coding	NmrA-like negative transcriptional regulator family protein
AT5G04470	3	AT5G04470.1	protein_coding	cyclin-dependent protein kinase inhibitors
AT5G14390	3	AT5G14390.1	protein_coding	alpha/beta-Hydrolases superfamily protein
AT4G27040	3	AT4G27040.1	protein_coding	EAP30/Vps36 family protein
AT1G11360	3	AT1G11360.1	protein_coding	Adenine nucleotide alpha hydrolases-like superfamily protein
AT1G02860	3	AT1G02860.1	protein_coding	SPX (SYG1/Pho81/XPR1) domain-containing protein
AT4G37890	3	AT4G37890.1	protein_coding	Zinc finger (C3HC4-type RING finger) family protein
AT5G40250	3	AT5G40250.1	protein_coding	RING/U-box superfamily protein
AT1G19530	3	AT1G19530.1	protein_coding
AT4G36380	3	AT4G36380.1	protein_coding	Cytochrome P450 superfamily protein	GG
AT1G43650	3	AT1G43650.1	protein_coding	nodulin MtN21 /EamA-like transporter family protein
AT2G39705	3	AT2G39705.1	protein_coding	ROTUNDIFOLIA like 8
AT4G29140	3	AT4G29140.1	protein_coding	MATE efflux family protein
AT4G37250	3	AT4G37250.1	protein_coding	Leucine-rich repeat protein kinase family protein
AT5G66170	3	AT5G66170.1	protein_coding	sulfurtransferase 18
AT2G22660	3	AT2G22660.1	protein_coding	Protein of unknown function (duplicated DUF1399)
AT2G29660	3	AT2G29660.1	protein_coding	zinc finger (C2H2 type) family protein
AT3G13730	3	AT3G13730.1	protein_coding	cytochrome P450, family 90, subfamily D, polypeptide 1	GG
AT3G20120	3	AT3G20120.1	protein_coding	cytochrome P450, family 705, subfamily A, polypeptide 21
AT1G33055	3	AT1G33055.1	protein_coding
AT2G37950	3	AT2G37950.1	protein_coding	RING/FYVE/PHD zinc finger superfamily protein
AT2G22680	3	AT2G22680.1	protein_coding	Zinc finger (C3HC4-type RING finger) family protein
AT2G17710	3	AT2G17710.1	protein_coding
AT5G34850	4	AT5G34850.1	protein_coding	purple acid phosphatase 26
AT1G76490	4	AT1G76490.1	protein_coding	hydroxy methylglutaryl CoA reductase 1	GG
AT4G11820	4	AT4G11820.1	protein_coding	hydroxymethylglutaryl-CoA synthase / HMG-CoA synthase / 3-hydroxy-3-methylglutaryl coenzyme A synthase	GG
AT4G00300	4	AT4G00300.1	protein_coding	fringe-related protein
AT3G20770	4	AT3G20770.1	protein_coding	Ethylene insensitive 3 family protein
AT4G00720	4	AT4G00720.1	protein_coding	shaggy-like protein kinase 32
AT5G10960	4	AT5G10960.1	protein_coding	Polynucleotidyl transferase, ribonuclease H-like superfamily protein
AT5G58950	4	AT5G58950.1	protein_coding	Protein kinase superfamily protein
AT4G20260	4	AT4G20260.1	protein_coding	plasma-membrane associated cation-binding protein 1
AT4G34100	4	AT4G34100.1	protein_coding	RING/U-box superfamily protein
AT5G18650	4	AT5G18650.1	protein_coding	CHY-type/CTCHY-type/RING-type Zinc finger protein
AT1G49240	4	AT1G49240.1	protein_coding	actin 8
AT5G20350	4	AT5G20350.1	protein_coding	Ankyrin repeat family protein with DHHC zinc finger domain
AT4G34640	4	AT4G34640.1	protein_coding	squalene synthase 1
AT1G54920	4	AT1G54920.1	protein_coding
AT4G32150	4	AT4G32150.1	protein_coding	vesicle-associated membrane protein 711
AT4G31080	4	AT4G31080.1	protein_coding	Protein of unknown function (DUF2296)
AT1G17290	4	AT1G17290.1	protein_coding	alanine aminotransferas
AT5G32440	4	AT5G32440.1	protein_coding	Ubiquitin system component Cue protein
AT1G02500	4	AT1G02500.1	protein_coding	S-adenosylmethionine synthetase 1
AT4G31340	4	AT4G31340.1	protein_coding	myosin heavy chain-related
AT1G78300	4	AT1G78300.1	protein_coding	general regulatory factor 2
AT4G27320	4	AT4G27320.1	protein_coding	Adenine nucleotide alpha hydrolases-like superfamily protein
AT1G14830	4	AT1G14830.1	protein_coding	DYNAMIN-like 1C
AT3G48560	4	AT3G48560.1	protein_coding	chlorsulfuron/imidazolinone resistant 1
AT4G18710	4	AT4G18710.1	protein_coding	Protein kinase superfamily protein
AT5G25350	4	AT5G25350.1	protein_coding	EIN3-binding F box protein 2
AT3G55770	4	AT3G55770.1	protein_coding	GATA type zinc finger transcription factor family protein
AT5G54310	4	AT5G54310.1	protein_coding	ARF-GAP domain 5
AT1G56280	4	AT1G56280.1	protein_coding	drought-induced 19
AT1G03900	4	AT1G03900.1	protein_coding	non-intrinsic ABC protein 4
AT3G61260	4	AT3G61260.1	protein_coding	Remorin family protein
AT2G21950	4	AT2G21950.1	protein_coding	SKP1 interacting partner 6
AT2G45980	4	AT2G45980.1	protein_coding
AT2G25490	4	AT2G25490.1	protein_coding	EIN3-binding F box protein 1
AT3G14790	4	AT3G14790.1	protein_coding	rhamnose biosynthesis 3
AT2G18280	4	AT2G18280.1	protein_coding	tubby like protein 2
AT1G72150	4	AT1G72150.1	protein_coding	PATELLIN 1
AT2G43790	4	AT2G43790.1	protein_coding	MAP kinase 6
AT2G41830	4	AT2G41830.1	protein_coding	Uncharacterized protein
AT2G43160	4	AT2G43160.1	protein_coding	ENTH/VHS family protein
AT2G10020	5	AT2G10020.1	protein_coding
AT4G24030	5	AT4G24030.1	protein_coding
AT4G22020	5	AT4G22020.1	pseudogene
AT2G18115	5	AT2G18115.1	pseudogene
AT3G42130	5	AT3G42130.1	protein_coding	glycine-rich protein
AT5G38870	5	AT5G38870.1	transposable_element_gene	transposable element gene
AT1G44990	5	AT1G44990.1	protein_coding
AT1G35280	5	AT1G35280.1	transposable_element_gene	transposable element gene
AT2G30560	5	AT2G30560.1	protein_coding	glycine-rich protein
AT3G24400	5	AT3G24400.1	pseudogene
AT3G44140	5	AT3G44140.1	protein_coding
AT3G50540	5	AT3G50540.1	protein_coding
AT2G16340	5	AT2G16340.1	protein_coding
AT5G35660	5	AT5G35660.1	protein_coding	Glycine-rich protein family
AT4G22505	5	AT4G22505.1	protein_coding	Bifunctional inhibitor/lipid-transfer protein/seed storage 2S albumin superfamily protein
AT5G36900	5	AT5G36900.1	protein_coding
AT2G17370	6	AT2G17370.1	protein_coding	3-hydroxy-3-methylglutaryl-CoA reductase 2	GG
AT3G29180	6	AT3G29180.1	protein_coding	Protein of unknown function (DUF1336)
AT1G74490	6	AT1G74490.1	protein_coding	Protein kinase superfamily protein
AT4G08590	6	AT4G08590.1	protein_coding	ORTHRUS-like
AT1G07410	6	AT1G07410.1	protein_coding	RAB GTPase homolog A2B
AT3G50960	6	AT3G50960.1	protein_coding	phosducin-like protein 3 homolog
AT5G23720	6	AT5G23720.1	protein_coding	dual specificity protein phosphatase family protein
AT5G62500	6	AT5G62500.1	protein_coding	end binding protein 1B
AT4G35500	6	AT4G35500.1	protein_coding	Protein kinase superfamily protein
AT5G65530	6	AT5G65530.1	protein_coding	Protein kinase superfamily protein
AT1G78050	6	AT1G78050.1	protein_coding	phosphoglycerate/bisphosphoglycerate mutase
AT3G45090	6	AT3G45090.1	protein_coding	P-loop containing nucleoside triphosphate hydrolases superfamily protein
AT5G57830	6	AT5G57830.1	protein_coding	Protein of unknown function, DUF593
AT5G58700	6	AT5G58700.1	protein_coding	phosphatidylinositol-speciwc phospholipase C4
AT5G15070	6	AT5G15070.1	protein_coding	Phosphoglycerate mutase-like family protein
AT1G63640	6	AT1G63640.1	protein_coding	P-loop nucleoside triphosphate hydrolases superfamily protein with CH (Calponin Homology) domain
AT4G30850	6	AT4G30850.1	protein_coding	heptahelical transmembrane protein2
AT5G35700	6	AT5G35700.1	protein_coding	fimbrin-like protein 2
AT1G64460	6	AT1G64460.1	protein_coding	Protein kinase superfamily protein
AT1G15490	6	AT1G15490.1	protein_coding	alpha/beta-Hydrolases superfamily protein
AT3G25900	6	AT3G25900.1	protein_coding	Homocysteine S-methyltransferase family protein
AT3G25290	6	AT3G25290.1	protein_coding	Auxin-responsive family protein
AT1G13970	6	AT1G13970.1	protein_coding	Protein of unknown function (DUF1336)
AT4G17483	6	AT4G17483.1	protein_coding	alpha/beta-Hydrolases superfamily protein
AT5G27000	6	AT5G27000.1	protein_coding	kinesin 4
AT5G43060	6	AT5G43060.1	protein_coding	Granulin repeat cysteine protease family protein
AT5G60760	6	AT5G60760.1	protein_coding	P-loop containing nucleoside triphosphate hydrolases superfamily protein
AT5G01700	6	AT5G01700.1	protein_coding	Protein phosphatase 2C family protein
AT5G54650	6	AT5G54650.1	protein_coding	formin homology5
AT3G55730	6	AT3G55730.1	protein_coding	myb domain protein 109
AT5G66310	6	AT5G66310.1	protein_coding	ATP binding microtubule motor family protein
AT5G61980	6	AT5G61980.1	protein_coding	ARF-GAP domain 1
AT1G33360	6	AT1G33360.1	protein_coding	ATP-dependent Clp protease
AT2G18620	6	AT2G18620.1	protein_coding	Terpenoid synthases superfamily protein	GG
AT3G24440	6	AT3G24440.1	protein_coding	Fibronectin type III domain-containing protein
AT5G04460	6	AT5G04460.1	protein_coding	RING/U-box superfamily protein
AT5G37210	6	AT5G37210.1	protein_coding	Cysteine/Histidine-rich C1 domain family protein
AT2G29050	6	AT2G29050.1	protein_coding	RHOMBOID-like 1
AT2G40620	6	AT2G40620.1	protein_coding	Basic-leucine zipper (bZIP) transcription factor family protein
AT2G22560	6	AT2G22560.1	protein_coding	Kinase interacting (KIP1-like) family protein
AT2G23300	6	AT2G23300.1	protein_coding	Leucine-rich repeat protein kinase family protein
AT2G46140	6	AT2G46140.1	protein_coding	Late embryogenesis abundant protein
AT3G05150	6	AT3G05150.1	protein_coding	Major facilitator superfamily protein
AT3G05990	6	AT3G05990.1	protein_coding	Leucine-rich repeat (LRR) family protein
AT2G43040	6	AT2G43040.1	protein_coding	tetratricopeptide repeat (TPR)-containing protein
AT3G20040	6	AT3G20040.1	protein_coding	Hexokinase
AT3G12600	6	AT3G12600.1	protein_coding	nudix hydrolase homolog 16
AT3G02610	6	AT3G02610.1	protein_coding	Plant stearoyl-acyl-carrier-protein desaturase family protein
AT3G24220	7	AT3G24220.1	protein_coding	nine-cis-epoxycarotenoid dioxygenase 6	GG
AT1G25270	7	AT1G25270.1	protein_coding	nodulin MtN21 /EamA-like transporter family protein
AT1G25410	7	AT1G25410.1	protein_coding	isopentenyltransferase 6
AT1G20500	7	AT1G20500.1	protein_coding	AMP-dependent synthetase and ligase family protein
AT4G10490	7	AT4G10490.1	protein_coding	2-oxoglutarate (2OG) and Fe(II)-dependent oxygenase superfamily protein
AT1G48910	7	AT1G48910.1	protein_coding	Flavin-containing monooxygenase family protein
AT4G37360	7	AT4G37360.1	protein_coding	cytochrome P450, family 81, subfamily D, polypeptide 2
AT5G47670	7	AT5G47670.1	protein_coding	nuclear factor Y, subunit B6
AT5G48100	7	AT5G48100.1	protein_coding	Laccase/Diphenol oxidase family protein
AT1G76290	7	AT1G76290.1	protein_coding	AMP-dependent synthetase and ligase family protein
AT1G78500	7	AT1G78500.1	protein_coding	Terpenoid cyclases family protein
AT2G23580	7	AT2G23580.1	protein_coding	methyl esterase 4
AT1G68380	7	AT1G68380.1	protein_coding	Core-2/I-branching beta-1,6-N-acetylglucosaminyltransferase family protein
AT1G66360	7	AT1G66360.1	protein_coding	Calcium-dependent lipid-binding (CaLB domain) family protein
AT2G23220	7	AT2G23220.1	protein_coding	cytochrome P450, family 81, subfamily D, polypeptide 6
AT5G66150	7	AT5G66150.1	protein_coding	Glycosyl hydrolase family 38 protein
AT1G80330	7	AT1G80330.1	protein_coding	gibberellin 3-oxidase 4
AT2G47120	7	AT2G47120.1	protein_coding	NAD(P)-binding Rossmann-fold superfamily protein
AT3G11180	7	AT3G11180.1	protein_coding	2-oxoglutarate (2OG) and Fe(II)-dependent oxygenase superfamily protein
AT3G04280	7	AT3G04280.1	protein_coding	response regulator 22
AT1G23520	8	AT1G23520.1	protein_coding	Domain of unknown function (DUF220)
AT5G07510	8	AT5G07510.1	protein_coding	glycine-rich protein 14
AT5G07540	8	AT5G07540.1	protein_coding	glycine-rich protein 16
AT1G23240	8	AT1G23240.1	protein_coding	Caleosin-related family protein
AT1G23600	8	AT1G23600.1	protein_coding	Domain of unknown function DUF220
AT1G23580	8	AT1G23580.1	protein_coding	Domain of unknown function DUF220
AT5G07530	8	AT5G07530.1	protein_coding	glycine rich protein 17
AT1G23670	8	AT1G23670.1	protein_coding	Domain of unknown function (DUF220)
AT5G07520	8	AT5G07520.1	protein_coding	glycine-rich protein 18
AT1G23590	8	AT1G23590.1	protein_coding	Domain of unknown function DUF220
AT5G61605	8	AT5G61605.1	protein_coding
AT4G10850	8	AT4G10850.1	protein_coding	Nodulin MtN3 family protein
AT1G30350	8	AT1G30350.1	protein_coding	Pectin lyase-like superfamily protein
AT2G03850	8	AT2G03850.1	protein_coding	Late embryogenesis abundant protein (LEA) family protein
AT1G06260	8	AT1G06260.1	protein_coding	Cysteine proteinases superfamily protein
AT5G07560	8	AT5G07560.1	protein_coding	glycine-rich protein 20
AT1G74550	8	AT1G74550.1	protein_coding	cytochrome P450, family 98, subfamily A, polypeptide 9
AT1G75910	8	AT1G75910.1	protein_coding	extracellular lipase 4
AT1G30020	8	AT1G30020.1	protein_coding	Protein of unknown function, DUF538
AT3G25050	8	AT3G25050.1	protein_coding	xyloglucan endotransglucosylase/hydrolase 3
AT1G28430	8	AT1G28430.1	protein_coding	cytochrome P450, family 705, subfamily A, polypeptide 24
AT3G52810	8	AT3G52810.1	protein_coding	purple acid phosphatase 21
AT2G03740	8	AT2G03740.1	protein_coding	late embryogenesis abundant domain-containing protein / LEA domain-containing protein
AT2G23800	8	AT2G23800.1	protein_coding	geranylgeranyl pyrophosphate synthase 2	GG
AT1G13150	8	AT1G13150.1	protein_coding	cytochrome P450, family 86, subfamily C, polypeptide 4
AT5G07550	8	AT5G07550.1	protein_coding	glycine-rich protein 19
AT3G26140	8	AT3G26140.1	protein_coding	Cellulase (glycosyl hydrolase family 5) protein
AT1G06250	8	AT1G06250.1	protein_coding	alpha/beta-Hydrolases superfamily protein
AT1G23570	8	AT1G23570.1	protein_coding	Domain of unknown function (DUF220)
AT5G14980	8	AT5G14980.1	protein_coding	alpha/beta-Hydrolases superfamily protein
AT1G22760	8	AT1G22760.1	protein_coding	poly(A) binding protein 3
AT5G03620	8	AT5G03620.1	protein_coding	Subtilisin-like serine endopeptidase family protein
AT1G50310	8	AT1G50310.1	protein_coding	sugar transporter 9
AT1G67990	8	AT1G67990.1	protein_coding	S-adenosyl-L-methionine-dependent methyltransferases superfamily protein
AT1G68875	8	AT1G68875.1	protein_coding
AT1G75930	8	AT1G75930.1	protein_coding	extracellular lipase 6
AT5G59810	8	AT5G59810.1	protein_coding	Subtilase family protein
AT1G66850	8	AT1G66850.1	protein_coding	Bifunctional inhibitor/lipid-transfer protein/seed storage 2S albumin superfamily protein
AT1G75940	8	AT1G75940.1	protein_coding	Glycosyl hydrolase superfamily protein
AT2G32885	8	AT2G32885.1	protein_coding	Rapid alkalinization factor (RALF) family protein
AT3G08560	8	AT3G08560.1	protein_coding	vacuolar H+-ATPase subunit E isoform 2
AT2G34870	8	AT2G34870.1	protein_coding	hydroxyproline-rich glycoprotein family protein
AT3G15400	8	AT3G15400.1	protein_coding	anther 20
AT3G30260	9	AT3G30260.1	protein_coding	AGAMOUS-like 79
AT3G32040	9	AT3G32040.1	protein_coding	Terpenoid synthases superfamily protein	GG
AT3G29430	9	AT3G29430.1	protein_coding	Terpenoid synthases superfamily protein	GG
AT1G21210	9	AT1G21210.1	protein_coding	wall associated kinase 4
AT3G45920	9	AT3G45920.1	protein_coding	Protein kinase superfamily protein
AT5G38350	9	AT5G38350.1	protein_coding	Disease resistance protein (NBS-LRR class) family
AT5G37450	9	AT5G37450.1	protein_coding	Leucine-rich repeat protein kinase family protein
AT5G07780	9	AT5G07780.1	protein_coding	Actin-binding FH2 (formin homology 2) family protein
AT2G17050	9	AT2G17050.1	protein_coding	disease resistance protein (TIR-NBS-LRR class), putative
AT4G26560	9	AT4G26560.1	protein_coding	calcineurin B-like protein 7
AT4G11880	9	AT4G11880.1	protein_coding	AGAMOUS-like 14
AT5G43690	9	AT5G43690.1	protein_coding	P-loop containing nucleoside triphosphate hydrolases superfamily protein
AT4G13280	9	AT4G13280.1	protein_coding	terpenoid synthase 12
AT5G06900	9	AT5G06900.1	protein_coding	cytochrome P450, family 93, subfamily D, polypeptide 1
AT2G14510	9	AT2G14510.1	protein_coding	Leucine-rich repeat protein kinase family protein
AT5G45080	9	AT5G45080.1	protein_coding	phloem protein 2-A6
AT1G53940	9	AT1G53940.1	protein_coding	GDSL-motif lipase 2
AT1G48500	9	AT1G48500.1	protein_coding	jasmonate-zim-domain protein 4
AT1G66930	9	AT1G66930.1	protein_coding	Protein kinase superfamily protein
AT1G78815	9	AT1G78815.1	protein_coding	Protein of unknown function (DUF640)
AT1G77530	9	AT1G77530.1	protein_coding	O-methyltransferase family protein
AT2G45550	9	AT2G45550.1	protein_coding	cytochrome P450, family 76, subfamily C, polypeptide 4
AT3G54250	10	AT3G54250.1	protein_coding	GHMP kinase family protein	GG		Isoprenoids
AT5G04740	10	AT5G04740.1	protein_coding	ACT domain-containing protein
AT5G47770	10	AT5G47770.1	protein_coding	farnesyl diphosphate synthase 1	GG
AT4G17190	10	AT4G17190.1	protein_coding	farnesyl diphosphate synthase 2	GG
AT5G16440	10	AT5G16440.1	protein_coding	isopentenyl diphosphate isomerase 1	GG
AT5G27450	10	AT5G27450.1	protein_coding	mevalonate kinase	GG
AT5G04420	10	AT5G04420.1	protein_coding	Galactose oxidase/kelch repeat superfamily protein
AT4G34960	10	AT4G34960.1	protein_coding	Cyclophilin-like peptidyl-prolyl cis-trans isomerase family protein
AT3G53610	10	AT3G53610.1	protein_coding	RAB GTPase homolog 8
AT5G15530	10	AT5G15530.1	protein_coding	biotin carboxyl carrier protein 2
AT5G48230	10	AT5G48230.1	protein_coding	acetoacetyl-CoA thiolase 2	GG
AT1G13170	10	AT1G13170.1	protein_coding	OSBP(oxysterol binding protein)-related protein 1D
AT4G27270	10	AT4G27270.1	protein_coding	Quinone reductase family protein
AT5G08060	10	AT5G08060.1	protein_coding
AT1G45130	10	AT1G45130.1	protein_coding	beta-galactosidase 5
AT5G39320	10	AT5G39320.1	protein_coding	UDP-glucose 6-dehydrogenase family protein
AT3G43960	10	AT3G43960.1	protein_coding	Cysteine proteinases superfamily protein
AT1G16340	10	AT1G16340.1	protein_coding	Aldolase superfamily protein
AT4G20870	10	AT4G20870.1	protein_coding	fatty acid hydroxylase 2
AT2G38700	10	AT2G38700.1	protein_coding	mevalonate diphosphate decarboxylase 1	GG
AT1G12000	10	AT1G12000.1	protein_coding	Phosphofructokinase family protein
AT1G23750	10	AT1G23750.1	protein_coding	Nucleic acid-binding, OB-fold-like protein
AT4G22300	10	AT4G22300.1	protein_coding	carboxylesterases
AT3G20560	10	AT3G20560.1	protein_coding	PDI-like 5-3
AT4G25870	10	AT4G25870.1	protein_coding	Core-2/I-branching beta-1,6-N-acetylglucosaminyltransferase family protein
AT4G30410	10	AT4G30410.1	protein_coding	sequence-specific DNA binding transcription factors
AT5G17770	10	AT5G17770.1	protein_coding	NADH:cytochrome B5 reductase 1
AT1G17350	10	AT1G17350.1	protein_coding	NADH:ubiquinone oxidoreductase intermediate-associated protein 30
AT3G24040	10	AT3G24040.1	protein_coding	Core-2/I-branching beta-1,6-N-acetylglucosaminyltransferase family protein
AT3G54560	10	AT3G54560.1	protein_coding	histone H2A 11
AT5G49460	10	AT5G49460.1	protein_coding	ATP citrate lyase subunit B 2
AT3G55350	10	AT3G55350.1	protein_coding	PIF / Ping-Pong family of plant transposases
AT1G04730	10	AT1G04730.1	protein_coding	P-loop containing nucleoside triphosphate hydrolases superfamily protein
AT3G26370	10	AT3G26370.1	protein_coding	O-fucosyltransferase family protein
AT3G46830	10	AT3G46830.1	protein_coding	RAB GTPase homolog A2C
AT1G04820	10	AT1G04820.1	protein_coding	tubulin alpha-4 chain
AT4G32130	10	AT4G32130.1	protein_coding	Protein of unknown function (DUF2012)
AT1G22300	10	AT1G22300.1	protein_coding	general regulatory factor 10
AT1G75780	10	AT1G75780.1	protein_coding	tubulin beta-1 chain
AT3G66658	10	AT3G66658.1	protein_coding	aldehyde dehydrogenase 22A1
AT5G19340	10	AT5G19340.1	protein_coding
AT1G21480	10	AT1G21480.1	protein_coding	Exostosin family protein
AT4G35410	10	AT4G35410.1	protein_coding	Clathrin adaptor complex small chain family protein
AT1G19710	10	AT1G19710.1	protein_coding	UDP-Glycosyltransferase superfamily protein
AT3G50520	10	AT3G50520.1	protein_coding	Phosphoglycerate mutase family protein
AT5G53340	10	AT5G53340.1	protein_coding	Galactosyltransferase family protein
AT5G13710	10	AT5G13710.1	protein_coding	sterol methyltransferase 1
AT4G26310	10	AT4G26310.1	protein_coding	elongation factor P (EF-P) family protein
AT5G16590	10	AT5G16590.1	protein_coding	Leucine-rich repeat protein kinase family protein
AT1G18840	10	AT1G18840.1	protein_coding	IQ-domain 30
AT3G25110	10	AT3G25110.1	protein_coding	fatA acyl-ACP thioesterase
AT3G55005	10	AT3G55005.1	protein_coding	tonneau 1b (TON1b)
AT1G15660	10	AT1G15660.1	protein_coding	centromere protein C
AT4G13890	10	AT4G13890.1	protein_coding	Pyridoxal phosphate (PLP)-dependent transferases superfamily protein
AT4G22010	10	AT4G22010.1	protein_coding	SKU5 similar 4
AT1G76260	10	AT1G76260.1	protein_coding	DWD (DDB1-binding WD40 protein) hypersensitive to ABA 2
AT1G05210	10	AT1G05210.1	protein_coding	Transmembrane protein 97, predicted
AT4G17460	10	AT4G17460.1	protein_coding	Homeobox-leucine zipper protein 4 (HB-4) / HD-ZIP protein
AT1G08660	10	AT1G08660.1	protein_coding	MALE GAMETOPHYTE DEFECTIVE 2
AT5G08160	10	AT5G08160.1	protein_coding	serine/threonine protein kinase 3
AT5G23430	10	AT5G23430.1	protein_coding	Transducin/WD40 repeat-like superfamily protein
AT1G09660	10	AT1G09660.1	protein_coding	RNA-binding KH domain-containing protein
AT3G59760	10	AT3G59760.1	protein_coding	O-acetylserine (thiol) lyase isoform C
AT4G22130	10	AT4G22130.1	protein_coding	STRUBBELIG-receptor family 8
AT1G20950	10	AT1G20950.1	protein_coding	Phosphofructokinase family protein
AT5G15350	10	AT5G15350.1	protein_coding	early nodulin-like protein 17
AT5G41060	10	AT5G41060.1	protein_coding	DHHC-type zinc finger family protein
AT1G71830	10	AT1G71830.1	protein_coding	somatic embryogenesis receptor-like kinase 1
AT3G27240	10	AT3G27240.1	protein_coding	Cytochrome C1 family
AT4G02580	10	AT4G02580.1	protein_coding	NADH-ubiquinone oxidoreductase 24 kDa subunit, putative
AT5G15230	10	AT5G15230.1	protein_coding	GAST1 protein homolog 4
AT2G39900	10	AT2G39900.1	protein_coding	GATA type zinc finger transcription factor family protein
AT1G12230	10	AT1G12230.1	protein_coding	Aldolase superfamily protein
AT3G22790	10	AT3G22790.1	protein_coding	Kinase interacting (KIP1-like) family protein
AT3G62300	10	AT3G62300.1	protein_coding	DOMAIN OF UNKNOWN FUNCTION 724 7
AT1G22170	10	AT1G22170.1	protein_coding	Phosphoglycerate mutase family protein
AT3G23660	10	AT3G23660.1	protein_coding	Sec23/Sec24 protein transport family protein
AT5G13450	10	AT5G13450.1	protein_coding	delta subunit of Mt ATP synthase
AT1G08350	10	AT1G08350.1	protein_coding	Endomembrane protein 70 protein family
AT5G01620	10	AT5G01620.1	protein_coding	TRICHOME BIREFRINGENCE-LIKE 35
AT1G12080	10	AT1G12080.1	protein_coding	Vacuolar calcium-binding protein-related
AT1G47290	10	AT1G47290.1	protein_coding	3beta-hydroxysteroid-dehydrogenase/decarboxylase isoform 1
AT5G03300	10	AT5G03300.1	protein_coding	adenosine kinase 2
AT5G59740	10	AT5G59740.1	protein_coding	UDP-N-acetylglucosamine (UAA) transporter family
AT4G03190	10	AT4G03190.1	protein_coding	GRR1-like protein 1
AT4G26760	10	AT4G26760.1	protein_coding	microtubule-associated protein 65-2
AT5G55480	10	AT5G55480.1	protein_coding	SHV3-like 1
AT5G10160	10	AT5G10160.1	protein_coding	Thioesterase superfamily protein
AT2G44065	10	AT2G44065.1	protein_coding	Ribosomal protein L2 family
AT4G39860	10	AT4G39860.1	protein_coding
AT5G53090	10	AT5G53090.1	protein_coding	NAD(P)-binding Rossmann-fold superfamily protein
AT5G49210	10	AT5G49210.1	protein_coding
AT5G54670	10	AT5G54670.1	protein_coding	kinesin 3
AT3G05020	10	AT3G05020.1	protein_coding	acyl carrier protein 1
AT4G33130	10	AT4G33130.1	protein_coding
AT4G29680	10	AT4G29680.1	protein_coding	Alkaline-phosphatase-like family protein
AT5G11980	10	AT5G11980.1	protein_coding	conserved oligomeric Golgi complex component-related / COG complex component-related
AT2G35190	10	AT2G35190.1	protein_coding	novel plant snare 11
AT4G16340	10	AT4G16340.1	protein_coding	guanyl-nucleotide exchange factors;GTPase binding;GTP binding
AT1G63220	10	AT1G63220.1	protein_coding	Calcium-dependent lipid-binding (CaLB domain) family protein
AT5G57700	10	AT5G57700.1	protein_coding	BNR/Asp-box repeat family protein
AT2G42570	10	AT2G42570.1	protein_coding	TRICHOME BIREFRINGENCE-LIKE 39
AT1G72730	10	AT1G72730.1	protein_coding	DEA(D/H)-box RNA helicase family protein
AT1G76550	10	AT1G76550.1	protein_coding	Phosphofructokinase family protein
AT3G53880	10	AT3G53880.1	protein_coding	NAD(P)-linked oxidoreductase superfamily protein
AT1G78260	10	AT1G78260.1	protein_coding	RNA-binding (RRM/RBD/RNP motifs) family protein
AT2G29570	10	AT2G29570.1	protein_coding	proliferating cell nuclear antigen 2
AT2G21160	10	AT2G21160.1	protein_coding	Translocon-associated protein (TRAP), alpha subunit
AT3G50050	10	AT3G50050.1	protein_coding	Eukaryotic aspartyl protease family protein
AT5G58030	10	AT5G58030.1	protein_coding	Transport protein particle (TRAPP) component
AT5G51590	10	AT5G51590.1	protein_coding	AT hook motif DNA-binding family protein
AT1G57620	10	AT1G57620.1	protein_coding	emp24/gp25L/p24 family/GOLD family protein
AT1G60780	10	AT1G60780.1	protein_coding	Clathrin adaptor complexes medium subunit family protein
AT5G65810	10	AT5G65810.1	protein_coding
AT1G67730	10	AT1G67730.1	protein_coding	beta-ketoacyl reductase 1
AT1G70190	10	AT1G70190.1	protein_coding	Ribosomal protein L7/L12, oligomerisation;Ribosomal protein L7/L12, C-terminal/adaptor protein ClpS-like
AT5G06050	10	AT5G06050.1	protein_coding	Putative methyltransferase family protein
AT5G16510	10	AT5G16510.1	protein_coding	Alpha-1,4-glucan-protein synthase family protein
AT1G50010	10	AT1G50010.1	protein_coding	tubulin alpha-2 chain
AT1G68060	10	AT1G68060.1	protein_coding	microtubule-associated proteins 70-1
AT3G07320	10	AT3G07320.1	protein_coding	O-Glycosyl hydrolases family 17 protein
AT1G60810	10	AT1G60810.1	protein_coding	ATP-citrate lyase A-2
AT1G48230	10	AT1G48230.1	protein_coding	nodulin MtN21 /EamA-like transporter family protein
AT1G50490	10	AT1G50490.1	protein_coding	ubiquitin-conjugating enzyme 20
AT5G11890	10	AT5G11890.1	protein_coding
AT1G32930	10	AT1G32930.1	protein_coding	Galactosyltransferase family protein
AT1G75840	10	AT1G75840.1	protein_coding	RAC-like GTP binding protein 5
AT5G54200	10	AT5G54200.1	protein_coding	Transducin/WD40 repeat-like superfamily protein
AT5G66920	10	AT5G66920.1	protein_coding	SKU5 similar 17
AT2G45060	10	AT2G45060.1	protein_coding	Uncharacterised conserved protein UCP022280
AT2G23700	10	AT2G23700.1	protein_coding	Protein of unknown function, DUF547
AT2G34560	10	AT2G34560.1	protein_coding	P-loop containing nucleoside triphosphate hydrolases superfamily protein
AT1G49820	10	AT1G49820.1	protein_coding	S-methyl-5-thioribose kinase
AT2G05990	10	AT2G05990.1	protein_coding	NAD(P)-binding Rossmann-fold superfamily protein
AT2G29390	10	AT2G29390.1	protein_coding	sterol 4-alpha-methyl-oxidase 2-2
AT4G24620	10	AT4G24620.1	protein_coding	phosphoglucose isomerase 1
AT5G50370	10	AT5G50370.1	protein_coding	Adenylate kinase family protein
AT2G18030	10	AT2G18030.1	protein_coding	Peptide methionine sulfoxide reductase family protein
AT3G16480	10	AT3G16480.1	protein_coding	mitochondrial processing peptidase alpha subunit
AT3G12110	10	AT3G12110.1	protein_coding	actin-11
AT2G47320	10	AT2G47320.1	protein_coding	Cyclophilin-like peptidyl-prolyl cis-trans isomerase family protein
AT3G16950	10	AT3G16950.1	protein_coding	lipoamide dehydrogenase 1
AT2G47650	10	AT2G47650.1	protein_coding	UDP-xylose synthase 4
AT2G46000	10	AT2G46000.1	protein_coding
AT3G09300	10	AT3G09300.1	protein_coding	OSBP(oxysterol binding protein)-related protein 3B
AT3G08680	10	AT3G08680.1	protein_coding	Leucine-rich repeat protein kinase family protein
AT5G43280	10	AT5G43280.1	protein_coding	delta(3,5),delta(2,4)-dienoyl-CoA isomerase 1
AT2G20360	10	AT2G20360.1	protein_coding	NAD(P)-binding Rossmann-fold superfamily protein
AT1G78770	10	AT1G78770.1	protein_coding	anaphase promoting complex 6
AT3G17820	10	AT3G17820.1	protein_coding	glutamine synthetase 1.3
AT5G20060	10	AT5G20060.1	protein_coding	alpha/beta-Hydrolases superfamily protein
AT1G66530	10	AT1G66530.1	protein_coding	Arginyl-tRNA synthetase, class Ic
AT2G34670	10	AT2G34670.1	protein_coding	Protein of unknown function (DUF630 and DUF632)
AT2G24490	10	AT2G24490.1	protein_coding	replicon protein A2
AT3G17160	10	AT3G17160.1	protein_coding
AT2G02480	10	AT2G02480.1	protein_coding	AAA-type ATPase family protein
AT1G79260	10	AT1G79260.1	protein_coding
AT1G80500	10	AT1G80500.1	protein_coding	SNARE-like superfamily protein
AT2G35880	10	AT2G35880.1	protein_coding	TPX2 (targeting protein for Xklp2) protein family
AT3G05420	10	AT3G05420.1	protein_coding	acyl-CoA binding protein 4
AT3G10220	10	AT3G10220.1	protein_coding	tubulin folding cofactor B
AT3G20260	10	AT3G20260.1	protein_coding	Protein of unknown function (DUF1666)
AT2G29550	10	AT2G29550.1	protein_coding	tubulin beta-7 chain
AT3G16200	10	AT3G16200.1	protein_coding
AT2G33040	10	AT2G33040.1	protein_coding	gamma subunit of Mt ATP synthase
AT4G19170	11	AT4G19170.1	protein_coding	nine-cis-epoxycarotenoid dioxygenase 4	GG		Related to photosynthesis
AT5G67030	11	AT5G67030.1	protein_coding	zeaxanthin epoxidase (ZEP) (ABA1)	GG
AT1G63970	11	AT1G63970.1	protein_coding	isoprenoid F	GG
AT4G34350	11	AT4G34350.1	protein_coding	4-hydroxy-3-methylbut-2-enyl diphosphate reductase	GG
AT5G35970	11	AT5G35970.1	protein_coding	P-loop containing nucleoside triphosphate hydrolases superfamily protein
AT1G06430	11	AT1G06430.1	protein_coding	FTSH protease 8
AT3G26280	11	AT3G26280.1	protein_coding	cytochrome P450, family 71, subfamily B, polypeptide 4
AT5G16715	11	AT5G16715.1	protein_coding	ATP binding;valine-tRNA ligases;aminoacyl-tRNA ligases;nucleotide binding;ATP binding;aminoacyl-tRNA ligases
AT5G03880	11	AT5G03880.1	protein_coding	Thioredoxin family protein
AT5G38660	11	AT5G38660.1	protein_coding	acclimation of photosynthesis to environment
AT1G36320	11	AT1G36320.1	protein_coding
AT4G02920	11	AT4G02920.1	protein_coding
AT5G42270	11	AT5G42270.1	protein_coding	FtsH extracellular protease family
AT2G26930	11	AT2G26930.1	protein_coding	4-(cytidine 5'-phospho)-2-C-methyl-D-erithritol kinase	GG
AT4G09900	11	AT4G09900.1	protein_coding	methyl esterase 12
AT5G20380	11	AT5G20380.1	protein_coding	phosphate transporter 4;5
AT1G19740	11	AT1G19740.1	protein_coding	ATP-dependent protease La (LON) domain protein
AT4G35250	11	AT4G35250.1	protein_coding	NAD(P)-binding Rossmann-fold superfamily protein
AT4G14210	11	AT4G14210.1	protein_coding	phytoene desaturase 3	GG
AT3G24430	11	AT3G24430.1	protein_coding	ATP binding
AT5G16710	11	AT5G16710.1	protein_coding	dehydroascorbate reductase 1
AT5G45390	11	AT5G45390.1	protein_coding	CLP protease P4
AT1G07180	11	AT1G07180.1	protein_coding	alternative NAD(P)H dehydrogenase 1
AT5G08280	11	AT5G08280.1	protein_coding	hydroxymethylbilane synthase
AT1G03475	11	AT1G03475.1	protein_coding	Coproporphyrinogen III oxidase
AT5G60600	11	AT5G60600.1	protein_coding	4-hydroxy-3-methylbut-2-enyl diphosphate synthase	GG
AT3G50750	11	AT3G50750.1	protein_coding	BES1/BZR1 homolog 1
AT5G17230	11	AT5G17230.1	protein_coding	PHYTOENE SYNTHASE	GG
AT1G07700	11	AT1G07700.1	protein_coding	Thioredoxin superfamily protein
AT3G54660	11	AT3G54660.1	protein_coding	glutathione reductase
AT3G28080	11	AT3G28080.1	protein_coding	nodulin MtN21 /EamA-like transporter family protein
AT4G02790	11	AT4G02790.1	protein_coding	GTP-binding family protein
AT3G56010	11	AT3G56010.1	protein_coding
AT5G11450	11	AT5G11450.1	protein_coding	Mog1/PsbP/DUF1795-like photosystem II reaction center PsbP family protein
AT5G53580	11	AT5G53580.1	protein_coding	NAD(P)-linked oxidoreductase superfamily protein
AT5G67370	11	AT5G67370.1	protein_coding	Protein of unknown function (DUF1230)
AT5G62790	11	AT5G62790.1	protein_coding	1-deoxy-D-xylulose 5-phosphate reductoisomerase	GG
AT3G52155	11	AT3G52155.1	protein_coding	Phosphoglycerate mutase family protein
AT1G60600	11	AT1G60600.1	protein_coding	UbiA prenyltransferase family protein
AT3G24190	11	AT3G24190.1	protein_coding	Protein kinase superfamily protein
AT5G64840	11	AT5G64840.1	protein_coding	general control non-repressible 5
AT1G12800	11	AT1G12800.1	protein_coding	Nucleic acid-binding, OB-fold-like protein
AT4G37200	11	AT4G37200.1	protein_coding	Thioredoxin superfamily protein
AT1G31800	11	AT1G31800.1	protein_coding	cytochrome P450, family 97, subfamily A, polypeptide 3	GG
AT5G14260	11	AT5G14260.1	protein_coding	Rubisco methyltransferase family protein
AT4G24750	11	AT4G24750.1	protein_coding	Rhodanese/Cell cycle control phosphatase superfamily protein
AT5G57040	11	AT5G57040.1	protein_coding	Lactoylglutathione lyase / glyoxalase I family protein
AT1G56050	11	AT1G56050.1	protein_coding	GTP-binding protein-related
AT1G23740	11	AT1G23740.1	protein_coding	Oxidoreductase, zinc-binding dehydrogenase family protein
AT1G07280	11	AT1G07280.1	protein_coding	Tetratricopeptide repeat (TPR)-like superfamily protein
AT1G16720	11	AT1G16720.1	protein_coding	high chlorophyll fluorescence phenotype 173
AT4G17840	11	AT4G17840.1	protein_coding
AT5G08650	11	AT5G08650.1	protein_coding	Small GTP-binding protein
AT4G37560	11	AT4G37560.1	protein_coding	Acetamidase/Formamidase family protein
AT5G64940	11	AT5G64940.1	protein_coding	ABC2 homolog 13
AT2G01110	11	AT2G01110.1	protein_coding	Sec-independent periplasmic protein translocase
AT1G44446	11	AT1G44446.1	protein_coding	Pheophorbide a oxygenase family protein with Rieske [2Fe-2S] domain
AT5G15850	11	AT5G15850.1	protein_coding	CONSTANS-like 1
AT1G75100	11	AT1G75100.1	protein_coding	J-domain protein required for chloroplast accumulation response 1
AT2G03310	11	AT2G03310.1	protein_coding
AT2G04700	11	AT2G04700.1	protein_coding	ferredoxin thioredoxin reductase catalytic beta chain family protein
AT5G49730	11	AT5G49730.1	protein_coding	ferric reduction oxidase 6
AT1G77930	11	AT1G77930.1	protein_coding	Chaperone DnaJ-domain superfamily protein
AT1G71480	11	AT1G71480.1	protein_coding	Nuclear transport factor 2 (NTF2) family protein
AT5G13650	11	AT5G13650.1	protein_coding	elongation factor family protein
AT2G29650	11	AT2G29650.1	protein_coding	phosphate transporter 4;1
AT2G25840	11	AT2G25840.1	protein_coding	Nucleotidylyl transferase superfamily protein
AT4G26530	11	AT4G26530.1	protein_coding	Aldolase superfamily protein
AT2G42130	11	AT2G42130.1	protein_coding	Plastid-lipid associated protein PAP / fibrillin family protein
AT1G65260	11	AT1G65260.1	protein_coding	plastid transcriptionally active 4
AT1G68830	11	AT1G68830.1	protein_coding	STT7 homolog STN7
AT1G62750	11	AT1G62750.1	protein_coding	Translation elongation factor EFG/EF2 protein
AT1G55480	11	AT1G55480.1	protein_coding	protein containing PDZ domain, a K-box domain, and a TPR region
AT1G32160	11	AT1G32160.1	protein_coding	Protein of unknown function (DUF760)
AT1G76110	11	AT1G76110.1	protein_coding	HMG (high mobility group) box protein with ARID/BRIGHT DNA-binding domain
AT2G47590	11	AT2G47590.1	protein_coding	photolyase/blue-light receptor 2
AT5G64770	11	AT5G64770.1	protein_coding
AT2G23840	11	AT2G23840.1	protein_coding	HNH endonuclease
AT1G79600	11	AT1G79600.1	protein_coding	Protein kinase superfamily protein
AT2G27290	11	AT2G27290.1	protein_coding	Protein of unknown function (DUF1279)
AT2G32880	11	AT2G32880.1	protein_coding	TRAF-like family protein
AT3G10970	11	AT3G10970.1	protein_coding	Haloacid dehalogenase-like hydrolase (HAD) superfamily protein
AT3G01060	11	AT3G01060.1	protein_coding
AT2G43010	11	AT2G43010.1	protein_coding	phytochrome interacting factor 4
AT3G13180	11	AT3G13180.1	protein_coding	NOL1/NOP2/sun family protein / antitermination NusB domain-containing protein
AT2G20570	11	AT2G20570.1	protein_coding	GBF's pro-rich region-interacting factor 1
AT3G14110	11	AT3G14110.1	protein_coding	Tetratricopeptide repeat (TPR)-like superfamily protein
AT3G07670	11	AT3G07670.1	protein_coding	Rubisco methyltransferase family protein
AT2G24820	11	AT2G24820.1	protein_coding	translocon at the inner envelope membrane of chloroplasts 55-II
AT2G42750	11	AT2G42750.1	protein_coding	DNAJ heat shock N-terminal domain-containing protein
AT1G64860	11	AT1G64860.1	protein_coding	sigma factor A
AT2G21280	11	AT2G21280.1	protein_coding	NAD(P)-binding Rossmann-fold superfamily protein
AT1G05530	12	AT1G05530.1	protein_coding	UDP-glucosyl transferase 75B2			TerpenesC15-C20 terpenes
AT4G10350	12	AT4G10350.1	protein_coding	NAC domain containing protein 70
AT5G01280	12	AT5G01280.1	protein_coding
AT2G32620	12	AT2G32620.1	protein_coding	cellulose synthase-like B
AT4G00770	12	AT4G00770.1	protein_coding
AT2G24400	12	AT2G24400.1	protein_coding	SAUR-like auxin-responsive protein family
AT4G26880	12	AT4G26880.1	protein_coding	Stigma-specific Stig1 family protein
AT5G42880	12	AT5G42880.1	protein_coding	Plant protein of unknown function (DUF827)
AT5G14750	12	AT5G14750.1	protein_coding	myb domain protein 66
AT1G14390	12	AT1G14390.1	protein_coding	Leucine-rich repeat protein kinase family protein
AT1G33280	12	AT1G33280.1	protein_coding	NAC domain containing protein 15
AT1G05280	12	AT1G05280.1	protein_coding	Protein of unknown function (DUF604)
AT4G15300	12	AT4G15300.1	protein_coding	cytochrome P450, family 702, subfamily A, polypeptide 2
AT2G04025	12	AT2G04025.1	protein_coding
AT1G17300	12	AT1G17300.1	protein_coding
AT1G33750	12	AT1G33750.1	protein_coding	Terpenoid cyclases/Protein prenyltransferases superfamily protein
AT1G52660	12	AT1G52660.1	protein_coding	P-loop containing nucleoside triphosphate hydrolases superfamily protein
AT3G20160	12	AT3G20160.1	protein_coding	Terpenoid synthases superfamily protein	GG
AT1G65570	12	AT1G65570.1	protein_coding	Pectin lyase-like superfamily protein
AT1G50720	12	AT1G50720.1	protein_coding	Stigma-specific Stig1 family protein
AT4G01240	12	AT4G01240.1	protein_coding	S-adenosyl-L-methionine-dependent methyltransferases superfamily protein
AT1G64920	12	AT1G64920.1	protein_coding	UDP-Glycosyltransferase superfamily protein
AT2G23410	12	AT2G23410.1	protein_coding	cis-prenyltransferase
AT4G11780	12	AT4G11780.1	protein_coding
AT5G04970	12	AT5G04970.1	protein_coding	Plant invertase/pectin methylesterase inhibitor superfamily
AT5G58784	12	AT5G58784.1	protein_coding	Undecaprenyl pyrophosphate synthetase family protein
AT3G59850	12	AT3G59850.1	protein_coding	Pectin lyase-like superfamily protein
AT4G01110	12	AT4G01110.1	protein_coding
AT2G27010	12	AT2G27010.1	protein_coding	cytochrome P450, family 705, subfamily A, polypeptide 9
AT2G26420	12	AT2G26420.1	protein_coding	1-phosphatidylinositol-4-phosphate 5-kinase 3
AT2G43880	12	AT2G43880.1	protein_coding	Pectin lyase-like superfamily protein
AT1G05650	12	AT1G05650.1	protein_coding	Pectin lyase-like superfamily protein
AT4G15350	12	AT4G15350.1	protein_coding	cytochrome P450, family 705, subfamily A, polypeptide 2
AT5G13870	12	AT5G13870.1	protein_coding	xyloglucan endotransglucosylase/hydrolase 5
AT1G31950	12	AT1G31950.1	protein_coding	Terpenoid cyclases/Protein prenyltransferases superfamily protein
AT5G42630	12	AT5G42630.1	protein_coding	Homeodomain-like superfamily protein
AT2G19380	12	AT2G19380.1	protein_coding	RNA recognition motif (RRM)-containing protein
AT3G51680	12	AT3G51680.1	protein_coding	NAD(P)-binding Rossmann-fold superfamily protein
AT1G33610	12	AT1G33610.1	protein_coding	Leucine-rich repeat (LRR) family protein
AT2G43890	12	AT2G43890.1	protein_coding	Pectin lyase-like superfamily protein
AT4G37160	12	AT4G37160.1	protein_coding	SKU5 similar 15
AT3G47400	12	AT3G47400.1	protein_coding	Plant invertase/pectin methylesterase inhibitor superfamily
AT2G43480	12	AT2G43480.1	protein_coding	Peroxidase superfamily protein
AT4G13690	12	AT4G13690.1	protein_coding
AT5G56320	12	AT5G56320.1	protein_coding	expansin A14
AT5G58750	12	AT5G58750.1	protein_coding	NAD(P)-binding Rossmann-fold superfamily protein
AT1G12150	12	AT1G12150.1	protein_coding	Plant protein of unknown function (DUF827)
AT5G15890	12	AT5G15890.1	protein_coding	TRICHOME BIREFRINGENCE-LIKE 21
AT2G23050	12	AT2G23050.1	protein_coding	Phototropic-responsive NPH3 family protein
AT1G10810	12	AT1G10810.1	protein_coding	NAD(P)-linked oxidoreductase superfamily protein
AT1G47840	12	AT1G47840.1	protein_coding	hexokinase 3
AT1G79330	12	AT1G79330.1	protein_coding	metacaspase 5
AT3G50130	12	AT3G50130.1	protein_coding	Plant protein of unknown function (DUF247)
AT4G23590	12	AT4G23590.1	protein_coding	Tyrosine transaminase family protein
AT1G64930	12	AT1G64930.1	protein_coding	cytochrome P450, family 87, subfamily A, polypeptide 7
AT2G43600	12	AT2G43600.1	protein_coding	Chitinase family protein
AT5G13150	12	AT5G13150.1	protein_coding	exocyst subunit exo70 family protein C1
AT2G32610	12	AT2G32610.1	protein_coding	cellulose synthase-like B1
AT1G50050	12	AT1G50050.1	protein_coding	CAP (Cysteine-rich secretory proteins, Antigen 5, and Pathogenesis-related 1 protein) superfamily protein
AT3G14510	12	AT3G14510.1	protein_coding	Polyprenyl synthetase family protein	GG
AT2G18640	12	AT2G18640.1	protein_coding	geranylgeranyl pyrophosphate synthase 4	GG
AT3G14530	12	AT3G14530.1	protein_coding	Terpenoid synthases superfamily protein	GG
AT2G22630	12	AT2G22630.1	protein_coding	AGAMOUS-like 17
AT1G49530	13	AT1G49530.1	protein_coding	geranylgeranyl pyrophosphate synthase 6	GG
AT3G46650	13	AT3G46650.1	protein_coding	UDP-Glycosyltransferase superfamily protein
AT2G32510	13	AT2G32510.1	protein_coding	mitogen-activated protein kinase kinase kinase 17
AT5G11380	14	AT5G11380.1	protein_coding	1-deoxy-D-xylulose 5-phosphate synthase 3	GG
AT5G27710	14	AT5G27710.1	protein_coding
AT1G80630	14	AT1G80630.1	protein_coding	RNI-like superfamily protein
AT2G32970	14	AT2G32970.1	protein_coding
AT5G25510	14	AT5G25510.1	protein_coding	Protein phosphatase 2A regulatory B subunit family protein
AT4G28706	15	AT4G28706.1	protein_coding	pfkB-like carbohydrate kinase family protein
AT3G53900	15	AT3G53900.1	protein_coding	uracil phosphoribosyltransferase
AT2G02500	15	AT2G02500.1	protein_coding	Nucleotide-diphospho-sugar transferases superfamily protein	GG
AT3G30180	16	AT3G30180.1	protein_coding	brassinosteroid-6-oxidase 2	GG
AT3G54220	16	AT3G54220.1	protein_coding	GRAS family transcription factor
AT2G45160	16	AT2G45160.1	protein_coding	GRAS family transcription factor
