# Supplementary material for: Ranking genome-wide correlation measurements improves microarray and RNA-seq based global and targeted co-expression networks
Source: Sci Rep. 2018 Jul 18;8:10885. doi: 10.1038/s41598-018-29077-3 (PMC6052111; doi:10.1038/s41598-018-29077-3)
Supplement: Supplementary file 4 — Supplementary Table 4 [file 41598_2018_29077_MOESM4_ESM.xlsx]

## Sheet: Carbohydrates
	Community	Model_name	Type	Short_description	Guide gene
AT1G12000	1	AT1G12000.1	protein_coding	Phosphofructokinase family protein			glycolysis
AT1G24280	1	AT1G24280.1	protein_coding	glucose-6-phosphate dehydrogenase 3	GG
AT1G74030	1	AT1G74030.1	protein_coding	enolase 1	GG
AT5G13420	1	AT5G13420.1	protein_coding	Aldolase-type TIM barrel family protein	GG
AT1G30510	1	AT1G30510.1	protein_coding	root FNR 2
AT1G64190	1	AT1G64190.1	protein_coding	6-phosphogluconate dehydrogenase family protein	GG
AT1G63940	1	AT1G63940.1	protein_coding	monodehydroascorbate reductase 6
AT5G41670	1	AT5G41670.1	protein_coding	6-phosphogluconate dehydrogenase family protein	GG
AT1G72730	1	AT1G72730.1	protein_coding	DEA(D/H)-box RNA helicase family protein
AT1G79530	1	AT1G79530.1	protein_coding	glyceraldehyde-3-phosphate dehydrogenase of plastid 1	GG
AT1G76550	1	AT1G76550.1	protein_coding	Phosphofructokinase family protein
AT5G56500	1	AT5G56500.1	protein_coding	TCP-1/cpn60 chaperonin family protein
AT2G21160	1	AT2G21160.1	protein_coding	Translocon-associated protein (TRAP), alpha subunit
AT2G27510	1	AT2G27510.1	protein_coding	ferredoxin 3
AT1G09780	2	AT1G09780.1	protein_coding	Phosphoglycerate mutase, 2,3-bisphosphoglycerate-independent	GG		Pyruvate and TCA
AT1G24180	2	AT1G24180.1	protein_coding	Thiamin diphosphate-binding fold (THDP-binding) superfamily protein	GG
AT4G35260	2	AT4G35260.1	protein_coding	isocitrate dehydrogenase 1	GG
AT4G26970	2	AT4G26970.1	protein_coding	aconitase 2	GG
AT4G26910	2	AT4G26910.1	protein_coding	Dihydrolipoamide succinyltransferase
AT2G17130	2	AT2G17130.1	protein_coding	isocitrate dehydrogenase subunit 2	GG
AT3G27240	2	AT3G27240.1	protein_coding	Cytochrome C1 family
AT3G55410	2	AT3G55410.1	protein_coding	2-oxoglutarate dehydrogenase, E1 component
AT3G52200	2	AT3G52200.1	protein_coding	Dihydrolipoamide acetyltransferase, long form protein	GG
AT5G08300	2	AT5G08300.1	protein_coding	Succinyl-CoA ligase, alpha subunit
AT5G66760	2	AT5G66760.1	protein_coding	succinate dehydrogenase 1-1		Shockey et al 2002
AT3G02090	2	AT3G02090.1	protein_coding	Insulinase (Peptidase family M16) protein
AT2G44350	2	AT2G44350.1	protein_coding	Citrate synthase family protein	GG
AT2G36580	2	AT2G36580.1	protein_coding	Pyruvate kinase family protein	GG
AT5G36880	2	AT5G36880.1	protein_coding	acetyl-CoA synthetase		Shockey et al 2002
AT2G22480	2	AT2G22480.1	protein_coding	phosphofructokinase 5	GG
AT4G11380	2	AT4G11380.1	protein_coding	Adaptin family protein
AT5G17380	2	AT5G17380.1	protein_coding	Thiamine pyrophosphate dependent pyruvate decarboxylase family protein
AT2G17720	2	AT2G17720.1	protein_coding	2-oxoglutarate (2OG) and Fe(II)-dependent oxygenase superfamily protein
AT1G53310	2	AT1G53310.1	protein_coding	phosphoenolpyruvate carboxylase 1
AT5G37510	2	AT5G37510.1	protein_coding	NADH-ubiquinone dehydrogenase, mitochondrial, putative
AT2G20420	2	AT2G20420.1	protein_coding	ATP citrate lyase (ACL) family protein
AT5G13430	2	AT5G13430.1	protein_coding	Ubiquinol-cytochrome C reductase iron-sulfur subunit
AT1G51980	2	AT1G51980.1	protein_coding	Insulinase (Peptidase family M16) protein
AT5G66510	2	AT5G66510.1	protein_coding	gamma carbonic anhydrase 3
AT2G20360	2	AT2G20360.1	protein_coding	NAD(P)-binding Rossmann-fold superfamily protein
AT1G78900	2	AT1G78900.1	protein_coding	vacuolar ATP synthase subunit A
AT2G30970	2	AT2G30970.1	protein_coding	aspartate aminotransferase 1
AT3G17240	2	AT3G17240.1	protein_coding	lipoamide dehydrogenase 2	GG
AT3G09810	2	AT3G09810.1	protein_coding	isocitrate dehydrogenase VI	GG
AT3G10920	2	AT3G10920.1	protein_coding	manganese superoxide dismutase 1
AT1G79550	3	AT1G79550.1	protein_coding	phosphoglycerate kinase	GG		glycolysis
AT1G04410	3	AT1G04410.1	protein_coding	Lactate/malate dehydrogenase family protein
AT5G03290	3	AT5G03290.1	protein_coding	isocitrate dehydrogenase V	GG
AT5G50850	3	AT5G50850.1	protein_coding	Transketolase family protein	GG
AT2G36530	3	AT2G36530.1	protein_coding	Enolase	GG
AT5G56350	3	AT5G56350.1	protein_coding	Pyruvate kinase family protein	GG
AT4G13940	3	AT4G13940.1	protein_coding	S-adenosyl-L-homocysteine hydrolase
AT5G13450	3	AT5G13450.1	protein_coding	delta subunit of Mt ATP synthase
AT1G22840	3	AT1G22840.1	protein_coding	CYTOCHROME C-1
AT3G04120	3	AT3G04120.1	protein_coding	glyceraldehyde-3-phosphate dehydrogenase C subunit 1	GG
AT3G13930	3	AT3G13930.1	protein_coding	Dihydrolipoamide acetyltransferase, long form protein	GG
AT5G03300	3	AT5G03300.1	protein_coding	adenosine kinase 2
AT2G33040	3	AT2G33040.1	protein_coding	gamma subunit of Mt ATP synthase
AT1G22410	4	AT1G22410.1	protein_coding	Class-II DAHP synthetase family protein
AT3G02360	4	AT3G02360.1	protein_coding	6-phosphogluconate dehydrogenase family protein	GG
AT3G21240	4	AT3G21240.1	protein_coding	4-coumarate:CoA ligase 2
AT2G30490	4	AT2G30490.1	protein_coding	cinnamate-4-hydroxylase
AT1G52760	4	AT1G52760.1	protein_coding	lysophospholipase 2
AT1G28680	4	AT1G28680.1	protein_coding	HXXXD-type acyl-transferase family protein
AT3G05020	5	AT3G05020.1	protein_coding	acyl carrier protein 1
AT1G22170	5	AT1G22170.1	protein_coding	Phosphoglycerate mutase family protein	GG
AT5G15530	5	AT5G15530.1	protein_coding	biotin carboxyl carrier protein 2
AT3G25110	5	AT3G25110.1	protein_coding	fatA acyl-ACP thioesterase
AT5G24420	6	AT5G24420.1	protein_coding	6-phosphogluconolactonase 5	GG
AT3G28220	6	AT3G28220.1	protein_coding	TRAF-like family protein
AT1G24070	6	AT1G24070.1	protein_coding	cellulose synthase-like A10
AT1G52410	6	AT1G52410.1	protein_coding	TSK-associating protein 1
AT1G52400	6	AT1G52400.1	protein_coding	beta glucosidase 18
AT1G52040	6	AT1G52040.1	protein_coding	myrosinase-binding protein 1
AT3G54050	7	AT3G54050.1	protein_coding	high cyclic electron flow 1	GG
AT1G09340	7	AT1G09340.1	protein_coding	chloroplast RNA binding
AT3G55800	7	AT3G55800.1	protein_coding	sedoheptulose-bisphosphatase
AT5G09660	7	AT5G09660.1	protein_coding	peroxisomal NAD-malate dehydrogenase 2
AT1G19150	7	AT1G19150.1	protein_coding	photosystem I light harvesting complex gene 6
AT1G42970	7	AT1G42970.1	protein_coding	glyceraldehyde-3-phosphate dehydrogenase B subunit
AT5G23120	7	AT5G23120.1	protein_coding	photosystem II stability/assembly factor, chloroplast (HCF136)
AT1G32470	7	AT1G32470.1	protein_coding	Single hybrid motif superfamily protein
AT3G63140	7	AT3G63140.1	protein_coding	chloroplast stem-loop binding protein of 41 kDa
AT1G71500	7	AT1G71500.1	protein_coding	Rieske (2Fe-2S) domain-containing protein
AT5G58260	7	AT5G58260.1	protein_coding	oxidoreductases, acting on NADH or NADPH, quinone or similar compound as acceptor
AT5G36700	7	AT5G36700.1	protein_coding	2-phosphoglycolate phosphatase 1
AT3G48420	7	AT3G48420.1	protein_coding	Haloacid dehalogenase-like hydrolase (HAD) superfamily protein
AT1G32080	7	AT1G32080.1	protein_coding	membrane protein, putative
AT1G44575	7	AT1G44575.1	protein_coding	Chlorophyll A-B binding family protein
AT2G21530	7	AT2G21530.1	protein_coding	SMAD/FHA domain-containing protein
AT2G35370	7	AT2G35370.1	protein_coding	glycine decarboxylase complex H
AT3G25860	8	AT3G25860.1	protein_coding	2-oxoacid dehydrogenases acyltransferase family protein	GG		Pyruvate oxidation
AT5G35360	8	AT5G35360.1	protein_coding	acetyl Co-enzyme a carboxylase biotin carboxylase subunit
AT5G46290	8	AT5G46290.1	protein_coding	3-ketoacyl-acyl carrier protein synthase I
AT1G01090	8	AT1G01090.1	protein_coding	pyruvate dehydrogenase E1 alpha	GG
AT4G16155	8	AT4G16155.1	protein_coding	dihydrolipoyl dehydrogenases	GG
AT1G34430	8	AT1G34430.1	protein_coding	2-oxoacid dehydrogenases acyltransferase family protein	GG
AT5G52920	8	AT5G52920.1	protein_coding	plastidic pyruvate kinase beta subunit 1	GG
AT1G30120	8	AT1G30120.1	protein_coding	pyruvate dehydrogenase E1 beta	GG
AT5G10160	8	AT5G10160.1	protein_coding	Thioesterase superfamily protein
AT2G38040	8	AT2G38040.1	protein_coding	acetyl Co-enzyme a carboxylase carboxyltransferase alpha subunit
AT2G05990	8	AT2G05990.1	protein_coding	NAD(P)-binding Rossmann-fold superfamily protein
AT2G30200	8	AT2G30200.1	protein_coding	catalytics;transferases;[acyl-carrier-protein] S-malonyltransferases;binding
AT2G22230	8	AT2G22230.1	protein_coding	Thioesterase superfamily protein
AT1G62640	8	AT1G62640.1	protein_coding	3-ketoacyl-acyl carrier protein synthase III
AT2G43360	8	AT2G43360.1	protein_coding	Radical SAM superfamily protein
AT3G16950	8	AT3G16950.1	protein_coding	lipoamide dehydrogenase 1	GG
AT5G57900	9	AT5G57900.1	protein_coding	SKP1 interacting partner 1
AT4G21580	9	AT4G21580.1	protein_coding	oxidoreductase, zinc-binding dehydrogenase family protein
AT2G42790	9	AT2G42790.1	protein_coding	citrate synthase 3	GG
AT2G01490	9	AT2G01490.1	protein_coding	phytanoyl-CoA dioxygenase (PhyH) family protein
AT4G38970	10	AT4G38970.1	protein_coding	fructose-bisphosphate aldolase 2	GG
AT3G50820	10	AT3G50820.1	protein_coding	photosystem II subunit O-2
AT5G66570	10	AT5G66570.1	protein_coding	PS II oxygen-evolving complex 1
AT2G39730	10	AT2G39730.1	protein_coding	rubisco activase
AT4G29130	11	AT4G29130.1	protein_coding	hexokinase 1	GG
AT1G23190	11	AT1G23190.1	protein_coding	Phosphoglucomutase/phosphomannomutase family protein
AT3G03250	11	AT3G03250.1	protein_coding	UDP-GLUCOSE PYROPHOSPHORYLASE 1
AT2G33150	12	AT2G33150.1	protein_coding	peroxisomal 3-ketoacyl-CoA thiolase 3
AT3G58750	12	AT3G58750.1	protein_coding	citrate synthase 2	GG
AT5G11520	12	AT5G11520.1	protein_coding	aspartate aminotransferase 3
AT3G22960	13	AT3G22960.1	protein_coding	Pyruvate kinase family protein	GG
AT1G12230	13	AT1G12230.1	protein_coding	Aldolase superfamily protein	GG
AT2G34590	13	AT2G34590.1	protein_coding	Transketolase family protein	GG
AT1G09420	14	AT1G09420.1	protein_coding	glucose-6-phosphate dehydrogenase 4	GG
AT4G22280	14	AT4G22280.1	protein_coding	F-box/RNI-like superfamily protein
AT4G27050	14	AT4G27050.1	protein_coding	F-box/RNI-like superfamily protein
AT4G37870	15	AT4G37870.1	protein_coding	phosphoenolpyruvate carboxykinase 1	GG

## Sheet: CK
	Community	Model_name	Type	Short_description	Guide gene
AT3G48100	1	AT3G48100.1	protein_coding	response regulator 5	GG
AT1G10470	1	AT1G10470.1	protein_coding	response regulator 4	GG
AT1G19050	1	AT1G19050.1	protein_coding	response regulator 7	GG
AT3G57040	1	AT3G57040.1	protein_coding	response regulator 9	GG
AT5G62920	1	AT5G62920.1	protein_coding	response regulator 6	GG
AT4G29720	1	AT4G29720.1	protein_coding	polyamine oxidase 5
AT5G47150	2	AT5G47150.1	protein_coding	YDG/SRA domain-containing protein
AT3G04280	2	AT3G04280.1	protein_coding	response regulator 22	GG
AT4G09820	2	AT4G09820.1	protein_coding	basic helix-loop-helix (bHLH) DNA-binding superfamily protein
AT4G39650	2	AT4G39650.1	protein_coding	gamma-glutamyl transpeptidase 2
AT2G46960	2	AT2G46960.1	protein_coding	cytochrome P450, family 709, subfamily B, polypeptide 1
AT2G15325	3	AT2G15325.1	protein_coding	Bifunctional inhibitor/lipid-transfer protein/seed storage 2S albumin superfamily protein
AT5G07260	3	AT5G07260.1	protein_coding	START (StAR-related lipid-transfer) lipid-binding domain
AT1G04380	3	AT1G04380.1	protein_coding	2-oxoglutarate (2OG) and Fe(II)-dependent oxygenase superfamily protein
AT3G27785	3	AT3G27785.1	protein_coding	myb domain protein 118
AT1G68510	3	AT1G68510.1	protein_coding	LOB domain-containing protein 42
AT1G80330	3	AT1G80330.1	protein_coding	gibberellin 3-oxidase 4
AT4G33600	3	AT4G33600.1	protein_coding
AT2G23260	3	AT2G23260.1	protein_coding	UDP-glucosyl transferase 84B1
AT2G40940	4	AT2G40940.1	protein_coding	ethylene response sensor 1	GG
AT3G57410	4	AT3G57410.1	protein_coding	villin 3
AT5G49720	4	AT5G49720.1	protein_coding	glycosyl hydrolase 9A1
AT5G53160	4	AT5G53160.1	protein_coding	regulatory components of ABA receptor 3
AT3G63110	5	AT3G63110.1	protein_coding	isopentenyltransferase 3
AT1G33080	5	AT1G33080.1	protein_coding	MATE efflux family protein
AT4G00880	5	AT4G00880.1	protein_coding	SAUR-like auxin-responsive protein family
AT3G11280	5	AT3G11280.1	protein_coding	Duplicated homeodomain-like superfamily protein
AT5G23650	6	AT5G23650.1	protein_coding	Homeodomain-like transcriptional regulator
AT4G36590	6	AT4G36590.1	protein_coding	MADS-box transcription factor family protein
AT1G49190	6	AT1G49190.1	protein_coding	response regulator 19	GG
AT4G22060	6	AT4G22060.1	protein_coding	F-box family protein with a domain of unknown function (DUF295)
AT4G18870	6	AT4G18870.1	protein_coding	E2F/DP family winged-helix DNA-binding domain
AT2G03190	6	AT2G03190.1	protein_coding	SKP1-like 16
AT2G42090	6	AT2G42090.1	protein_coding	actin 9
AT1G57780	6	AT1G57780.1	protein_coding	heavy-metal-associated domain-containing protein
AT3G09140	6	AT3G09140.1	protein_coding	Protein of unknown function (DUF674)
AT4G14900	7	AT4G14900.1	protein_coding	FRIGIDA-like protein
AT3G22440	7	AT3G22440.1	protein_coding	FRIGIDA-like protein
AT3G16857	7	AT3G16857.1	protein_coding	response regulator 1	GG
AT5G35750	8	AT5G35750.1	protein_coding	histidine kinase 2	GG
AT1G59940	9	AT1G59940.1	protein_coding	response regulator 3	GG
AT1G67710	10	AT1G67710.1	protein_coding	response regulator 11	GG
AT1G16710	11	AT1G16710.1	protein_coding	histone acetyltransferase of the CBP family 12

## Sheet: Fatty Acids
	Community	Model_name	Type	Short_description	Guide gene
AT3G25780	1	AT3G25780.1	protein_coding	allene oxide cyclase 3	GG		Jasmonates
AT1G19180	1	AT1G19180.1	protein_coding	jasmonate-zim-domain protein 1
AT4G01870	1	AT4G01870.1	protein_coding	tolB protein-related
AT1G76690	1	AT1G76690.1	protein_coding	12-oxophytodienoate reductase 2	GG
AT3G28740	1	AT3G28740.1	protein_coding	Cytochrome P450 superfamily protein
AT3G44190	1	AT3G44190.1	protein_coding	FAD/NAD(P)-binding oxidoreductase family protein
AT5G42380	1	AT5G42380.1	protein_coding	calmodulin like 37
AT5G49480	1	AT5G49480.1	protein_coding	Ca2+-binding protein 1
AT2G15490	1	AT2G15490.1	protein_coding	UDP-glycosyltransferase 73B4
AT2G32210	1	AT2G32210.1	protein_coding
AT3G25250	1	AT3G25250.1	protein_coding	AGC (cAMP-dependent, cGMP-dependent and protein kinase C) kinase family protein
AT4G27652	1	AT4G27652.1	protein_coding
AT4G17615	1	AT4G17615.1	protein_coding	calcineurin B-like protein 1
AT5G64250	1	AT5G64250.1	protein_coding	Aldolase-type TIM barrel family protein
AT3G46620	1	AT3G46620.1	protein_coding	zinc finger (C3HC4-type RING finger) family protein
AT4G24160	1	AT4G24160.1	protein_coding	alpha/beta-Hydrolases superfamily protein
AT5G65300	1	AT5G65300.1	protein_coding
AT1G61340	1	AT1G61340.1	protein_coding	F-box family protein
AT1G18740	1	AT1G18740.1	protein_coding	Protein of unknown function (DUF793)
AT2G15480	1	AT2G15480.1	protein_coding	UDP-glucosyl transferase 73B5
AT2G29420	1	AT2G29420.1	protein_coding	glutathione S-transferase tau 7
AT2G29440	1	AT2G29440.1	protein_coding	glutathione S-transferase tau 6
AT2G32190	1	AT2G32190.1	protein_coding
AT1G17840	2	AT1G17840.1	protein_coding	white-brown complex homolog protein 11			Fatty acid biosynthesis
AT4G25960	2	AT4G25960.1	protein_coding	P-glycoprotein 2
AT1G68530	2	AT1G68530.1	protein_coding	3-ketoacyl-CoA synthase 6	GG
AT1G01120	2	AT1G01120.1	protein_coding	3-ketoacyl-CoA synthase 1	GG
AT5G25610	2	AT5G25610.1	protein_coding	BURP domain-containing protein
AT1G51500	2	AT1G51500.1	protein_coding	ABC-2 type transporter family protein
AT1G01610	2	AT1G01610.1	protein_coding	glycerol-3-phosphate acyltransferase 4
AT4G39330	2	AT4G39330.1	protein_coding	cinnamyl alcohol dehydrogenase 9
AT4G33220	2	AT4G33220.1	protein_coding	pectin methylesterase 44
AT4G21750	2	AT4G21750.1	protein_coding	Homeobox-leucine zipper family protein / lipid-binding START domain-containing protein
AT2G26250	2	AT2G26250.1	protein_coding	3-ketoacyl-CoA synthase 10	GG
AT1G17200	2	AT1G17200.1	protein_coding	Uncharacterised protein family (UPF0497)
AT1G27950	2	AT1G27950.1	protein_coding	glycosylphosphatidylinositol-anchored lipid protein transfer 1
AT1G78170	2	AT1G78170.1	protein_coding
AT1G55260	2	AT1G55260.1	protein_coding	Bifunctional inhibitor/lipid-transfer protein/seed storage 2S albumin superfamily protein
AT1G64670	2	AT1G64670.1	protein_coding	alpha/beta-Hydrolases superfamily protein
AT5G13400	2	AT5G13400.1	protein_coding	Major facilitator superfamily protein
AT4G14440	2	AT4G14440.1	protein_coding	3-hydroxyacyl-CoA dehydratase 1
AT5G14410	2	AT5G14410.1	protein_coding
AT4G00400	2	AT4G00400.1	protein_coding	glycerol-3-phosphate acyltransferase 8
AT5G45670	2	AT5G45670.1	protein_coding	GDSL-like Lipase/Acylhydrolase superfamily protein
AT1G72970	2	AT1G72970.1	protein_coding	Glucose-methanol-choline (GMC) oxidoreductase family protein
AT4G00360	2	AT4G00360.1	protein_coding	cytochrome P450, family 86, subfamily A, polypeptide 2
AT3G16370	2	AT3G16370.1	protein_coding	GDSL-like Lipase/Acylhydrolase superfamily protein
AT2G45970	2	AT2G45970.1	protein_coding	cytochrome P450, family 86, subfamily A, polypeptide 8
AT1G26710	3	AT1G26710.1	protein_coding
AT1G74540	3	AT1G74540.1	protein_coding	cytochrome P450, family 98, subfamily A, polypeptide 8
AT3G52160	3	AT3G52160.1	protein_coding	3-ketoacyl-CoA synthase 15	GG
AT5G07520	3	AT5G07520.1	protein_coding	glycine-rich protein 18
AT1G23590	3	AT1G23590.1	protein_coding	Domain of unknown function DUF220
AT1G13150	3	AT1G13150.1	protein_coding	cytochrome P450, family 86, subfamily C, polypeptide 4
AT3G51590	3	AT3G51590.1	protein_coding	lipid transfer protein 12
AT1G23690	3	AT1G23690.1	protein_coding	Domain of unknown function DUF220
AT1G75920	3	AT1G75920.1	protein_coding	GDSL-like Lipase/Acylhydrolase superfamily protein
AT1G23570	3	AT1G23570.1	protein_coding	Domain of unknown function (DUF220)
AT1G23670	3	AT1G23670.1	protein_coding	Domain of unknown function (DUF220)
AT5G13380	3	AT5G13380.1	protein_coding	Auxin-responsive GH3 family protein
AT3G25050	3	AT3G25050.1	protein_coding	xyloglucan endotransglucosylase/hydrolase 3
AT1G75940	3	AT1G75940.1	protein_coding	Glycosyl hydrolase superfamily protein
AT1G06260	3	AT1G06260.1	protein_coding	Cysteine proteinases superfamily protein
AT1G23240	3	AT1G23240.1	protein_coding	Caleosin-related family protein
AT5G07560	3	AT5G07560.1	protein_coding	glycine-rich protein 20
AT1G75930	3	AT1G75930.1	protein_coding	extracellular lipase 6
AT1G75910	3	AT1G75910.1	protein_coding	extracellular lipase 4
AT3G52810	3	AT3G52810.1	protein_coding	purple acid phosphatase 21
AT1G20150	3	AT1G20150.1	protein_coding	Subtilisin-like serine endopeptidase family protein
AT5G07530	3	AT5G07530.1	protein_coding	glycine rich protein 17
AT1G68875	3	AT1G68875.1	protein_coding
AT2G03740	3	AT2G03740.1	protein_coding	late embryogenesis abundant domain-containing protein / LEA domain-containing protein
AT1G74550	3	AT1G74550.1	protein_coding	cytochrome P450, family 98, subfamily A, polypeptide 9
AT5G07510	3	AT5G07510.1	protein_coding	glycine-rich protein 14
AT5G60500	3	AT5G60500.1	protein_coding	Undecaprenyl pyrophosphate synthetase family protein
AT2G19070	3	AT2G19070.1	protein_coding	spermidine hydroxycinnamoyl transferase
AT1G28430	3	AT1G28430.1	protein_coding	cytochrome P450, family 705, subfamily A, polypeptide 24
AT1G30350	3	AT1G30350.1	protein_coding	Pectin lyase-like superfamily protein
AT1G66850	3	AT1G66850.1	protein_coding	Bifunctional inhibitor/lipid-transfer protein/seed storage 2S albumin superfamily protein
AT3G15400	3	AT3G15400.1	protein_coding	anther 20
AT3G45140	4	AT3G45140.1	protein_coding	lipoxygenase 2	GG		Jasmonates
AT3G25760	4	AT3G25760.1	protein_coding	allene oxide cyclase 1	GG
AT1G19670	4	AT1G19670.1	protein_coding	chlorophyllase 1
AT5G42650	4	AT5G42650.1	protein_coding	allene oxide synthase	GG
AT1G31550	4	AT1G31550.1	protein_coding	GDSL-like Lipase/Acylhydrolase superfamily protein
AT4G23600	4	AT4G23600.1	protein_coding	Tyrosine transaminase family protein
AT5G02940	4	AT5G02940.1	protein_coding	Protein of unknown function (DUF1012)
AT1G52400	4	AT1G52400.1	protein_coding	beta glucosidase 18
AT4G34520	5	AT4G34520.1	protein_coding	3-ketoacyl-CoA synthase 18	GG
AT3G44460	5	AT3G44460.1	protein_coding	Basic-leucine zipper (bZIP) transcription factor family protein
AT3G63040	5	AT3G63040.1	protein_coding
AT5G50770	5	AT5G50770.1	protein_coding	hydroxysteroid dehydrogenase 6
AT1G65880	5	AT1G65880.1	protein_coding	benzoyloxyglucosinolate 1
AT5G07500	5	AT5G07500.1	protein_coding	Zinc finger C-x8-C-x5-C-x3-H type family protein
AT4G33280	5	AT4G33280.1	protein_coding	AP2/B3-like transcriptional factor family protein
AT5G09640	5	AT5G09640.1	protein_coding	serine carboxypeptidase-like 19
AT5G49190	5	AT5G49190.1	protein_coding	sucrose synthase 2
AT3G12203	5	AT3G12203.1	protein_coding	serine carboxypeptidase-like 17
AT3G25860	6	AT3G25860.1	protein_coding	2-oxoacid dehydrogenases acyltransferase family protein			Fatty acid biosynthesis
AT5G10160	6	AT5G10160.1	protein_coding	Thioesterase superfamily protein	GG
AT5G35360	6	AT5G35360.1	protein_coding	acetyl Co-enzyme a carboxylase biotin carboxylase subunit	GG
AT5G46290	6	AT5G46290.1	protein_coding	3-ketoacyl-acyl carrier protein synthase I	GG
AT2G05990	6	AT2G05990.1	protein_coding	NAD(P)-binding Rossmann-fold superfamily protein	GG
AT2G30200	6	AT2G30200.1	protein_coding	catalytics;transferases;[acyl-carrier-protein] S-malonyltransferases;binding	GG
AT3G56130	6	AT3G56130.1	protein_coding	biotin/lipoyl attachment domain-containing protein
AT5G08415	6	AT5G08415.1	protein_coding	Radical SAM superfamily protein
AT4G16155	6	AT4G16155.1	protein_coding	dihydrolipoyl dehydrogenases
AT1G53520	6	AT1G53520.1	protein_coding	Chalcone-flavanone isomerase family protein
AT2G22230	6	AT2G22230.1	protein_coding	Thioesterase superfamily protein	GG
AT1G12230	6	AT1G12230.1	protein_coding	Aldolase superfamily protein
AT5G52920	6	AT5G52920.1	protein_coding	plastidic pyruvate kinase beta subunit 1
AT1G01090	6	AT1G01090.1	protein_coding	pyruvate dehydrogenase E1 alpha
AT4G01900	6	AT4G01900.1	protein_coding	GLNB1 homolog		Baud et al 2010
AT1G30120	6	AT1G30120.1	protein_coding	pyruvate dehydrogenase E1 beta
AT1G34430	6	AT1G34430.1	protein_coding	2-oxoacid dehydrogenases acyltransferase family protein
AT2G38040	6	AT2G38040.1	protein_coding	acetyl Co-enzyme a carboxylase carboxyltransferase alpha subunit	GG
AT3G22960	6	AT3G22960.1	protein_coding	Pyruvate kinase family protein
AT1G62640	6	AT1G62640.1	protein_coding	3-ketoacyl-acyl carrier protein synthase III	GG
AT2G34590	6	AT2G34590.1	protein_coding	Transketolase family protein
AT2G43360	6	AT2G43360.1	protein_coding	Radical SAM superfamily protein
AT3G16950	6	AT3G16950.1	protein_coding	lipoamide dehydrogenase 1
AT1G17420	7	AT1G17420.1	protein_coding	lipoxygenase 3	GG		Jasmonates
AT1G17380	7	AT1G17380.1	protein_coding	jasmonate-zim-domain protein 5
AT1G20510	7	AT1G20510.1	protein_coding	OPC-8:0 CoA ligase1	GG
AT3G44860	7	AT3G44860.1	protein_coding	farnesoic acid carboxyl-O-methyltransferase
AT1G72520	7	AT1G72520.1	protein_coding	PLAT/LH2 domain-containing lipoxygenase family protein	GG
AT3G51450	7	AT3G51450.1	protein_coding	Calcium-dependent phosphotriesterase superfamily protein
AT1G30135	7	AT1G30135.1	protein_coding	jasmonate-zim-domain protein 8
AT1G28370	7	AT1G28370.1	protein_coding	ERF domain protein 11
AT4G30530	7	AT4G30530.1	protein_coding	Class I glutamine amidotransferase-like superfamily protein
AT5G22250	7	AT5G22250.1	protein_coding	Polynucleotidyl transferase, ribonuclease H-like superfamily protein
AT3G47960	7	AT3G47960.1	protein_coding	Major facilitator superfamily protein
AT4G24570	7	AT4G24570.1	protein_coding	dicarboxylate carrier 2
AT1G74950	7	AT1G74950.1	protein_coding	TIFY domain/Divergent CCT motif family protein
AT3G55980	7	AT3G55980.1	protein_coding	salt-inducible zinc finger 1
AT1G58420	7	AT1G58420.1	protein_coding	Uncharacterised conserved protein UCP031279
AT2G06050	7	AT2G06050.1	protein_coding	oxophytodienoate-reductase 3	GG
AT1G72450	7	AT1G72450.1	protein_coding	jasmonate-zim-domain protein 6
AT4G34410	7	AT4G34410.1	protein_coding	redox responsive transcription factor 1
AT5G52050	7	AT5G52050.1	protein_coding	MATE efflux family protein
AT1G32640	7	AT1G32640.1	protein_coding	Basic helix-loop-helix (bHLH) DNA-binding family protein
AT1G27770	7	AT1G27770.1	protein_coding	autoinhibited Ca2+-ATPase 1
AT5G59730	7	AT5G59730.1	protein_coding	exocyst subunit exo70 family protein H7
AT1G11050	7	AT1G11050.1	protein_coding	Protein kinase superfamily protein
AT3G44260	7	AT3G44260.1	protein_coding	Polynucleotidyl transferase, ribonuclease H-like superfamily protein
AT4G29780	7	AT4G29780.1	protein_coding
AT3G23250	7	AT3G23250.1	protein_coding	myb domain protein 15
AT3G02840	7	AT3G02840.1	protein_coding	ARM repeat superfamily protein
AT1G76650	7	AT1G76650.1	protein_coding	calmodulin-like 38
AT2G22500	7	AT2G22500.1	protein_coding	uncoupling protein 5
AT2G46510	7	AT2G46510.1	protein_coding	ABA-inducible BHLH-type transcription factor
AT1G12780	8	AT1G12780.1	protein_coding	UDP-D-glucose/UDP-D-galactose 4-epimerase 1
AT3G51840	8	AT3G51840.1	protein_coding	acyl-CoA oxidase 4	GG
AT1G15740	8	AT1G15740.1	protein_coding	Leucine-rich repeat family protein
AT3G45300	8	AT3G45300.1	protein_coding	isovaleryl-CoA-dehydrogenase
AT4G19860	8	AT4G19860.1	protein_coding	alpha/beta-Hydrolases superfamily protein
AT3G48530	8	AT3G48530.1	protein_coding	SNF1-related protein kinase regulatory subunit gamma 1
AT5G57655	8	AT5G57655.1	protein_coding	xylose isomerase family protein
AT5G54080	8	AT5G54080.1	protein_coding	homogentisate 1,2-dioxygenase
AT5G15530	9	AT5G15530.1	protein_coding	biotin carboxyl carrier protein 2	GG
AT1G22170	9	AT1G22170.1	protein_coding	Phosphoglycerate mutase family protein
AT3G25110	9	AT3G25110.1	protein_coding	fatA acyl-ACP thioesterase
AT3G05020	9	AT3G05020.1	protein_coding	acyl carrier protein 1
AT5G11520	10	AT5G11520.1	protein_coding	aspartate aminotransferase 3
AT2G33150	10	AT2G33150.1	protein_coding	peroxisomal 3-ketoacyl-CoA thiolase 3	GG
AT3G58750	10	AT3G58750.1	protein_coding	citrate synthase 2
AT2G42790	10	AT2G42790.1	protein_coding	citrate synthase 3
AT1G71160	11	AT1G71160.1	protein_coding	3-ketoacyl-CoA synthase 7	GG
AT1G75790	11	AT1G75790.1	protein_coding	SKU5 similar 18
AT1G33430	11	AT1G33430.1	protein_coding	Galactosyltransferase family protein
AT3G55360	12	AT3G55360.1	protein_coding	3-oxo-5-alpha-steroid 4-dehydrogenase family protein	GG
AT5G10480	12	AT5G10480.1	protein_coding	Protein-tyrosine phosphatase-like, PTPLA	GG
AT4G08685	12	AT4G08685.1	protein_coding	Pollen Ole e 1 allergen and extensin family protein
AT5G16390	13	AT5G16390.1	protein_coding	chloroplastic acetylcoenzyme A carboxylase 1	GG
AT2G04350	14	AT2G04350.1	protein_coding	AMP-dependent synthetase and ligase family protein	GG

## Sheet: Phenylpropanoids
	Community	Model_name	Type	Short_description	Guide gene
AT3G53260	1	AT3G53260.1	protein_coding	phenylalanine ammonia-lyase 2	GG		Core PP
AT4G34050	1	AT4G34050.1	protein_coding	S-adenosyl-L-methionine-dependent methyltransferases superfamily protein	GG
AT3G21240	1	AT3G21240.1	protein_coding	4-coumarate:CoA ligase 2	GG
AT5G48930	1	AT5G48930.1	protein_coding	hydroxycinnamoyl-CoA shikimate/quinate hydroxycinnamoyl transferase	GG
AT1G51680	1	AT1G51680.1	protein_coding	4-coumarate:CoA ligase 1	GG
AT2G40890	1	AT2G40890.1	protein_coding	cytochrome P450, family 98, subfamily A, polypeptide 3	GG
AT1G22410	1	AT1G22410.1	protein_coding	Class-II DAHP synthetase family protein
AT2G37040	1	AT2G37040.1	protein_coding	PHE ammonia lyase 1	GG
AT1G52760	1	AT1G52760.1	protein_coding	lysophospholipase 2
AT1G06000	1	AT1G06000.1	protein_coding	UDP-Glycosyltransferase superfamily protein
AT5G17050	1	AT5G17050.1	protein_coding	UDP-glucosyl transferase 78D2
AT1G28680	1	AT1G28680.1	protein_coding	HXXXD-type acyl-transferase family protein
AT3G52740	1	AT3G52740.1	protein_coding
AT2G30490	1	AT2G30490.1	protein_coding	cinnamate-4-hydroxylase	GG
AT3G61430	1	AT3G61430.1	protein_coding	plasma membrane intrinsic protein 1A
AT3G57020	1	AT3G57020.1	protein_coding	Calcium-dependent phosphotriesterase superfamily protein
AT1G48850	1	AT1G48850.1	protein_coding	chorismate synthase, putative / 5-enolpyruvylshikimate-3-phosphate phospholyase, putative
AT2G45960	1	AT2G45960.1	protein_coding	plasma membrane intrinsic protein 1B
AT4G17340	1	AT4G17340.1	protein_coding	tonoplast intrinsic protein 2;2
AT5G23730	1	AT5G23730.1	protein_coding	Transducin/WD40 repeat-like superfamily protein
AT3G53420	1	AT3G53420.1	protein_coding	plasma membrane intrinsic protein 2A
AT2G36880	1	AT2G36880.1	protein_coding	methionine adenosyltransferase 3
AT1G64780	1	AT1G64780.1	protein_coding	ammonium transporter 1;2
AT3G02360	1	AT3G02360.1	protein_coding	6-phosphogluconate dehydrogenase family protein
AT3G06350	1	AT3G06350.1	protein_coding	dehydroquinate dehydratase, putative / shikimate dehydrogenase, putative
AT2G36830	1	AT2G36830.1	protein_coding	gamma tonoplast intrinsic protein
AT3G19450	1	AT3G19450.1	protein_coding	GroES-like zinc-binding alcohol dehydrogenase family protein	GG
AT4G37990	2	AT4G37990.1	protein_coding	elicitor-activated gene 3-2	GG
AT1G10585	2	AT1G10585.1	protein_coding	basic helix-loop-helix (bHLH) DNA-binding superfamily protein
AT5G64120	2	AT5G64120.1	protein_coding	Peroxidase superfamily protein	GG
AT1G67980	2	AT1G67980.1	protein_coding	caffeoyl-CoA 3-O-methyltransferase	GG
AT4G12480	2	AT4G12480.1	protein_coding	Bifunctional inhibitor/lipid-transfer protein/seed storage 2S albumin superfamily protein
AT4G12470	2	AT4G12470.1	protein_coding	azelaic acid induced 1
AT4G20860	2	AT4G20860.1	protein_coding	FAD-binding Berberine family protein
AT3G54420	2	AT3G54420.1	protein_coding	homolog of carrot EP3-3 chitinase
AT4G01720	2	AT4G01720.1	protein_coding	WRKY family transcription factor
AT1G26410	2	AT1G26410.1	protein_coding	FAD-binding Berberine family protein
AT3G54150	2	AT3G54150.1	protein_coding	S-adenosyl-L-methionine-dependent methyltransferases superfamily protein
AT5G39580	2	AT5G39580.1	protein_coding	Peroxidase superfamily protein
AT3G46280	2	AT3G46280.1	protein_coding	protein kinase-related
AT1G74590	2	AT1G74590.1	protein_coding	glutathione S-transferase TAU 10
AT4G21120	2	AT4G21120.1	protein_coding	amino acid transporter 1
AT4G12500	2	AT4G12500.1	protein_coding	Bifunctional inhibitor/lipid-transfer protein/seed storage 2S albumin superfamily protein
AT1G09500	2	AT1G09500.1	protein_coding	NAD(P)-binding Rossmann-fold superfamily protein
AT5G05340	2	AT5G05340.1	protein_coding	Peroxidase superfamily protein
AT4G23210	2	AT4G23210.1	protein_coding	cysteine-rich RLK (RECEPTOR-like protein kinase) 13
AT4G21440	2	AT4G21440.1	protein_coding	MYB-like 102
AT5G48410	2	AT5G48410.1	protein_coding	glutamate receptor 1.3
AT4G23700	2	AT4G23700.1	protein_coding	cation/H+ exchanger 17
AT4G18980	2	AT4G18980.1	protein_coding	AtS40-3
AT3G46660	2	AT3G46660.1	protein_coding	UDP-glucosyl transferase 76E12
AT4G38540	2	AT4G38540.1	protein_coding	FAD/NAD(P)-binding oxidoreductase family protein
AT4G15610	2	AT4G15610.1	protein_coding	Uncharacterised protein family (UPF0497)
AT5G13080	2	AT5G13080.1	protein_coding	WRKY DNA-binding protein 75
AT5G40780	2	AT5G40780.1	protein_coding	lysine histidine transporter 1
AT4G12490	2	AT4G12490.1	protein_coding	Bifunctional inhibitor/lipid-transfer protein/seed storage 2S albumin superfamily protein
AT1G51800	2	AT1G51800.1	protein_coding	Leucine-rich repeat protein kinase family protein
AT1G52200	2	AT1G52200.1	protein_coding	PLAC8 family protein
AT2G19190	2	AT2G19190.1	protein_coding	FLG22-induced receptor-like kinase 1
AT1G30720	2	AT1G30720.1	protein_coding	FAD-binding Berberine family protein
AT5G48400	2	AT5G48400.1	protein_coding	Glutamate receptor family protein
AT2G36770	2	AT2G36770.1	protein_coding	UDP-Glycosyltransferase superfamily protein
AT1G30700	2	AT1G30700.1	protein_coding	FAD-binding Berberine family protein
AT5G39520	2	AT5G39520.1	protein_coding	Protein of unknown function (DUF1997)
AT2G30750	2	AT2G30750.1	protein_coding	cytochrome P450, family 71, subfamily A, polypeptide 12
AT1G52890	2	AT1G52890.1	protein_coding	NAC domain containing protein 19
AT2G42360	2	AT2G42360.1	protein_coding	RING/U-box superfamily protein
AT1G51790	2	AT1G51790.1	protein_coding	Leucine-rich repeat protein kinase family protein
AT2G36690	2	AT2G36690.1	protein_coding	2-oxoglutarate (2OG) and Fe(II)-dependent oxygenase superfamily protein
AT1G76930	2	AT1G76930.1	protein_coding	extensin 4
AT2G38240	2	AT2G38240.1	protein_coding	2-oxoglutarate (2OG) and Fe(II)-dependent oxygenase superfamily protein
AT2G45220	2	AT2G45220.1	protein_coding	Plant invertase/pectin methylesterase inhibitor superfamily
AT2G45570	2	AT2G45570.1	protein_coding	cytochrome P450, family 76, subfamily C, polypeptide 2
AT2G43620	2	AT2G43620.1	protein_coding	Chitinase family protein
AT2G44370	2	AT2G44370.1	protein_coding	Cysteine/Histidine-rich C1 domain family protein
AT3G51590	3	AT3G51590.1	protein_coding	lipid transfer protein 12			Phenolamides
AT1G13150	3	AT1G13150.1	protein_coding	cytochrome P450, family 86, subfamily C, polypeptide 4
AT1G68875	3	AT1G68875.1	protein_coding
AT1G75940	3	AT1G75940.1	protein_coding	Glycosyl hydrolase superfamily protein
AT2G03740	3	AT2G03740.1	protein_coding	late embryogenesis abundant domain-containing protein / LEA domain-containing protein
AT1G74540	3	AT1G74540.1	protein_coding	cytochrome P450, family 98, subfamily A, polypeptide 8	GG
AT1G74550	3	AT1G74550.1	protein_coding	cytochrome P450, family 98, subfamily A, polypeptide 9	GG
AT3G52160	3	AT3G52160.1	protein_coding	3-ketoacyl-CoA synthase 15
AT1G23520	3	AT1G23520.1	protein_coding	Domain of unknown function (DUF220)
AT5G16920	3	AT5G16920.1	protein_coding	Fasciclin-like arabinogalactan family protein
AT1G61110	3	AT1G61110.1	protein_coding	NAC domain containing protein 25
AT1G75910	3	AT1G75910.1	protein_coding	extracellular lipase 4
AT1G06260	3	AT1G06260.1	protein_coding	Cysteine proteinases superfamily protein
AT3G52810	3	AT3G52810.1	protein_coding	purple acid phosphatase 21
AT5G07510	3	AT5G07510.1	protein_coding	glycine-rich protein 14
AT1G67990	3	AT1G67990.1	protein_coding	S-adenosyl-L-methionine-dependent methyltransferases superfamily protein	GG
AT2G19070	3	AT2G19070.1	protein_coding	spermidine hydroxycinnamoyl transferase	GG
AT5G07550	3	AT5G07550.1	protein_coding	glycine-rich protein 19
AT5G07540	3	AT5G07540.1	protein_coding	glycine-rich protein 16
AT5G48210	3	AT5G48210.1	protein_coding	Protein of unknown function (DUF1278)
AT3G25050	3	AT3G25050.1	protein_coding	xyloglucan endotransglucosylase/hydrolase 3
AT1G75930	3	AT1G75930.1	protein_coding	extracellular lipase 6
AT5G07520	3	AT5G07520.1	protein_coding	glycine-rich protein 18
AT1G44224	3	AT1G44224.1	protein_coding	ECA1 gametogenesis related family protein
AT5G07530	3	AT5G07530.1	protein_coding	glycine rich protein 17
AT5G13380	3	AT5G13380.1	protein_coding	Auxin-responsive GH3 family protein
AT1G23600	3	AT1G23600.1	protein_coding	Domain of unknown function DUF220
AT5G07560	3	AT5G07560.1	protein_coding	glycine-rich protein 20
AT1G56360	3	AT1G56360.1	protein_coding	purple acid phosphatase 6
AT3G57620	3	AT3G57620.1	protein_coding	glyoxal oxidase-related protein
AT1G75920	3	AT1G75920.1	protein_coding	GDSL-like Lipase/Acylhydrolase superfamily protein
AT1G26710	3	AT1G26710.1	protein_coding
AT1G23670	3	AT1G23670.1	protein_coding	Domain of unknown function (DUF220)
AT4G28395	3	AT4G28395.1	protein_coding	Bifunctional inhibitor/lipid-transfer protein/seed storage 2S albumin superfamily protein
AT1G23240	3	AT1G23240.1	protein_coding	Caleosin-related family protein
AT1G30350	3	AT1G30350.1	protein_coding	Pectin lyase-like superfamily protein
AT1G58430	3	AT1G58430.1	protein_coding	GDSL-like Lipase/Acylhydrolase family protein
AT1G23570	3	AT1G23570.1	protein_coding	Domain of unknown function (DUF220)
AT5G61605	3	AT5G61605.1	protein_coding
AT4G14815	3	AT4G14815.1	protein_coding	Bifunctional inhibitor/lipid-transfer protein/seed storage 2S albumin superfamily protein
AT5G60500	3	AT5G60500.1	protein_coding	Undecaprenyl pyrophosphate synthetase family protein
AT5G22430	3	AT5G22430.1	protein_coding	Pollen Ole e 1 allergen and extensin family protein
AT4G29250	3	AT4G29250.1	protein_coding	HXXXD-type acyl-transferase family protein
AT1G28430	3	AT1G28430.1	protein_coding	cytochrome P450, family 705, subfamily A, polypeptide 24
AT1G23590	3	AT1G23590.1	protein_coding	Domain of unknown function DUF220
AT1G20150	3	AT1G20150.1	protein_coding	Subtilisin-like serine endopeptidase family protein
AT1G48940	3	AT1G48940.1	protein_coding	early nodulin-like protein 6
AT1G66850	3	AT1G66850.1	protein_coding	Bifunctional inhibitor/lipid-transfer protein/seed storage 2S albumin superfamily protein
AT1G78160	3	AT1G78160.1	protein_coding	pumilio 7
AT1G06250	3	AT1G06250.1	protein_coding	alpha/beta-Hydrolases superfamily protein
AT1G23580	3	AT1G23580.1	protein_coding	Domain of unknown function DUF220
AT1G23250	3	AT1G23250.1	protein_coding	Caleosin-related family protein
AT2G20870	3	AT2G20870.1	protein_coding	cell wall protein precursor, putative
AT2G42990	3	AT2G42990.1	protein_coding	GDSL-like Lipase/Acylhydrolase superfamily protein
AT3G15400	3	AT3G15400.1	protein_coding	anther 20
AT2G23800	3	AT2G23800.1	protein_coding	geranylgeranyl pyrophosphate synthase 2
AT5G05270	4	AT5G05270.1	protein_coding	Chalcone-flavanone isomerase family protein			Flavonoids
AT5G17220	4	AT5G17220.1	protein_coding	glutathione S-transferase phi 12
AT3G51240	4	AT3G51240.1	protein_coding	flavanone 3-hydroxylase	GG
AT3G55120	4	AT3G55120.1	protein_coding	Chalcone-flavanone isomerase family protein	GG
AT5G62210	4	AT5G62210.1	protein_coding	Embryo-specific protein 3, (ATS3)
AT5G13930	4	AT5G13930.1	protein_coding	Chalcone and stilbene synthase family protein	GG
AT5G42800	4	AT5G42800.1	protein_coding	dihydroflavonol 4-reductase	GG
AT5G07990	4	AT5G07990.1	protein_coding	Cytochrome P450 superfamily protein	GG
AT5G48880	4	AT5G48880.1	protein_coding	peroxisomal 3-keto-acyl-CoA thiolase 2
AT1G65060	4	AT1G65060.1	protein_coding	4-coumarate:CoA ligase 3	GG
AT2G23910	4	AT2G23910.1	protein_coding	NAD(P)-binding Rossmann-fold superfamily protein
AT5G03260	5	AT5G03260.1	protein_coding	laccase 11	GG
AT2G38080	5	AT2G38080.1	protein_coding	Laccase/Diphenol oxidase family protein	GG
AT5G60020	5	AT5G60020.1	protein_coding	laccase 17	GG
AT3G62020	5	AT3G62020.1	protein_coding	germin-like protein 10
AT5G15630	5	AT5G15630.1	protein_coding	COBRA-like extracellular glycosyl-phosphatidyl inositol-anchored protein family
AT5G44030	5	AT5G44030.1	protein_coding	cellulose synthase A4
AT3G21550	5	AT3G21550.1	protein_coding	DUF679 domain membrane protein 2
AT4G18780	5	AT4G18780.1	protein_coding	cellulose synthase family protein
AT5G60720	5	AT5G60720.1	protein_coding	Protein of unknown function, DUF547
AT5G17420	5	AT5G17420.1	protein_coding	Cellulose synthase family protein
AT5G40020	5	AT5G40020.1	protein_coding	Pathogenesis-related thaumatin superfamily protein
AT3G62160	5	AT3G62160.1	protein_coding	HXXXD-type acyl-transferase family protein
AT1G58370	5	AT1G58370.1	protein_coding	glycosyl hydrolase family 10 protein / carbohydrate-binding domain-containing protein
AT4G08160	5	AT4G08160.1	protein_coding	glycosyl hydrolase family 10 protein / carbohydrate-binding domain-containing protein
AT5G16490	5	AT5G16490.1	protein_coding	ROP-interactive CRIB motif-containing protein 4
AT5G60490	5	AT5G60490.1	protein_coding	FASCICLIN-like arabinogalactan-protein 12
AT1G58070	5	AT1G58070.1	protein_coding
AT3G50220	5	AT3G50220.1	protein_coding	Protein of unknown function (DUF579)
AT1G10800	5	AT1G10800.1	protein_coding
AT1G27440	5	AT1G27440.1	protein_coding	Exostosin family protein
AT5G04200	5	AT5G04200.1	protein_coding	metacaspase 9
AT5G51890	5	AT5G51890.1	protein_coding	Peroxidase superfamily protein
AT4G28500	5	AT4G28500.1	protein_coding	NAC domain containing protein 73
AT4G00230	5	AT4G00230.1	protein_coding	xylem serine peptidase 1
AT1G43790	5	AT1G43790.1	protein_coding	tracheary element differentiation-related 6
AT3G20570	5	AT3G20570.1	protein_coding	early nodulin-like protein 9
AT5G45970	5	AT5G45970.1	protein_coding	RAC-like 2
AT1G70500	5	AT1G70500.1	protein_coding	Pectin lyase-like superfamily protein
AT5G19870	5	AT5G19870.1	protein_coding	Family of unknown function (DUF716)
AT3G49070	5	AT3G49070.1	protein_coding	Protein of unknown function (DUF677)
AT2G29130	5	AT2G29130.1	protein_coding	laccase 2
AT3G16920	5	AT3G16920.1	protein_coding	chitinase-like protein 2
AT2G37090	5	AT2G37090.1	protein_coding	Nucleotide-diphospho-sugar transferases superfamily protein
AT4G33810	5	AT4G33810.1	protein_coding	Glycosyl hydrolase superfamily protein
AT5G38610	5	AT5G38610.1	protein_coding	Plant invertase/pectin methylesterase inhibitor superfamily protein
AT5G07800	5	AT5G07800.1	protein_coding	Flavin-binding monooxygenase family protein
AT5G01190	5	AT5G01190.1	protein_coding	laccase 10
AT5G48060	5	AT5G48060.1	protein_coding	C2 calcium/lipid-binding plant phosphoribosyltransferase family protein
AT1G05310	5	AT1G05310.1	protein_coding	Pectin lyase-like superfamily protein
AT3G18660	5	AT3G18660.1	protein_coding	plant glycogenin-like starch initiation protein 1
AT1G77700	5	AT1G77700.1	protein_coding	Pathogenesis-related thaumatin superfamily protein
AT1G31720	5	AT1G31720.1	protein_coding	Protein of unknown function (DUF1218)
AT3G21770	6	AT3G21770.1	protein_coding	Peroxidase superfamily protein
AT4G22212	6	AT4G22212.1	protein_coding	Arabidopsis defensin-like protein
AT5G23830	6	AT5G23830.1	protein_coding	MD-2-related lipid recognition domain-containing protein
AT3G22570	6	AT3G22570.1	protein_coding	Bifunctional inhibitor/lipid-transfer protein/seed storage 2S albumin superfamily protein
AT1G66280	6	AT1G66280.1	protein_coding	Glycosyl hydrolase superfamily protein
AT5G59090	6	AT5G59090.1	protein_coding	subtilase 4.12
AT5G66390	7	AT5G66390.1	protein_coding	Peroxidase superfamily protein	GG
AT4G02090	7	AT4G02090.1	protein_coding
AT1G05260	7	AT1G05260.1	protein_coding	Peroxidase superfamily protein
AT5G41040	7	AT5G41040.1	protein_coding	HXXXD-type acyl-transferase family protein
AT5G63590	7	AT5G63590.1	protein_coding	flavonol synthase 3	GG
AT3G22620	7	AT3G22620.1	protein_coding	Bifunctional inhibitor/lipid-transfer protein/seed storage 2S albumin superfamily protein
AT5G42180	7	AT5G42180.1	protein_coding	Peroxidase superfamily protein
AT1G02900	7	AT1G02900.1	protein_coding	rapid alkalinization factor 1
AT4G13660	7	AT4G13660.1	protein_coding	pinoresinol reductase 2
AT4G20390	7	AT4G20390.1	protein_coding	Uncharacterised protein family (UPF0497)
AT4G38080	7	AT4G38080.1	protein_coding	hydroxyproline-rich glycoprotein family protein
AT4G17280	7	AT4G17280.1	protein_coding	Auxin-responsive family protein
AT4G17215	7	AT4G17215.1	protein_coding	Pollen Ole e 1 allergen and extensin family protein
AT5G44380	7	AT5G44380.1	protein_coding	FAD-binding Berberine family protein
AT4G14465	7	AT4G14465.1	protein_coding	AT-hook motif nuclear-localized protein 20
AT4G20140	7	AT4G20140.1	protein_coding	Leucine-rich repeat transmembrane protein kinase
AT1G15210	7	AT1G15210.1	protein_coding	pleiotropic drug resistance 7
AT4G11290	7	AT4G11290.1	protein_coding	Peroxidase superfamily protein
AT5G37690	7	AT5G37690.1	protein_coding	SGNH hydrolase-type esterase superfamily protein
AT2G21100	7	AT2G21100.1	protein_coding	Disease resistance-responsive (dirigent-like protein) family protein
AT2G48140	7	AT2G48140.1	protein_coding	Bifunctional inhibitor/lipid-transfer protein/seed storage 2S albumin superfamily protein
AT2G39430	7	AT2G39430.1	protein_coding	Disease resistance-responsive (dirigent-like protein) family protein
AT1G71740	7	AT1G71740.1	protein_coding
AT2G23540	7	AT2G23540.1	protein_coding	GDSL-like Lipase/Acylhydrolase superfamily protein
AT2G32300	7	AT2G32300.1	protein_coding	uclacyanin 1
AT1G43020	7	AT1G43020.1	protein_coding	Protein of unknown function, DUF547
AT1G61590	7	AT1G61590.1	protein_coding	Protein kinase superfamily protein
AT1G56320	7	AT1G56320.1	protein_coding
AT1G77330	7	AT1G77330.1	protein_coding	2-oxoglutarate (2OG) and Fe(II)-dependent oxygenase superfamily protein
AT2G30210	7	AT2G30210.1	protein_coding	laccase 3
AT2G44790	7	AT2G44790.1	protein_coding	uclacyanin 2
AT5G42500	7	AT5G42500.1	protein_coding	Disease resistance-responsive (dirigent-like protein) family protein
AT5G57620	7	AT5G57620.1	protein_coding	myb domain protein 36
AT2G40160	7	AT2G40160.1	protein_coding	Plant protein of unknown function (DUF828)
AT2G48130	7	AT2G48130.1	protein_coding	Bifunctional inhibitor/lipid-transfer protein/seed storage 2S albumin superfamily protein
AT1G72680	8	AT1G72680.1	protein_coding	cinnamyl-alcohol dehydrogenase	GG
AT5G11520	8	AT5G11520.1	protein_coding	aspartate aminotransferase 3
AT5G19440	8	AT5G19440.1	protein_coding	NAD(P)-binding Rossmann-fold superfamily protein
AT4G21580	8	AT4G21580.1	protein_coding	oxidoreductase, zinc-binding dehydrogenase family protein
AT4G33540	8	AT4G33540.1	protein_coding	metallo-beta-lactamase family protein
AT5G39050	8	AT5G39050.1	protein_coding	HXXXD-type acyl-transferase family protein
AT2G02390	8	AT2G02390.1	protein_coding	glutathione S-transferase zeta 1
AT2G37760	8	AT2G37760.1	protein_coding	NAD(P)-linked oxidoreductase superfamily protein
AT3G14990	8	AT3G14990.1	protein_coding	Class I glutamine amidotransferase-like superfamily protein
AT2G43820	8	AT2G43820.1	protein_coding	UDP-glucosyltransferase 74F2
AT4G34230	9	AT4G34230.1	protein_coding	cinnamyl alcohol dehydrogenase 5	GG
AT4G26220	10	AT4G26220.1	protein_coding	S-adenosyl-L-methionine-dependent methyltransferases superfamily protein	GG
AT2G41480	11	AT2G41480.1	protein_coding	Peroxidase superfamily protein	GG
AT3G10340	12	AT3G10340.1	protein_coding	phenylalanine ammonia-lyase 4	GG

## Sheet: Terpenes
	Community	Model_name	Type	Short_description	Guide gene
AT1G63970	1	AT1G63970.1	protein_coding	isoprenoid F	GG		ABA, Carotene and Chlorophyll metabolisms
AT5G42270	1	AT5G42270.1	protein_coding	FtsH extracellular protease family
AT4G35250	1	AT4G35250.1	protein_coding	NAD(P)-binding Rossmann-fold superfamily protein
AT4G14210	1	AT4G14210.1	protein_coding	phytoene desaturase 3	GG
AT3G24430	1	AT3G24430.1	protein_coding	ATP binding
AT5G60600	1	AT5G60600.1	protein_coding	4-hydroxy-3-methylbut-2-enyl diphosphate synthase	GG
AT5G53580	1	AT5G53580.1	protein_coding	NAD(P)-linked oxidoreductase superfamily protein
AT5G62790	1	AT5G62790.1	protein_coding	1-deoxy-D-xylulose 5-phosphate reductoisomerase	GG
AT1G31800	1	AT1G31800.1	protein_coding	cytochrome P450, family 97, subfamily A, polypeptide 3	GG
AT5G14260	1	AT5G14260.1	protein_coding	Rubisco methyltransferase family protein
AT5G08650	1	AT5G08650.1	protein_coding	Small GTP-binding protein
AT4G33500	1	AT4G33500.1	protein_coding	Protein phosphatase 2C family protein
AT1G65260	1	AT1G65260.1	protein_coding	plastid transcriptionally active 4
AT1G49380	1	AT1G49380.1	protein_coding	cytochrome c biogenesis protein family
AT1G22700	1	AT1G22700.1	protein_coding	Tetratricopeptide repeat (TPR)-like superfamily protein
AT1G32160	1	AT1G32160.1	protein_coding	Protein of unknown function (DUF760)
AT5G05740	1	AT5G05740.1	protein_coding	ethylene-dependent gravitropism-deficient and yellow-green-like 2
AT5G50920	1	AT5G50920.1	protein_coding	CLPC homologue 1
AT3G07670	1	AT3G07670.1	protein_coding	Rubisco methyltransferase family protein
AT1G62750	1	AT1G62750.1	protein_coding	Translation elongation factor EFG/EF2 protein
AT2G21280	1	AT2G21280.1	protein_coding	NAD(P)-binding Rossmann-fold superfamily protein
AT2G28800	1	AT2G28800.1	protein_coding	63 kDa inner membrane family protein
AT2G30950	1	AT2G30950.1	protein_coding	FtsH extracellular protease family
AT1G23520	2	AT1G23520.1	protein_coding	Domain of unknown function (DUF220)
AT5G07510	2	AT5G07510.1	protein_coding	glycine-rich protein 14
AT5G07540	2	AT5G07540.1	protein_coding	glycine-rich protein 16
AT1G23240	2	AT1G23240.1	protein_coding	Caleosin-related family protein
AT1G23600	2	AT1G23600.1	protein_coding	Domain of unknown function DUF220
AT1G23580	2	AT1G23580.1	protein_coding	Domain of unknown function DUF220
AT1G23670	2	AT1G23670.1	protein_coding	Domain of unknown function (DUF220)
AT5G07520	2	AT5G07520.1	protein_coding	glycine-rich protein 18
AT1G30350	2	AT1G30350.1	protein_coding	Pectin lyase-like superfamily protein
AT1G06260	2	AT1G06260.1	protein_coding	Cysteine proteinases superfamily protein
AT5G07560	2	AT5G07560.1	protein_coding	glycine-rich protein 20
AT1G74550	2	AT1G74550.1	protein_coding	cytochrome P450, family 98, subfamily A, polypeptide 9
AT3G25050	2	AT3G25050.1	protein_coding	xyloglucan endotransglucosylase/hydrolase 3
AT3G52810	2	AT3G52810.1	protein_coding	purple acid phosphatase 21
AT2G03740	2	AT2G03740.1	protein_coding	late embryogenesis abundant domain-containing protein / LEA domain-containing protein
AT2G23800	2	AT2G23800.1	protein_coding	geranylgeranyl pyrophosphate synthase 2	GG
AT1G75930	2	AT1G75930.1	protein_coding	extracellular lipase 6
AT1G66850	2	AT1G66850.1	protein_coding	Bifunctional inhibitor/lipid-transfer protein/seed storage 2S albumin superfamily protein
AT1G75940	2	AT1G75940.1	protein_coding	Glycosyl hydrolase superfamily protein
AT3G52160	2	AT3G52160.1	protein_coding	3-ketoacyl-CoA synthase 15
AT3G15400	2	AT3G15400.1	protein_coding	anther 20
AT3G54250	3	AT3G54250.1	protein_coding	GHMP kinase family protein	GG		C5 isoprenoid biosynthesis
AT5G47770	3	AT5G47770.1	protein_coding	farnesyl diphosphate synthase 1	GG
AT5G27450	3	AT5G27450.1	protein_coding	mevalonate kinase	GG
AT1G12000	3	AT1G12000.1	protein_coding	Phosphofructokinase family protein
AT5G17770	3	AT5G17770.1	protein_coding	NADH:cytochrome B5 reductase 1
AT5G16590	3	AT5G16590.1	protein_coding	Leucine-rich repeat protein kinase family protein
AT4G22130	3	AT4G22130.1	protein_coding	STRUBBELIG-receptor family 8
AT2G42570	3	AT2G42570.1	protein_coding	TRICHOME BIREFRINGENCE-LIKE 39
AT2G35190	3	AT2G35190.1	protein_coding	novel plant snare 11
AT1G60810	3	AT1G60810.1	protein_coding	ATP-citrate lyase A-2
AT2G43040	3	AT2G43040.1	protein_coding	tetratricopeptide repeat (TPR)-containing protein
AT1G60190	4	AT1G60190.1	protein_coding	ARM repeat superfamily protein			ABA
AT1G78070	4	AT1G78070.1	protein_coding	Transducin/WD40 repeat-like superfamily protein
AT3G14440	4	AT3G14440.1	protein_coding	nine-cis-epoxycarotenoid dioxygenase 3	GG
AT4G21440	4	AT4G21440.1	protein_coding	MYB-like 102
AT5G57050	4	AT5G57050.1	protein_coding	Protein phosphatase 2C family protein
AT4G27410	4	AT4G27410.1	protein_coding	NAC (No Apical Meristem) domain transcriptional regulator superfamily protein
AT1G27200	4	AT1G27200.1	protein_coding	Domain of unknown function (DUF23)
AT1G56600	4	AT1G56600.1	protein_coding	galactinol synthase 2
AT2G46680	4	AT2G46680.1	protein_coding	homeobox 7
AT4G26080	4	AT4G26080.1	protein_coding	Protein phosphatase 2C family protein
AT5G15190	4	AT5G15190.1	protein_coding
AT1G69260	4	AT1G69260.1	protein_coding	ABI five binding protein
AT3G61890	4	AT3G61890.1	protein_coding	homeobox 12
AT5G24080	4	AT5G24080.1	protein_coding	Protein kinase superfamily protein
AT1G07430	4	AT1G07430.1	protein_coding	highly ABA-induced PP2C gene 2
AT3G11410	4	AT3G11410.1	protein_coding	protein phosphatase 2CA
AT3G30260	5	AT3G30260.1	protein_coding	AGAMOUS-like 79
AT3G29430	5	AT3G29430.1	protein_coding	Terpenoid synthases superfamily protein	GG
AT5G37450	5	AT5G37450.1	protein_coding	Leucine-rich repeat protein kinase family protein
AT4G26560	5	AT4G26560.1	protein_coding	calcineurin B-like protein 7
AT2G14510	5	AT2G14510.1	protein_coding	Leucine-rich repeat protein kinase family protein
AT2G24710	5	AT2G24710.1	protein_coding	glutamate receptor 2.3
AT1G50050	5	AT1G50050.1	protein_coding	CAP (Cysteine-rich secretory proteins, Antigen 5, and Pathogenesis-related 1 protein) superfamily protein
AT1G53940	5	AT1G53940.1	protein_coding	GDSL-motif lipase 2
AT2G45550	5	AT2G45550.1	protein_coding	cytochrome P450, family 76, subfamily C, polypeptide 4
AT4G19170	6	AT4G19170.1	protein_coding	nine-cis-epoxycarotenoid dioxygenase 4	GG		Triterpenes
AT5G67030	6	AT5G67030.1	protein_coding	zeaxanthin epoxidase (ZEP) (ABA1)	GG
AT4G34350	6	AT4G34350.1	protein_coding	4-hydroxy-3-methylbut-2-enyl diphosphate reductase	GG
AT5G35970	6	AT5G35970.1	protein_coding	P-loop containing nucleoside triphosphate hydrolases superfamily protein
AT1G07180	6	AT1G07180.1	protein_coding	alternative NAD(P)H dehydrogenase 1
AT3G24190	6	AT3G24190.1	protein_coding	Protein kinase superfamily protein
AT5G64840	6	AT5G64840.1	protein_coding	general control non-repressible 5
AT5G57040	6	AT5G57040.1	protein_coding	Lactoylglutathione lyase / glyoxalase I family protein
AT1G16720	6	AT1G16720.1	protein_coding	high chlorophyll fluorescence phenotype 173
AT5G37360	6	AT5G37360.1	protein_coding
AT4G04850	6	AT4G04850.1	protein_coding	K+ efflux antiporter 3
AT5G64940	6	AT5G64940.1	protein_coding	ABC2 homolog 13
AT1G44446	6	AT1G44446.1	protein_coding	Pheophorbide a oxygenase family protein with Rieske [2Fe-2S] domain
AT1G75100	6	AT1G75100.1	protein_coding	J-domain protein required for chloroplast accumulation response 1
AT2G29650	6	AT2G29650.1	protein_coding	phosphate transporter 4;1
AT1G68830	6	AT1G68830.1	protein_coding	STT7 homolog STN7
AT1G79600	6	AT1G79600.1	protein_coding	Protein kinase superfamily protein
AT1G64860	6	AT1G64860.1	protein_coding	sigma factor A
AT3G01060	6	AT3G01060.1	protein_coding
AT2G37240	6	AT2G37240.1	protein_coding	Thioredoxin superfamily protein
AT1G05530	7	AT1G05530.1	protein_coding	UDP-glucosyl transferase 75B2
AT1G14390	7	AT1G14390.1	protein_coding	Leucine-rich repeat protein kinase family protein
AT1G33280	7	AT1G33280.1	protein_coding	NAC domain containing protein 15
AT3G20160	7	AT3G20160.1	protein_coding	Terpenoid synthases superfamily protein	GG
AT4G11780	7	AT4G11780.1	protein_coding
AT5G04970	7	AT5G04970.1	protein_coding	Plant invertase/pectin methylesterase inhibitor superfamily
AT5G58784	7	AT5G58784.1	protein_coding	Undecaprenyl pyrophosphate synthetase family protein
AT4G37160	7	AT4G37160.1	protein_coding	SKU5 similar 15
AT2G43480	7	AT2G43480.1	protein_coding	Peroxidase superfamily protein
AT2G43600	7	AT2G43600.1	protein_coding	Chitinase family protein
AT3G04320	7	AT3G04320.1	protein_coding	Kunitz family trypsin and protease inhibitor protein
AT1G23160	7	AT1G23160.1	protein_coding	Auxin-responsive GH3 family protein
AT5G24070	7	AT5G24070.1	protein_coding	Peroxidase superfamily protein
AT3G06460	7	AT3G06460.1	protein_coding	GNS1/SUR4 membrane protein family
AT1G76490	8	AT1G76490.1	protein_coding	hydroxy methylglutaryl CoA reductase 1	GG
AT4G32150	8	AT4G32150.1	protein_coding	vesicle-associated membrane protein 711
AT2G18280	8	AT2G18280.1	protein_coding	tubby like protein 2
AT4G17190	9	AT4G17190.1	protein_coding	farnesyl diphosphate synthase 2	GG
AT3G24220	10	AT3G24220.1	protein_coding	nine-cis-epoxycarotenoid dioxygenase 6	GG
AT2G17370	11	AT2G17370.1	protein_coding	3-hydroxy-3-methylglutaryl-CoA reductase 2	GG
AT5G47720	12	AT5G47720.1	protein_coding	Thiolase family protein	GG
AT4G31340	13	AT4G31340.1	protein_coding	myosin heavy chain-related
