# Supplementary material for: Ranking genome-wide correlation measurements improves microarray and RNA-seq based global and targeted co-expression networks
Source: Sci Rep. 2018 Jul 18;8:10885. doi: 10.1038/s41598-018-29077-3 (PMC6052111; doi:10.1038/s41598-018-29077-3)
Supplement: Supplementary file 5 — Supplementary Table 5 [file 41598_2018_29077_MOESM5_ESM.xlsx]

## Sheet: Carbohydrates
	Community	Model_name	Type	Short_description	Guide gene
AT3G54050	1	AT3G54050.1	protein_coding	high cyclic electron flow 1	GG
AT4G38970	1	AT4G38970.1	protein_coding	fructose-bisphosphate aldolase 2	GG
AT1G12900	1	AT1G12900.1	protein_coding	glyceraldehyde 3-phosphate dehydrogenase A subunit 2
AT1G09340	1	AT1G09340.1	protein_coding	chloroplast RNA binding
AT3G55800	1	AT3G55800.1	protein_coding	sedoheptulose-bisphosphatase
AT1G68010	1	AT1G68010.1	protein_coding	hydroxypyruvate reductase
AT3G50820	1	AT3G50820.1	protein_coding	photosystem II subunit O-2
AT3G61870	1	AT3G61870.1	protein_coding
AT5G09660	1	AT5G09660.1	protein_coding	peroxisomal NAD-malate dehydrogenase 2
AT5G51110	1	AT5G51110.1	protein_coding	Transcriptional coactivator/pterin dehydratase
AT4G03280	1	AT4G03280.1	protein_coding	photosynthetic electron transfer C
AT3G61470	1	AT3G61470.1	protein_coding	photosystem I light harvesting complex gene 2
AT4G28750	1	AT4G28750.1	protein_coding	Photosystem I reaction centre subunit IV / PsaE protein
AT1G32060	1	AT1G32060.1	protein_coding	phosphoribulokinase
AT1G42970	1	AT1G42970.1	protein_coding	glyceraldehyde-3-phosphate dehydrogenase B subunit
AT1G06680	1	AT1G06680.1	protein_coding	photosystem II subunit P-1
AT2G21330	1	AT2G21330.1	protein_coding	fructose-bisphosphate aldolase 1	GG
AT3G21055	1	AT3G21055.1	protein_coding	photosystem II subunit T
AT5G23120	1	AT5G23120.1	protein_coding	photosystem II stability/assembly factor, chloroplast (HCF136)
AT4G21280	1	AT4G21280.1	protein_coding	photosystem II subunit QA
AT1G32470	1	AT1G32470.1	protein_coding	Single hybrid motif superfamily protein
AT3G63140	1	AT3G63140.1	protein_coding	chloroplast stem-loop binding protein of 41 kDa
AT5G66190	1	AT5G66190.1	protein_coding	ferredoxin-NADP(+)-oxidoreductase 1
AT1G18730	1	AT1G18730.1	protein_coding	NDH dependent flow 6
AT1G71500	1	AT1G71500.1	protein_coding	Rieske (2Fe-2S) domain-containing protein
AT5G58260	1	AT5G58260.1	protein_coding	oxidoreductases, acting on NADH or NADPH, quinone or similar compound as acceptor
AT5G66570	1	AT5G66570.1	protein_coding	PS II oxygen-evolving complex 1
AT5G36700	1	AT5G36700.1	protein_coding	2-phosphoglycolate phosphatase 1
AT1G75690	1	AT1G75690.1	protein_coding	DnaJ/Hsp40 cysteine-rich domain superfamily protein
AT3G48420	1	AT3G48420.1	protein_coding	Haloacid dehalogenase-like hydrolase (HAD) superfamily protein
AT4G09650	1	AT4G09650.1	protein_coding	ATP synthase delta-subunit gene
AT3G46780	1	AT3G46780.1	protein_coding	plastid transcriptionally active 16
AT1G32080	1	AT1G32080.1	protein_coding	membrane protein, putative
AT1G44575	1	AT1G44575.1	protein_coding	Chlorophyll A-B binding family protein
AT2G39730	1	AT2G39730.1	protein_coding	rubisco activase
AT2G21530	1	AT2G21530.1	protein_coding	SMAD/FHA domain-containing protein
AT2G35370	1	AT2G35370.1	protein_coding	glycine decarboxylase complex H
AT1G12000	2	AT1G12000.1	protein_coding	Phosphofructokinase family protein
AT1G74030	2	AT1G74030.1	protein_coding	enolase 1	GG
AT1G30510	2	AT1G30510.1	protein_coding	root FNR 2
AT1G22170	2	AT1G22170.1	protein_coding	Phosphoglycerate mutase family protein	GG
AT1G72730	2	AT1G72730.1	protein_coding	DEA(D/H)-box RNA helicase family protein
AT1G79530	2	AT1G79530.1	protein_coding	glyceraldehyde-3-phosphate dehydrogenase of plastid 1	GG
AT1G76550	2	AT1G76550.1	protein_coding	Phosphofructokinase family protein
AT2G45290	2	AT2G45290.1	protein_coding	Transketolase	GG
AT2G17370	2	AT2G17370.1	protein_coding	3-hydroxy-3-methylglutaryl-CoA reductase 2
AT5G56500	2	AT5G56500.1	protein_coding	TCP-1/cpn60 chaperonin family protein
AT2G23300	2	AT2G23300.1	protein_coding	Leucine-rich repeat protein kinase family protein
AT2G27510	2	AT2G27510.1	protein_coding	ferredoxin 3
AT5G65020	2	AT5G65020.1	protein_coding	annexin 2
AT5G15530	2	AT5G15530.1	protein_coding	biotin carboxyl carrier protein 2
AT2G35120	2	AT2G35120.1	protein_coding	Single hybrid motif superfamily protein
AT2G36290	2	AT2G36290.1	protein_coding	alpha/beta-Hydrolases superfamily protein
AT3G25110	2	AT3G25110.1	protein_coding	fatA acyl-ACP thioesterase
AT2G31390	2	AT2G31390.1	protein_coding	pfkB-like carbohydrate kinase family protein
AT1G09780	3	AT1G09780.1	protein_coding	Phosphoglycerate mutase, 2,3-bisphosphoglycerate-independent	GG
AT1G24180	3	AT1G24180.1	protein_coding	Thiamin diphosphate-binding fold (THDP-binding) superfamily protein	GG
AT4G35260	3	AT4G35260.1	protein_coding	isocitrate dehydrogenase 1	GG
AT4G26970	3	AT4G26970.1	protein_coding	aconitase 2	GG
AT4G26910	3	AT4G26910.1	protein_coding	Dihydrolipoamide succinyltransferase
AT2G17130	3	AT2G17130.1	protein_coding	isocitrate dehydrogenase subunit 2	GG
AT3G27240	3	AT3G27240.1	protein_coding	Cytochrome C1 family
AT3G55410	3	AT3G55410.1	protein_coding	2-oxoglutarate dehydrogenase, E1 component
AT3G52200	3	AT3G52200.1	protein_coding	Dihydrolipoamide acetyltransferase, long form protein	GG
AT5G13420	3	AT5G13420.1	protein_coding	Aldolase-type TIM barrel family protein	GG
AT2G05710	3	AT2G05710.1	protein_coding	aconitase 3	GG
AT1G23190	3	AT1G23190.1	protein_coding	Phosphoglucomutase/phosphomannomutase family protein
AT5G03290	3	AT5G03290.1	protein_coding	isocitrate dehydrogenase V	GG
AT5G08300	3	AT5G08300.1	protein_coding	Succinyl-CoA ligase, alpha subunit
AT5G66760	3	AT5G66760.1	protein_coding	succinate dehydrogenase 1-1
AT5G03630	3	AT5G03630.1	protein_coding	Pyridine nucleotide-disulphide oxidoreductase family protein
AT5G56350	3	AT5G56350.1	protein_coding	Pyruvate kinase family protein	GG
AT3G02090	3	AT3G02090.1	protein_coding	Insulinase (Peptidase family M16) protein
AT2G44350	3	AT2G44350.1	protein_coding	Citrate synthase family protein	GG
AT2G36580	3	AT2G36580.1	protein_coding	Pyruvate kinase family protein	GG
AT5G36880	3	AT5G36880.1	protein_coding	acetyl-CoA synthetase
AT5G63680	3	AT5G63680.1	protein_coding	Pyruvate kinase family protein	GG
AT2G22480	3	AT2G22480.1	protein_coding	phosphofructokinase 5	GG
AT1G70770	3	AT1G70770.1	protein_coding	Protein of unknown function DUF2359, transmembrane
AT2G17720	3	AT2G17720.1	protein_coding	2-oxoglutarate (2OG) and Fe(II)-dependent oxygenase superfamily protein
AT1G07670	3	AT1G07670.1	protein_coding	endomembrane-type CA-ATPase 4
AT1G53310	3	AT1G53310.1	protein_coding	phosphoenolpyruvate carboxylase 1
AT3G13930	3	AT3G13930.1	protein_coding	Dihydrolipoamide acetyltransferase, long form protein	GG
AT5G37510	3	AT5G37510.1	protein_coding	NADH-ubiquinone dehydrogenase, mitochondrial, putative
AT5G08530	3	AT5G08530.1	protein_coding	51 kDa subunit of complex I
AT5G11560	3	AT5G11560.1	protein_coding	catalytics
AT2G20420	3	AT2G20420.1	protein_coding	ATP citrate lyase (ACL) family protein
AT3G42050	3	AT3G42050.1	protein_coding	vacuolar ATP synthase subunit H family protein
AT5G13430	3	AT5G13430.1	protein_coding	Ubiquinol-cytochrome C reductase iron-sulfur subunit
AT1G51980	3	AT1G51980.1	protein_coding	Insulinase (Peptidase family M16) protein
AT1G48850	3	AT1G48850.1	protein_coding	chorismate synthase, putative / 5-enolpyruvylshikimate-3-phosphate phospholyase, putative
AT2G20360	3	AT2G20360.1	protein_coding	NAD(P)-binding Rossmann-fold superfamily protein
AT1G78900	3	AT1G78900.1	protein_coding	vacuolar ATP synthase subunit A
AT1G60420	3	AT1G60420.1	protein_coding	DC1 domain-containing protein
AT2G01650	3	AT2G01650.1	protein_coding	plant UBX domain-containing protein 2
AT3G17240	3	AT3G17240.1	protein_coding	lipoamide dehydrogenase 2	GG
AT3G09810	3	AT3G09810.1	protein_coding	isocitrate dehydrogenase VI	GG
AT1G79550	4	AT1G79550.1	protein_coding	phosphoglycerate kinase	GG
AT1G04410	4	AT1G04410.1	protein_coding	Lactate/malate dehydrogenase family protein
AT3G55440	4	AT3G55440.1	protein_coding	triosephosphate isomerase	GG
AT5G17770	4	AT5G17770.1	protein_coding	NADH:cytochrome B5 reductase 1
AT5G50850	4	AT5G50850.1	protein_coding	Transketolase family protein	GG
AT2G36530	4	AT2G36530.1	protein_coding	Enolase	GG
AT1G29150	4	AT1G29150.1	protein_coding	non-ATPase subunit 9
AT4G24620	4	AT4G24620.1	protein_coding	phosphoglucose isomerase 1	GG
AT4G13940	4	AT4G13940.1	protein_coding	S-adenosyl-L-homocysteine hydrolase
AT4G31300	4	AT4G31300.1	protein_coding	N-terminal nucleophile aminohydrolases (Ntn hydrolases) superfamily protein
AT2G24200	4	AT2G24200.1	protein_coding	Cytosol aminopeptidase family protein
AT4G11150	4	AT4G11150.1	protein_coding	vacuolar ATP synthase subunit E1
AT1G56070	4	AT1G56070.1	protein_coding	Ribosomal protein S5/Elongation factor G/III/V family protein
AT1G13060	4	AT1G13060.1	protein_coding	20S proteasome beta subunit E1
AT3G04120	4	AT3G04120.1	protein_coding	glyceraldehyde-3-phosphate dehydrogenase C subunit 1	GG
AT5G03300	4	AT5G03300.1	protein_coding	adenosine kinase 2
AT2G33040	4	AT2G33040.1	protein_coding	gamma subunit of Mt ATP synthase
AT4G38920	4	AT4G38920.1	protein_coding	vacuolar-type H(+)-ATPase C3
AT5G43940	4	AT5G43940.1	protein_coding	GroES-like zinc-binding dehydrogenase family protein
AT1G04820	4	AT1G04820.1	protein_coding	tubulin alpha-4 chain
AT2G44160	4	AT2G44160.1	protein_coding	methylenetetrahydrofolate reductase 2
AT3G08580	4	AT3G08580.1	protein_coding	ADP/ATP carrier 1
AT1G24280	5	AT1G24280.1	protein_coding	glucose-6-phosphate dehydrogenase 3	GG
AT1G63940	5	AT1G63940.1	protein_coding	monodehydroascorbate reductase 6
AT5G41670	5	AT5G41670.1	protein_coding	6-phosphogluconate dehydrogenase family protein	GG
AT4G05390	5	AT4G05390.1	protein_coding	root FNR 1
AT5G13110	5	AT5G13110.1	protein_coding	glucose-6-phosphate dehydrogenase 2	GG
AT5G40850	5	AT5G40850.1	protein_coding	urophorphyrin methylase 1
AT5G24420	6	AT5G24420.1	protein_coding	6-phosphogluconolactonase 5	GG
AT1G24070	6	AT1G24070.1	protein_coding	cellulose synthase-like A10
AT5G24780	6	AT5G24780.1	protein_coding	vegetative storage protein 1
AT1G52410	6	AT1G52410.1	protein_coding	TSK-associating protein 1
AT1G52400	6	AT1G52400.1	protein_coding	beta glucosidase 18
AT1G52040	6	AT1G52040.1	protein_coding	myrosinase-binding protein 1
AT1G74430	6	AT1G74430.1	protein_coding	myb domain protein 95
AT2G39330	6	AT2G39330.1	protein_coding	jacalin-related lectin 23
AT3G02360	7	AT3G02360.1	protein_coding	6-phosphogluconate dehydrogenase family protein	GG
AT3G21240	7	AT3G21240.1	protein_coding	4-coumarate:CoA ligase 2
AT2G30490	7	AT2G30490.1	protein_coding	cinnamate-4-hydroxylase
AT1G52760	7	AT1G52760.1	protein_coding	lysophospholipase 2
AT3G25860	8	AT3G25860.1	protein_coding	2-oxoacid dehydrogenases acyltransferase family protein	GG
AT5G35360	8	AT5G35360.1	protein_coding	acetyl Co-enzyme a carboxylase biotin carboxylase subunit
AT3G22960	8	AT3G22960.1	protein_coding	Pyruvate kinase family protein	GG
AT5G16390	8	AT5G16390.1	protein_coding	chloroplastic acetylcoenzyme A carboxylase 1
AT5G46290	8	AT5G46290.1	protein_coding	3-ketoacyl-acyl carrier protein synthase I
AT3G05020	8	AT3G05020.1	protein_coding	acyl carrier protein 1
AT1G01090	8	AT1G01090.1	protein_coding	pyruvate dehydrogenase E1 alpha	GG
AT3G56130	8	AT3G56130.1	protein_coding	biotin/lipoyl attachment domain-containing protein
AT4G16155	8	AT4G16155.1	protein_coding	dihydrolipoyl dehydrogenases	GG
AT1G34430	8	AT1G34430.1	protein_coding	2-oxoacid dehydrogenases acyltransferase family protein	GG
AT1G12230	8	AT1G12230.1	protein_coding	Aldolase superfamily protein	GG
AT5G52920	8	AT5G52920.1	protein_coding	plastidic pyruvate kinase beta subunit 1	GG
AT1G30120	8	AT1G30120.1	protein_coding	pyruvate dehydrogenase E1 beta	GG
AT2G34590	8	AT2G34590.1	protein_coding	Transketolase family protein	GG
AT5G10160	8	AT5G10160.1	protein_coding	Thioesterase superfamily protein
AT2G38040	8	AT2G38040.1	protein_coding	acetyl Co-enzyme a carboxylase carboxyltransferase alpha subunit
AT3G19820	8	AT3G19820.1	protein_coding	cell elongation protein / DWARF1 / DIMINUTO (DIM)
AT4G28050	8	AT4G28050.1	protein_coding	tetraspanin7
AT2G05990	8	AT2G05990.1	protein_coding	NAD(P)-binding Rossmann-fold superfamily protein
AT2G30200	8	AT2G30200.1	protein_coding	catalytics;transferases;[acyl-carrier-protein] S-malonyltransferases;binding
AT2G22230	8	AT2G22230.1	protein_coding	Thioesterase superfamily protein
AT5G10480	8	AT5G10480.1	protein_coding	Protein-tyrosine phosphatase-like, PTPLA
AT1G62640	8	AT1G62640.1	protein_coding	3-ketoacyl-acyl carrier protein synthase III
AT2G43360	8	AT2G43360.1	protein_coding	Radical SAM superfamily protein
AT3G16950	8	AT3G16950.1	protein_coding	lipoamide dehydrogenase 1	GG
AT2G26640	8	AT2G26640.1	protein_coding	3-ketoacyl-CoA synthase 11
AT1G25410	9	AT1G25410.1	protein_coding	isopentenyltransferase 6
AT3G58740	9	AT3G58740.1	protein_coding	citrate synthase 1	GG
AT3G26790	9	AT3G26790.1	protein_coding	AP2/B3-like transcriptional factor family protein
AT5G50770	9	AT5G50770.1	protein_coding	hydroxysteroid dehydrogenase 6
AT5G47670	9	AT5G47670.1	protein_coding	nuclear factor Y, subunit B6
AT4G34520	9	AT4G34520.1	protein_coding	3-ketoacyl-CoA synthase 18
AT5G49190	9	AT5G49190.1	protein_coding	sucrose synthase 2
AT5G07260	9	AT5G07260.1	protein_coding	START (StAR-related lipid-transfer) lipid-binding domain
AT1G62070	9	AT1G62070.1	protein_coding
AT1G62060	9	AT1G62060.1	protein_coding
AT2G33150	10	AT2G33150.1	protein_coding	peroxisomal 3-ketoacyl-CoA thiolase 3
AT3G06860	10	AT3G06860.1	protein_coding	multifunctional protein 2
AT5G46180	10	AT5G46180.1	protein_coding	ornithine-delta-aminotransferase
AT3G58750	10	AT3G58750.1	protein_coding	citrate synthase 2	GG
AT5G57900	10	AT5G57900.1	protein_coding	SKP1 interacting partner 1
AT4G21580	10	AT4G21580.1	protein_coding	oxidoreductase, zinc-binding dehydrogenase family protein
AT5G65110	10	AT5G65110.1	protein_coding	acyl-CoA oxidase 2
AT2G42790	10	AT2G42790.1	protein_coding	citrate synthase 3	GG
AT5G11520	10	AT5G11520.1	protein_coding	aspartate aminotransferase 3
AT1G54100	10	AT1G54100.1	protein_coding	aldehyde dehydrogenase 7B4
AT1G09420	11	AT1G09420.1	protein_coding	glucose-6-phosphate dehydrogenase 4	GG
AT5G15360	11	AT5G15360.1	protein_coding
AT4G22280	11	AT4G22280.1	protein_coding	F-box/RNI-like superfamily protein
AT1G71990	11	AT1G71990.1	protein_coding	fucosyltransferase 13
AT4G27050	11	AT4G27050.1	protein_coding	F-box/RNI-like superfamily protein
AT1G56190	12	AT1G56190.1	protein_coding	Phosphoglycerate kinase family protein	GG
AT5G12860	12	AT5G12860.1	protein_coding	dicarboxylate transporter 1
AT5G64290	12	AT5G64290.1	protein_coding	dicarboxylate transport 2.1
AT3G60750	12	AT3G60750.1	protein_coding	Transketolase	GG
AT1G48030	12	AT1G48030.1	protein_coding	mitochondrial lipoamide dehydrogenase 1	GG
AT1G13700	13	AT1G13700.1	protein_coding	6-phosphogluconolactonase 1	GG
AT5G22920	13	AT5G22920.1	protein_coding	CHY-type/CTCHY-type/RING-type Zinc finger protein
AT1G79700	13	AT1G79700.1	protein_coding	Integrase-type DNA-binding superfamily protein
AT1G13440	14	AT1G13440.1	protein_coding	glyceraldehyde-3-phosphate dehydrogenase C2	GG
AT5G40810	14	AT5G40810.1	protein_coding	Cytochrome C1 family
AT3G13920	14	AT3G13920.1	protein_coding	eukaryotic translation initiation factor 4A1
AT4G29010	15	AT4G29010.1	protein_coding	Enoyl-CoA hydratase/isomerase family
AT4G13360	15	AT4G13360.1	protein_coding	ATP-dependent caseinolytic (Clp) protease/crotonase family protein
AT4G26530	16	AT4G26530.1	protein_coding	Aldolase superfamily protein	GG
AT4G29220	17	AT4G29220.1	protein_coding	phosphofructokinase 1	GG
AT1G78050	18	AT1G78050.1	protein_coding	phosphoglycerate/bisphosphoglycerate mutase	GG
AT2G21870	19	AT2G21870.1	protein_coding	copper ion binding;cobalt ion binding;zinc ion binding
AT3G12780	20	AT3G12780.1	protein_coding	phosphoglycerate kinase 1	GG

## Sheet: CK
	Community	Model_name	Type	Short_description	Guide gene
AT5G39340	1	AT5G39340.1	protein_coding	histidine-containing phosphotransmitter 3	GG
AT3G29350	1	AT3G29350.1	protein_coding	histidine-containing phosphotransmitter 2	GG
AT3G46460	1	AT3G46460.1	protein_coding	ubiquitin-conjugating enzyme 13
AT4G10100	1	AT4G10100.1	protein_coding	co-factor for nitrate, reductase and xanthine dehydrogenase 7
AT1G19130	1	AT1G19130.1	protein_coding
AT3G27890	1	AT3G27890.1	protein_coding	NADPH:quinone oxidoreductase
AT4G01897	1	AT4G01897.1	protein_coding
AT1G47830	1	AT1G47830.1	protein_coding	SNARE-like superfamily protein
AT3G23600	1	AT3G23600.1	protein_coding	alpha/beta-Hydrolases superfamily protein
AT5G41210	1	AT5G41210.1	protein_coding	glutathione S-transferase THETA 1
AT5G10810	1	AT5G10810.1	protein_coding	enhancer of rudimentary protein, putative
AT1G80500	1	AT1G80500.1	protein_coding	SNARE-like superfamily protein
AT1G48140	1	AT1G48140.1	protein_coding	dolichol-phosphate mannosyltransferase-related
AT1G63460	1	AT1G63460.1	protein_coding	glutathione peroxidase 8
AT5G59410	1	AT5G59410.1	protein_coding	Rab5-interacting family protein
AT2G44525	1	AT2G44525.1	protein_coding	Protein of unknown function (DUF498/DUF598)
AT2G31710	1	AT2G31710.1	protein_coding	Vacuolar ATPase assembly integral membrane protein VMA21-like domain
AT3G11770	1	AT3G11770.1	protein_coding	Polynucleotidyl transferase, ribonuclease H-like superfamily protein
AT1G03380	2	AT1G03380.1	protein_coding	homolog of yeast autophagy 18 (ATG18) G
AT2G40940	2	AT2G40940.1	protein_coding	ethylene response sensor 1	GG
AT1G27320	2	AT1G27320.1	protein_coding	histidine kinase 3	GG
AT1G14740	2	AT1G14740.1	protein_coding	Protein of unknown function (DUF1423)
AT1G60140	2	AT1G60140.1	protein_coding	trehalose phosphate synthase
AT1G23870	2	AT1G23870.1	protein_coding	trehalose-phosphatase/synthase 9
AT4G14900	2	AT4G14900.1	protein_coding	FRIGIDA-like protein
AT3G57410	2	AT3G57410.1	protein_coding	villin 3
AT1G05890	2	AT1G05890.1	protein_coding	RING/U-box superfamily protein
AT5G49720	2	AT5G49720.1	protein_coding	glycosyl hydrolase 9A1
AT4G17080	2	AT4G17080.1	protein_coding	Histone H3 K4-specific methyltransferase SET7/9 family protein
AT1G09570	2	AT1G09570.1	protein_coding	phytochrome A
AT3G28690	2	AT3G28690.1	protein_coding	Protein kinase superfamily protein
AT3G22440	2	AT3G22440.1	protein_coding	FRIGIDA-like protein
AT3G20250	2	AT3G20250.1	protein_coding	pumilio 5
AT3G16857	2	AT3G16857.1	protein_coding	response regulator 1	GG
AT3G14230	2	AT3G14230.1	protein_coding	related to AP2 2
AT5G47150	3	AT5G47150.1	protein_coding	YDG/SRA domain-containing protein
AT5G39130	3	AT5G39130.1	protein_coding	RmlC-like cupins superfamily protein
AT2G38900	3	AT2G38900.1	protein_coding	Serine protease inhibitor, potato inhibitor I-type family protein
AT1G20500	3	AT1G20500.1	protein_coding	AMP-dependent synthetase and ligase family protein
AT3G04280	3	AT3G04280.1	protein_coding	response regulator 22	GG
AT2G23550	3	AT2G23550.1	protein_coding	methyl esterase 6
AT5G38195	3	AT5G38195.1	protein_coding	Bifunctional inhibitor/lipid-transfer protein/seed storage 2S albumin superfamily protein
AT5G48100	3	AT5G48100.1	protein_coding	Laccase/Diphenol oxidase family protein
AT1G68380	3	AT1G68380.1	protein_coding	Core-2/I-branching beta-1,6-N-acetylglucosaminyltransferase family protein
AT2G32750	3	AT2G32750.1	protein_coding	Exostosin family protein
AT5G56300	3	AT5G56300.1	protein_coding	gibberellic acid methyltransferase 2
AT5G24316	3	AT5G24316.1	protein_coding	proline-rich family protein
AT4G32490	3	AT4G32490.1	protein_coding	early nodulin-like protein 4
AT2G15325	3	AT2G15325.1	protein_coding	Bifunctional inhibitor/lipid-transfer protein/seed storage 2S albumin superfamily protein
AT5G07260	3	AT5G07260.1	protein_coding	START (StAR-related lipid-transfer) lipid-binding domain
AT1G04380	3	AT1G04380.1	protein_coding	2-oxoglutarate (2OG) and Fe(II)-dependent oxygenase superfamily protein
AT3G21840	3	AT3G21840.1	protein_coding	SKP1-like 7
AT1G56100	3	AT1G56100.1	protein_coding	Plant invertase/pectin methylesterase inhibitor superfamily protein
AT3G27785	3	AT3G27785.1	protein_coding	myb domain protein 118
AT2G23580	3	AT2G23580.1	protein_coding	methyl esterase 4
AT5G38170	3	AT5G38170.1	protein_coding	Bifunctional inhibitor/lipid-transfer protein/seed storage 2S albumin superfamily protein
AT1G68510	3	AT1G68510.1	protein_coding	LOB domain-containing protein 42
AT4G35725	3	AT4G35725.1	protein_coding
AT1G51000	3	AT1G51000.1	protein_coding
AT5G44360	3	AT5G44360.1	protein_coding	FAD-binding Berberine family protein
AT1G80330	3	AT1G80330.1	protein_coding	gibberellin 3-oxidase 4
AT3G62730	3	AT3G62730.1	protein_coding
AT5G60130	3	AT5G60130.1	protein_coding	AP2/B3-like transcriptional factor family protein
AT1G66360	3	AT1G66360.1	protein_coding	Calcium-dependent lipid-binding (CaLB domain) family protein
AT3G24220	3	AT3G24220.1	protein_coding	nine-cis-epoxycarotenoid dioxygenase 6
AT4G11180	3	AT4G11180.1	protein_coding	Disease resistance-responsive (dirigent-like protein) family protein
AT5G60140	3	AT5G60140.1	protein_coding	AP2/B3-like transcriptional factor family protein
AT5G13670	3	AT5G13670.1	protein_coding	nodulin MtN21 /EamA-like transporter family protein
AT1G76290	3	AT1G76290.1	protein_coding	AMP-dependent synthetase and ligase family protein
AT1G21970	3	AT1G21970.1	protein_coding	Histone superfamily protein
AT5G49180	3	AT5G49180.1	protein_coding	Plant invertase/pectin methylesterase inhibitor superfamily
AT4G09820	3	AT4G09820.1	protein_coding	basic helix-loop-helix (bHLH) DNA-binding superfamily protein
AT5G50750	3	AT5G50750.1	protein_coding	reversibly glycosylated polypeptide 4
AT4G37360	3	AT4G37360.1	protein_coding	cytochrome P450, family 81, subfamily D, polypeptide 2
AT4G33600	3	AT4G33600.1	protein_coding
AT1G04580	3	AT1G04580.1	protein_coding	aldehyde oxidase 4
AT4G09960	3	AT4G09960.1	protein_coding	K-box region and MADS-box transcription factor family protein
AT2G23260	3	AT2G23260.1	protein_coding	UDP-glucosyl transferase 84B1
AT1G16980	3	AT1G16980.1	protein_coding	trehalose-phosphatase/synthase 2
AT2G46960	3	AT2G46960.1	protein_coding	cytochrome P450, family 709, subfamily B, polypeptide 1
AT2G44470	3	AT2G44470.1	protein_coding	beta glucosidase 29
AT5G35750	4	AT5G35750.1	protein_coding	histidine kinase 2	GG
AT2G01830	4	AT2G01830.1	protein_coding	CHASE domain containing histidine kinase protein	GG
AT4G35920	4	AT4G35920.1	protein_coding	PLAC8 family protein
AT5G64341	4	AT5G64341.1	protein_coding	conserved peptide upstream open reading frame 40
AT5G19530	4	AT5G19530.1	protein_coding	S-adenosyl-L-methionine-dependent methyltransferases superfamily protein
AT1G69580	4	AT1G69580.1	protein_coding	Homeodomain-like superfamily protein
AT2G40480	4	AT2G40480.1	protein_coding	Plant protein of unknown function (DUF827)
AT2G01910	4	AT2G01910.1	protein_coding	Microtubule associated protein (MAP65/ASE1) family protein
AT1G30570	4	AT1G30570.1	protein_coding	hercules receptor kinase 2
AT3G11490	4	AT3G11490.1	protein_coding	rac GTPase activating protein
AT5G23650	5	AT5G23650.1	protein_coding	Homeodomain-like transcriptional regulator
AT1G49190	5	AT1G49190.1	protein_coding	response regulator 19	GG
AT3G56520	5	AT3G56520.1	protein_coding	NAC (No Apical Meristem) domain transcriptional regulator superfamily protein
AT4G22060	5	AT4G22060.1	protein_coding	F-box family protein with a domain of unknown function (DUF295)
AT4G18870	5	AT4G18870.1	protein_coding	E2F/DP family winged-helix DNA-binding domain
AT4G21080	5	AT4G21080.1	protein_coding	Dof-type zinc finger domain-containing protein
AT2G03190	5	AT2G03190.1	protein_coding	SKP1-like 16
AT1G78220	5	AT1G78220.1	protein_coding	general regulatory factor 13
AT2G42090	5	AT2G42090.1	protein_coding	actin 9
AT1G57780	5	AT1G57780.1	protein_coding	heavy-metal-associated domain-containing protein
AT3G03410	5	AT3G03410.1	protein_coding	EF hand calcium-binding protein family
AT3G09140	5	AT3G09140.1	protein_coding	Protein of unknown function (DUF674)
AT3G48100	6	AT3G48100.1	protein_coding	response regulator 5	GG
AT1G10470	6	AT1G10470.1	protein_coding	response regulator 4	GG
AT1G19050	6	AT1G19050.1	protein_coding	response regulator 7	GG
AT3G57040	6	AT3G57040.1	protein_coding	response regulator 9	GG
AT2G41310	6	AT2G41310.1	protein_coding	response regulator 3	GG
AT2G17820	6	AT2G17820.1	protein_coding	histidine kinase 1	GG
AT2G21560	6	AT2G21560.1	protein_coding
AT3G21260	6	AT3G21260.1	protein_coding	Glycolipid transfer protein (GLTP) family protein
AT5G62920	6	AT5G62920.1	protein_coding	response regulator 6	GG
AT3G46130	6	AT3G46130.1	protein_coding	myb domain protein 48
AT3G63110	6	AT3G63110.1	protein_coding	isopentenyltransferase 3
AT1G04240	6	AT1G04240.1	protein_coding	AUX/IAA transcriptional regulator family protein
AT4G15920	6	AT4G15920.1	protein_coding	Nodulin MtN3 family protein
AT1G67710	6	AT1G67710.1	protein_coding	response regulator 11	GG
AT4G40060	6	AT4G40060.1	protein_coding	homeobox protein 16
AT5G49660	6	AT5G49660.1	protein_coding	Leucine-rich repeat transmembrane protein kinase family protein
AT4G35270	6	AT4G35270.1	protein_coding	Plant regulator RWP-RK family protein
AT5G63710	6	AT5G63710.1	protein_coding	Leucine-rich repeat protein kinase family protein
AT1G23480	6	AT1G23480.1	protein_coding	cellulose synthase-like A3
AT3G53100	6	AT3G53100.1	protein_coding	GDSL-like Lipase/Acylhydrolase superfamily protein
AT3G45160	6	AT3G45160.1	protein_coding	Putative membrane lipoprotein
AT5G15830	6	AT5G15830.1	protein_coding	basic leucine-zipper 3
AT4G01450	6	AT4G01450.1	protein_coding	nodulin MtN21 /EamA-like transporter family protein
AT3G25560	6	AT3G25560.1	protein_coding	NSP-interacting kinase 2
AT5G60890	6	AT5G60890.1	protein_coding	myb domain protein 34
AT4G00880	6	AT4G00880.1	protein_coding	SAUR-like auxin-responsive protein family
AT5G67420	6	AT5G67420.1	protein_coding	LOB domain-containing protein 37
AT5G56040	6	AT5G56040.1	protein_coding	Leucine-rich receptor-like protein kinase family protein
AT1G28440	6	AT1G28440.1	protein_coding	HAESA-like 1
AT1G70410	6	AT1G70410.1	protein_coding	beta carbonic anhydrase 4
AT2G15620	6	AT2G15620.1	protein_coding	nitrite reductase 1
AT5G44530	6	AT5G44530.1	protein_coding	Subtilase family protein
AT4G14550	6	AT4G14550.1	protein_coding	indole-3-acetic acid inducible 14
AT3G01670	6	AT3G01670.1	protein_coding
AT5G10720	7	AT5G10720.1	protein_coding	histidine kinase 5	GG
AT4G00080	7	AT4G00080.1	protein_coding	Plant invertase/pectin methylesterase inhibitor superfamily protein
AT1G59940	7	AT1G59940.1	protein_coding	response regulator 3	GG
AT4G01240	7	AT4G01240.1	protein_coding	S-adenosyl-L-methionine-dependent methyltransferases superfamily protein
AT1G27140	7	AT1G27140.1	protein_coding	glutathione S-transferase tau 14
AT4G29690	7	AT4G29690.1	protein_coding	Alkaline-phosphatase-like family protein
AT1G12740	7	AT1G12740.1	protein_coding	cytochrome P450, family 87, subfamily A, polypeptide 2
AT3G24240	7	AT3G24240.1	protein_coding	Leucine-rich repeat receptor-like protein kinase family protein
AT3G49190	7	AT3G49190.1	protein_coding	O-acyltransferase (WSD1-like) family protein
AT3G54770	7	AT3G54770.1	protein_coding	RNA-binding (RRM/RBD/RNP motifs) family protein
AT5G19520	7	AT5G19520.1	protein_coding	mechanosensitive channel of small conductance-like 9
AT5G66280	7	AT5G66280.1	protein_coding	GDP-D-mannose 4,6-dehydratase 1
AT4G27400	7	AT4G27400.1	protein_coding	Late embryogenesis abundant (LEA) protein-related
AT4G37940	7	AT4G37940.1	protein_coding	AGAMOUS-like 21
AT3G24210	7	AT3G24210.1	protein_coding	Ankyrin repeat family protein
AT1G50060	7	AT1G50060.1	protein_coding	CAP (Cysteine-rich secretory proteins, Antigen 5, and Pathogenesis-related 1 protein) superfamily protein
AT5G05880	7	AT5G05880.1	protein_coding	UDP-Glycosyltransferase superfamily protein
AT4G19030	7	AT4G19030.1	protein_coding	NOD26-like major intrinsic protein 1
AT5G48940	7	AT5G48940.1	protein_coding	Leucine-rich repeat transmembrane protein kinase family protein
AT2G17080	7	AT2G17080.1	protein_coding	Arabidopsis protein of unknown function (DUF241)
AT1G56680	7	AT1G56680.1	protein_coding	Chitinase family protein
AT2G24300	7	AT2G24300.1	protein_coding	Calmodulin-binding protein
AT1G74500	7	AT1G74500.1	protein_coding	activation-tagged BRI1(brassinosteroid-insensitive 1)-suppressor 1
AT2G17070	7	AT2G17070.1	protein_coding	Arabidopsis protein of unknown function (DUF241)
AT3G04320	7	AT3G04320.1	protein_coding	Kunitz family trypsin and protease inhibitor protein
AT1G73160	7	AT1G73160.1	protein_coding	UDP-Glycosyltransferase superfamily protein
AT2G25160	7	AT2G25160.1	protein_coding	cytochrome P450, family 82, subfamily F, polypeptide 1
AT2G41800	7	AT2G41800.1	protein_coding	Protein of unknown function, DUF642
AT3G21510	8	AT3G21510.1	protein_coding	histidine-containing phosphotransmitter 1	GG
AT4G34600	8	AT4G34600.1	protein_coding
AT1G49310	8	AT1G49310.1	protein_coding
AT4G16110	9	AT4G16110.1	protein_coding	response regulator 2	GG
AT1G03430	10	AT1G03430.1	protein_coding	histidine-containing phosphotransfer factor 5	GG
AT1G80100	11	AT1G80100.1	protein_coding	histidine phosphotransfer protein 6	GG

## Sheet: Fatty Acids
	Community	Model_name	Type	Short_description	Guide gene
AT3G25860	1	AT3G25860.1	protein_coding	2-oxoacid dehydrogenases acyltransferase family protein
AT3G55360	1	AT3G55360.1	protein_coding	3-oxo-5-alpha-steroid 4-dehydrogenase family protein	GG
AT5G10160	1	AT5G10160.1	protein_coding	Thioesterase superfamily protein	GG
AT5G16390	1	AT5G16390.1	protein_coding	chloroplastic acetylcoenzyme A carboxylase 1	GG
AT5G35360	1	AT5G35360.1	protein_coding	acetyl Co-enzyme a carboxylase biotin carboxylase subunit	GG
AT5G46290	1	AT5G46290.1	protein_coding	3-ketoacyl-acyl carrier protein synthase I	GG
AT2G05990	1	AT2G05990.1	protein_coding	NAD(P)-binding Rossmann-fold superfamily protein	GG
AT2G30200	1	AT2G30200.1	protein_coding	catalytics;transferases;[acyl-carrier-protein] S-malonyltransferases;binding	GG
AT3G56130	1	AT3G56130.1	protein_coding	biotin/lipoyl attachment domain-containing protein
AT4G16155	1	AT4G16155.1	protein_coding	dihydrolipoyl dehydrogenases
AT2G22230	1	AT2G22230.1	protein_coding	Thioesterase superfamily protein	GG
AT1G12230	1	AT1G12230.1	protein_coding	Aldolase superfamily protein
AT3G53900	1	AT3G53900.1	protein_coding	uracil phosphoribosyltransferase
AT5G10480	1	AT5G10480.1	protein_coding	Protein-tyrosine phosphatase-like, PTPLA	GG
AT5G52920	1	AT5G52920.1	protein_coding	plastidic pyruvate kinase beta subunit 1
AT1G01090	1	AT1G01090.1	protein_coding	pyruvate dehydrogenase E1 alpha
AT4G01900	1	AT4G01900.1	protein_coding	GLNB1 homolog
AT1G30120	1	AT1G30120.1	protein_coding	pyruvate dehydrogenase E1 beta
AT1G34430	1	AT1G34430.1	protein_coding	2-oxoacid dehydrogenases acyltransferase family protein
AT2G38040	1	AT2G38040.1	protein_coding	acetyl Co-enzyme a carboxylase carboxyltransferase alpha subunit	GG
AT3G22960	1	AT3G22960.1	protein_coding	Pyruvate kinase family protein
AT4G33680	1	AT4G33680.1	protein_coding	Pyridoxal phosphate (PLP)-dependent transferases superfamily protein
AT4G28050	1	AT4G28050.1	protein_coding	tetraspanin7
AT4G12730	1	AT4G12730.1	protein_coding	FASCICLIN-like arabinogalactan 2
AT1G04820	1	AT1G04820.1	protein_coding	tubulin alpha-4 chain
AT4G12420	1	AT4G12420.1	protein_coding	Cupredoxin superfamily protein
AT5G12250	1	AT5G12250.1	protein_coding	beta-6 tubulin
AT5G43760	1	AT5G43760.1	protein_coding	3-ketoacyl-CoA synthase 20	GG
AT1G62640	1	AT1G62640.1	protein_coding	3-ketoacyl-acyl carrier protein synthase III	GG
AT4G33580	1	AT4G33580.1	protein_coding	beta carbonic anhydrase 5
AT3G52940	1	AT3G52940.1	protein_coding	Ergosterol biosynthesis ERG4/ERG24 family
AT3G23820	1	AT3G23820.1	protein_coding	UDP-D-glucuronate 4-epimerase 6
AT4G08685	1	AT4G08685.1	protein_coding	Pollen Ole e 1 allergen and extensin family protein
AT1G75680	1	AT1G75680.1	protein_coding	glycosyl hydrolase 9B7
AT2G07050	1	AT2G07050.1	protein_coding	cycloartenol synthase 1
AT2G04780	1	AT2G04780.1	protein_coding	FASCICLIN-like arabinoogalactan 7
AT2G34590	1	AT2G34590.1	protein_coding	Transketolase family protein
AT2G45470	1	AT2G45470.1	protein_coding	FASCICLIN-like arabinogalactan protein 8
AT1G50010	1	AT1G50010.1	protein_coding	tubulin alpha-2 chain
AT2G43360	1	AT2G43360.1	protein_coding	Radical SAM superfamily protein
AT2G26640	1	AT2G26640.1	protein_coding	3-ketoacyl-CoA synthase 11	GG
AT3G16950	1	AT3G16950.1	protein_coding	lipoamide dehydrogenase 1
AT2G44050	1	AT2G44050.1	protein_coding	6,7-dimethyl-8-ribityllumazine synthase / DMRL synthase / lumazine synthase / riboflavin synthase
AT2G36830	1	AT2G36830.1	protein_coding	gamma tonoplast intrinsic protein
AT1G17420	2	AT1G17420.1	protein_coding	lipoxygenase 3	GG
AT1G17380	2	AT1G17380.1	protein_coding	jasmonate-zim-domain protein 5
AT1G20510	2	AT1G20510.1	protein_coding	OPC-8:0 CoA ligase1	GG
AT3G44860	2	AT3G44860.1	protein_coding	farnesoic acid carboxyl-O-methyltransferase
AT1G72520	2	AT1G72520.1	protein_coding	PLAT/LH2 domain-containing lipoxygenase family protein	GG
AT5G42650	2	AT5G42650.1	protein_coding	allene oxide synthase	GG
AT3G25780	2	AT3G25780.1	protein_coding	allene oxide cyclase 3	GG
AT1G19180	2	AT1G19180.1	protein_coding	jasmonate-zim-domain protein 1
AT3G51450	2	AT3G51450.1	protein_coding	Calcium-dependent phosphotriesterase superfamily protein
AT1G30135	2	AT1G30135.1	protein_coding	jasmonate-zim-domain protein 8
AT3G28340	2	AT3G28340.1	protein_coding	galacturonosyltransferase-like 10
AT1G28370	2	AT1G28370.1	protein_coding	ERF domain protein 11
AT1G20310	2	AT1G20310.1	protein_coding
AT4G30530	2	AT4G30530.1	protein_coding	Class I glutamine amidotransferase-like superfamily protein
AT4G31800	2	AT4G31800.1	protein_coding	WRKY DNA-binding protein 18
AT5G22250	2	AT5G22250.1	protein_coding	Polynucleotidyl transferase, ribonuclease H-like superfamily protein
AT5G41740	2	AT5G41740.1	protein_coding	Disease resistance protein (TIR-NBS-LRR class) family
AT3G47960	2	AT3G47960.1	protein_coding	Major facilitator superfamily protein
AT5G05300	2	AT5G05300.1	protein_coding
AT1G74950	2	AT1G74950.1	protein_coding	TIFY domain/Divergent CCT motif family protein
AT3G55980	2	AT3G55980.1	protein_coding	salt-inducible zinc finger 1
AT1G58420	2	AT1G58420.1	protein_coding	Uncharacterised conserved protein UCP031279
AT4G24380	2	AT4G24380.1	protein_coding
AT2G06050	2	AT2G06050.1	protein_coding	oxophytodienoate-reductase 3	GG
AT1G72450	2	AT1G72450.1	protein_coding	jasmonate-zim-domain protein 6
AT3G50930	2	AT3G50930.1	protein_coding	cytochrome BC1 synthesis
AT1G10585	2	AT1G10585.1	protein_coding	basic helix-loop-helix (bHLH) DNA-binding superfamily protein
AT4G11280	2	AT4G11280.1	protein_coding	1-aminocyclopropane-1-carboxylic acid (acc) synthase 6
AT5G47220	2	AT5G47220.1	protein_coding	ethylene responsive element binding factor 2
AT4G14680	2	AT4G14680.1	protein_coding	Pseudouridine synthase/archaeosine transglycosylase-like family protein
AT5G52050	2	AT5G52050.1	protein_coding	MATE efflux family protein
AT1G32640	2	AT1G32640.1	protein_coding	Basic helix-loop-helix (bHLH) DNA-binding family protein
AT1G28480	2	AT1G28480.1	protein_coding	Thioredoxin superfamily protein
AT5G59730	2	AT5G59730.1	protein_coding	exocyst subunit exo70 family protein H7
AT5G42380	2	AT5G42380.1	protein_coding	calmodulin like 37
AT3G22890	2	AT3G22890.1	protein_coding	ATP sulfurylase 1
AT1G11050	2	AT1G11050.1	protein_coding	Protein kinase superfamily protein
AT3G44260	2	AT3G44260.1	protein_coding	Polynucleotidyl transferase, ribonuclease H-like superfamily protein
AT1G27730	2	AT1G27730.1	protein_coding	salt tolerance zinc finger
AT3G23250	2	AT3G23250.1	protein_coding	myb domain protein 15
AT3G55970	2	AT3G55970.1	protein_coding	jasmonate-regulated gene 21
AT2G32210	2	AT2G32210.1	protein_coding
AT3G61190	2	AT3G61190.1	protein_coding	BON association protein 1
AT5G13220	2	AT5G13220.1	protein_coding	jasmonate-zim-domain protein 10
AT1G80840	2	AT1G80840.1	protein_coding	WRKY DNA-binding protein 40
AT2G32140	2	AT2G32140.1	protein_coding	transmembrane receptors
AT4G17615	2	AT4G17615.1	protein_coding	calcineurin B-like protein 1
AT5G35735	2	AT5G35735.1	protein_coding	Auxin-responsive family protein
AT3G46620	2	AT3G46620.1	protein_coding	zinc finger (C3HC4-type RING finger) family protein
AT5G49520	2	AT5G49520.1	protein_coding	WRKY DNA-binding protein 48
AT3G02840	2	AT3G02840.1	protein_coding	ARM repeat superfamily protein
AT1G61120	2	AT1G61120.1	protein_coding	terpene synthase 04
AT5G59820	2	AT5G59820.1	protein_coding	C2H2-type zinc finger family protein
AT5G65300	2	AT5G65300.1	protein_coding
AT1G76650	2	AT1G76650.1	protein_coding	calmodulin-like 38
AT2G33580	2	AT2G33580.1	protein_coding	Protein kinase superfamily protein
AT2G22880	2	AT2G22880.1	protein_coding	VQ motif-containing protein
AT2G27080	2	AT2G27080.1	protein_coding	Late embryogenesis abundant (LEA) hydroxyproline-rich glycoprotein family
AT2G38240	2	AT2G38240.1	protein_coding	2-oxoglutarate (2OG) and Fe(II)-dependent oxygenase superfamily protein
AT1G52890	2	AT1G52890.1	protein_coding	NAC domain containing protein 19
AT2G27690	2	AT2G27690.1	protein_coding	cytochrome P450, family 94, subfamily C, polypeptide 1
AT3G01830	2	AT3G01830.1	protein_coding	Calcium-binding EF-hand family protein
AT2G24600	2	AT2G24600.1	protein_coding	Ankyrin repeat family protein
AT2G24850	2	AT2G24850.1	protein_coding	tyrosine aminotransferase 3
AT5G25930	2	AT5G25930.1	protein_coding	Protein kinase family protein with leucine-rich repeat domain
AT5G42050	2	AT5G42050.1	protein_coding	DCD (Development and Cell Death) domain protein
AT5G14700	2	AT5G14700.1	protein_coding	NAD(P)-binding Rossmann-fold superfamily protein
AT3G04640	2	AT3G04640.1	protein_coding	glycine-rich protein
AT2G40140	2	AT2G40140.1	protein_coding	zinc finger (CCCH-type) family protein
AT2G46510	2	AT2G46510.1	protein_coding	ABA-inducible BHLH-type transcription factor
AT2G34600	2	AT2G34600.1	protein_coding	jasmonate-zim-domain protein 7
AT3G10930	2	AT3G10930.1	protein_coding
AT2G42760	2	AT2G42760.1	protein_coding
AT1G49430	3	AT1G49430.1	protein_coding	long-chain acyl-CoA synthetase 2	GG
AT5G15530	3	AT5G15530.1	protein_coding	biotin carboxyl carrier protein 2	GG
AT1G14900	3	AT1G14900.1	protein_coding	high mobility group A
AT4G00820	3	AT4G00820.1	protein_coding	IQ-domain 17
AT1G22170	3	AT1G22170.1	protein_coding	Phosphoglycerate mutase family protein
AT3G25110	3	AT3G25110.1	protein_coding	fatA acyl-ACP thioesterase
AT5G23530	3	AT5G23530.1	protein_coding	carboxyesterase 18
AT2G41540	3	AT2G41540.1	protein_coding	6-phosphogluconate dehydrogenase family protein
AT3G05020	3	AT3G05020.1	protein_coding	acyl carrier protein 1
AT5G28640	3	AT5G28640.1	protein_coding	SSXT family protein
AT1G60810	3	AT1G60810.1	protein_coding	ATP-citrate lyase A-2
AT2G20515	3	AT2G20515.1	protein_coding
AT2G47630	3	AT2G47630.1	protein_coding	alpha/beta-Hydrolases superfamily protein
AT4G34520	4	AT4G34520.1	protein_coding	3-ketoacyl-CoA synthase 18	GG
AT3G44460	4	AT3G44460.1	protein_coding	Basic-leucine zipper (bZIP) transcription factor family protein
AT3G26790	4	AT3G26790.1	protein_coding	AP2/B3-like transcriptional factor family protein
AT3G63040	4	AT3G63040.1	protein_coding
AT3G58740	4	AT3G58740.1	protein_coding	citrate synthase 1
AT1G25410	4	AT1G25410.1	protein_coding	isopentenyltransferase 6
AT5G38170	4	AT5G38170.1	protein_coding	Bifunctional inhibitor/lipid-transfer protein/seed storage 2S albumin superfamily protein
AT5G50770	4	AT5G50770.1	protein_coding	hydroxysteroid dehydrogenase 6
AT1G65880	4	AT1G65880.1	protein_coding	benzoyloxyglucosinolate 1
AT5G47670	4	AT5G47670.1	protein_coding	nuclear factor Y, subunit B6
AT5G07500	4	AT5G07500.1	protein_coding	Zinc finger C-x8-C-x5-C-x3-H type family protein
AT1G62060	4	AT1G62060.1	protein_coding
AT1G68510	4	AT1G68510.1	protein_coding	LOB domain-containing protein 42
AT5G38160	4	AT5G38160.1	protein_coding	Bifunctional inhibitor/lipid-transfer protein/seed storage 2S albumin superfamily protein
AT1G78500	4	AT1G78500.1	protein_coding	Terpenoid cyclases family protein
AT5G09640	4	AT5G09640.1	protein_coding	serine carboxypeptidase-like 19
AT5G49190	4	AT5G49190.1	protein_coding	sucrose synthase 2
AT5G07200	4	AT5G07200.1	protein_coding	gibberellin 20-oxidase 3
AT1G62070	4	AT1G62070.1	protein_coding
AT5G07190	4	AT5G07190.1	protein_coding	seed gene 3
AT3G12203	4	AT3G12203.1	protein_coding	serine carboxypeptidase-like 17
AT5G11520	5	AT5G11520.1	protein_coding	aspartate aminotransferase 3
AT2G33150	5	AT2G33150.1	protein_coding	peroxisomal 3-ketoacyl-CoA thiolase 3	GG
AT1G12780	5	AT1G12780.1	protein_coding	UDP-D-glucose/UDP-D-galactose 4-epimerase 1
AT4G13180	5	AT4G13180.1	protein_coding	NAD(P)-binding Rossmann-fold superfamily protein	GG
AT3G06860	5	AT3G06860.1	protein_coding	multifunctional protein 2	GG
AT4G24690	5	AT4G24690.1	protein_coding	ubiquitin-associated (UBA)/TS-N domain-containing protein / octicosapeptide/Phox/Bemp1 (PB1) domain-containing protein
AT5G46180	5	AT5G46180.1	protein_coding	ornithine-delta-aminotransferase
AT4G36760	5	AT4G36760.1	protein_coding	aminopeptidase P1
AT4G16760	5	AT4G16760.1	protein_coding	acyl-CoA oxidase 1	GG
AT1G07040	5	AT1G07040.1	protein_coding
AT3G51840	5	AT3G51840.1	protein_coding	acyl-CoA oxidase 4	GG
AT5G63790	5	AT5G63790.1	protein_coding	NAC domain containing protein 102
AT4G19880	5	AT4G19880.1	protein_coding	Glutathione S-transferase family protein
AT1G17170	5	AT1G17170.1	protein_coding	glutathione S-transferase TAU 24
AT5G59420	5	AT5G59420.1	protein_coding	OSBP(oxysterol binding protein)-related protein 3C
AT4G34135	5	AT4G34135.1	protein_coding	UDP-glucosyltransferase 73B2
AT5G65110	5	AT5G65110.1	protein_coding	acyl-CoA oxidase 2	GG
AT1G55920	5	AT1G55920.1	protein_coding	serine acetyltransferase 2;1
AT1G09430	5	AT1G09430.1	protein_coding	ATP-citrate lyase A-3
AT4G01870	5	AT4G01870.1	protein_coding	tolB protein-related
AT1G76690	5	AT1G76690.1	protein_coding	12-oxophytodienoate reductase 2	GG
AT3G28740	5	AT3G28740.1	protein_coding	Cytochrome P450 superfamily protein
AT3G44190	5	AT3G44190.1	protein_coding	FAD/NAD(P)-binding oxidoreductase family protein
AT4G21580	5	AT4G21580.1	protein_coding	oxidoreductase, zinc-binding dehydrogenase family protein
AT5G06370	5	AT5G06370.1	protein_coding	NC domain-containing protein-related
AT1G11910	5	AT1G11910.1	protein_coding	aspartic proteinase A1
AT3G45300	5	AT3G45300.1	protein_coding	isovaleryl-CoA-dehydrogenase
AT5G16880	5	AT5G16880.1	protein_coding	Target of Myb protein 1
AT5G61820	5	AT5G61820.1	protein_coding
AT3G58750	5	AT3G58750.1	protein_coding	citrate synthase 2
AT5G07440	5	AT5G07440.1	protein_coding	glutamate dehydrogenase 2
AT5G49480	5	AT5G49480.1	protein_coding	Ca2+-binding protein 1
AT1G77450	5	AT1G77450.1	protein_coding	NAC domain containing protein 32
AT5G10860	5	AT5G10860.1	protein_coding	Cystathionine beta-synthase (CBS) family protein
AT4G39090	5	AT4G39090.1	protein_coding	Papain family cysteine protease
AT2G15490	5	AT2G15490.1	protein_coding	UDP-glycosyltransferase 73B4
AT4G19860	5	AT4G19860.1	protein_coding	alpha/beta-Hydrolases superfamily protein
AT5G06860	5	AT5G06860.1	protein_coding	polygalacturonase inhibiting protein 1
AT5G59960	5	AT5G59960.1	protein_coding
AT1G62300	5	AT1G62300.1	protein_coding	WRKY family transcription factor
AT2G29490	5	AT2G29490.1	protein_coding	glutathione S-transferase TAU 1
AT3G25250	5	AT3G25250.1	protein_coding	AGC (cAMP-dependent, cGMP-dependent and protein kinase C) kinase family protein
AT5G64250	5	AT5G64250.1	protein_coding	Aldolase-type TIM barrel family protein
AT3G48530	5	AT3G48530.1	protein_coding	SNF1-related protein kinase regulatory subunit gamma 1
AT5G14730	5	AT5G14730.1	protein_coding
AT5G57655	5	AT5G57655.1	protein_coding	xylose isomerase family protein
AT4G24160	5	AT4G24160.1	protein_coding	alpha/beta-Hydrolases superfamily protein
AT5G54080	5	AT5G54080.1	protein_coding	homogentisate 1,2-dioxygenase
AT5G63190	5	AT5G63190.1	protein_coding	MA3 domain-containing protein
AT3G14990	5	AT3G14990.1	protein_coding	Class I glutamine amidotransferase-like superfamily protein
AT1G54100	5	AT1G54100.1	protein_coding	aldehyde dehydrogenase 7B4
AT2G15480	5	AT2G15480.1	protein_coding	UDP-glucosyl transferase 73B5
AT2G29420	5	AT2G29420.1	protein_coding	glutathione S-transferase tau 7
AT1G72680	5	AT1G72680.1	protein_coding	cinnamyl-alcohol dehydrogenase
AT2G42790	5	AT2G42790.1	protein_coding	citrate synthase 3
AT5G22000	5	AT5G22000.1	protein_coding	RING-H2 group F2A
AT5G63620	5	AT5G63620.1	protein_coding	GroES-like zinc-binding alcohol dehydrogenase family protein
AT1G58030	5	AT1G58030.1	protein_coding	cationic amino acid transporter 2
AT2G39570	5	AT2G39570.1	protein_coding	ACT domain-containing protein
AT3G17810	5	AT3G17810.1	protein_coding	pyrimidine 1
AT2G41380	5	AT2G41380.1	protein_coding	S-adenosyl-L-methionine-dependent methyltransferases superfamily protein
AT2G29480	5	AT2G29480.1	protein_coding	glutathione S-transferase tau 2
AT3G55120	6	AT3G55120.1	protein_coding	Chalcone-flavanone isomerase family protein
AT5G48880	6	AT5G48880.1	protein_coding	peroxisomal 3-keto-acyl-CoA thiolase 2	GG
AT5G13930	6	AT5G13930.1	protein_coding	Chalcone and stilbene synthase family protein
AT5G05270	6	AT5G05270.1	protein_coding	Chalcone-flavanone isomerase family protein
AT5G17220	6	AT5G17220.1	protein_coding	glutathione S-transferase phi 12
AT3G51240	6	AT3G51240.1	protein_coding	flavanone 3-hydroxylase
AT5G62210	6	AT5G62210.1	protein_coding	Embryo-specific protein 3, (ATS3)
AT1G65060	6	AT1G65060.1	protein_coding	4-coumarate:CoA ligase 3
AT2G23000	6	AT2G23000.1	protein_coding	serine carboxypeptidase-like 10
AT1G74540	7	AT1G74540.1	protein_coding	cytochrome P450, family 98, subfamily A, polypeptide 8
AT1G71160	7	AT1G71160.1	protein_coding	3-ketoacyl-CoA synthase 7	GG
AT3G52160	7	AT3G52160.1	protein_coding	3-ketoacyl-CoA synthase 15	GG
AT1G75790	7	AT1G75790.1	protein_coding	SKU5 similar 18
AT5G13380	7	AT5G13380.1	protein_coding	Auxin-responsive GH3 family protein
AT1G06170	7	AT1G06170.1	protein_coding	basic helix-loop-helix (bHLH) DNA-binding superfamily protein
AT1G75940	7	AT1G75940.1	protein_coding	Glycosyl hydrolase superfamily protein
AT1G06260	7	AT1G06260.1	protein_coding	Cysteine proteinases superfamily protein
AT1G33430	7	AT1G33430.1	protein_coding	Galactosyltransferase family protein
AT4G28395	7	AT4G28395.1	protein_coding	Bifunctional inhibitor/lipid-transfer protein/seed storage 2S albumin superfamily protein
AT1G74550	7	AT1G74550.1	protein_coding	cytochrome P450, family 98, subfamily A, polypeptide 9
AT2G16910	7	AT2G16910.1	protein_coding	basic helix-loop-helix (bHLH) DNA-binding superfamily protein
AT1G66850	7	AT1G66850.1	protein_coding	Bifunctional inhibitor/lipid-transfer protein/seed storage 2S albumin superfamily protein
AT3G45140	8	AT3G45140.1	protein_coding	lipoxygenase 2	GG
AT3G25760	8	AT3G25760.1	protein_coding	allene oxide cyclase 1	GG
AT1G19670	8	AT1G19670.1	protein_coding	chlorophyllase 1
AT1G31550	8	AT1G31550.1	protein_coding	GDSL-like Lipase/Acylhydrolase superfamily protein
AT4G23600	8	AT4G23600.1	protein_coding	Tyrosine transaminase family protein
AT5G02940	8	AT5G02940.1	protein_coding	Protein of unknown function (DUF1012)
AT1G52400	8	AT1G52400.1	protein_coding	beta glucosidase 18
AT2G37770	9	AT2G37770.1	protein_coding	NAD(P)-linked oxidoreductase superfamily protein
AT5G17860	9	AT5G17860.1	protein_coding	calcium exchanger 7
AT3G04000	9	AT3G04000.1	protein_coding	NAD(P)-binding Rossmann-fold superfamily protein	GG
AT3G46660	9	AT3G46660.1	protein_coding	UDP-glucosyl transferase 76E12
AT1G17840	10	AT1G17840.1	protein_coding	white-brown complex homolog protein 11
AT4G25960	10	AT4G25960.1	protein_coding	P-glycoprotein 2
AT1G68530	10	AT1G68530.1	protein_coding	3-ketoacyl-CoA synthase 6	GG
AT1G01120	10	AT1G01120.1	protein_coding	3-ketoacyl-CoA synthase 1	GG
AT4G34250	10	AT4G34250.1	protein_coding	3-ketoacyl-CoA synthase 16	GG
AT5G25610	10	AT5G25610.1	protein_coding	BURP domain-containing protein
AT1G51500	10	AT1G51500.1	protein_coding	ABC-2 type transporter family protein
AT1G01610	10	AT1G01610.1	protein_coding	glycerol-3-phosphate acyltransferase 4
AT1G25450	10	AT1G25450.1	protein_coding	3-ketoacyl-CoA synthase 5	GG
AT4G39330	10	AT4G39330.1	protein_coding	cinnamyl alcohol dehydrogenase 9
AT5G04530	10	AT5G04530.1	protein_coding	3-ketoacyl-CoA synthase 19	GG
AT2G15090	10	AT2G15090.1	protein_coding	3-ketoacyl-CoA synthase 8	GG
AT1G07720	10	AT1G07720.1	protein_coding	3-ketoacyl-CoA synthase 3	GG
AT4G33220	10	AT4G33220.1	protein_coding	pectin methylesterase 44
AT4G21750	10	AT4G21750.1	protein_coding	Homeobox-leucine zipper family protein / lipid-binding START domain-containing protein
AT2G47240	10	AT2G47240.1	protein_coding	AMP-dependent synthetase and ligase family protein	GG
AT4G04890	10	AT4G04890.1	protein_coding	protodermal factor 2
AT4G18970	10	AT4G18970.1	protein_coding	GDSL-like Lipase/Acylhydrolase superfamily protein
AT5G20740	10	AT5G20740.1	protein_coding	Plant invertase/pectin methylesterase inhibitor superfamily protein
AT2G26250	10	AT2G26250.1	protein_coding	3-ketoacyl-CoA synthase 10	GG
AT1G17200	10	AT1G17200.1	protein_coding	Uncharacterised protein family (UPF0497)
AT1G27950	10	AT1G27950.1	protein_coding	glycosylphosphatidylinositol-anchored lipid protein transfer 1
AT3G43720	10	AT3G43720.1	protein_coding	Bifunctional inhibitor/lipid-transfer protein/seed storage 2S albumin superfamily protein
AT4G22490	10	AT4G22490.1	protein_coding	Bifunctional inhibitor/lipid-transfer protein/seed storage 2S albumin superfamily protein
AT3G61550	10	AT3G61550.1	protein_coding	RING/U-box superfamily protein
AT4G24510	10	AT4G24510.1	protein_coding	HXXXD-type acyl-transferase family protein
AT1G78170	10	AT1G78170.1	protein_coding
AT5G20270	10	AT5G20270.1	protein_coding	heptahelical transmembrane protein1
AT1G55260	10	AT1G55260.1	protein_coding	Bifunctional inhibitor/lipid-transfer protein/seed storage 2S albumin superfamily protein
AT1G64670	10	AT1G64670.1	protein_coding	alpha/beta-Hydrolases superfamily protein
AT5G13400	10	AT5G13400.1	protein_coding	Major facilitator superfamily protein
AT5G51750	10	AT5G51750.1	protein_coding	subtilase 1.3
AT4G23820	10	AT4G23820.1	protein_coding	Pectin lyase-like superfamily protein
AT4G14440	10	AT4G14440.1	protein_coding	3-hydroxyacyl-CoA dehydratase 1
AT5G14410	10	AT5G14410.1	protein_coding
AT4G00400	10	AT4G00400.1	protein_coding	glycerol-3-phosphate acyltransferase 8
AT3G20820	10	AT3G20820.1	protein_coding	Leucine-rich repeat (LRR) family protein
AT4G29020	10	AT4G29020.1	protein_coding	glycine-rich protein
AT5G45670	10	AT5G45670.1	protein_coding	GDSL-like Lipase/Acylhydrolase superfamily protein
AT1G72970	10	AT1G72970.1	protein_coding	Glucose-methanol-choline (GMC) oxidoreductase family protein
AT1G75240	10	AT1G75240.1	protein_coding	homeobox protein 33
AT2G42840	10	AT2G42840.1	protein_coding	protodermal factor 1
AT3G02110	10	AT3G02110.1	protein_coding	serine carboxypeptidase-like 25
AT5G01075	10	AT5G01075.1	protein_coding	Glycosyl hydrolase family 35 protein
AT1G70830	10	AT1G70830.1	protein_coding	MLP-like protein 28
AT3G04290	10	AT3G04290.1	protein_coding	Li-tolerant lipase 1
AT2G16630	10	AT2G16630.1	protein_coding	Pollen Ole e 1 allergen and extensin family protein
AT3G10570	10	AT3G10570.1	protein_coding	cytochrome P450, family 77, subfamily A, polypeptide 6
AT2G37640	10	AT2G37640.1	protein_coding	Barwin-like endoglucanases superfamily protein
AT4G00360	10	AT4G00360.1	protein_coding	cytochrome P450, family 86, subfamily A, polypeptide 2
AT2G21140	10	AT2G21140.1	protein_coding	proline-rich protein 2
AT2G41340	10	AT2G41340.1	protein_coding	RNA polymerase II fifth largest subunit, D
AT3G16370	10	AT3G16370.1	protein_coding	GDSL-like Lipase/Acylhydrolase superfamily protein
AT3G08770	10	AT3G08770.1	protein_coding	lipid transfer protein 6
AT2G45970	10	AT2G45970.1	protein_coding	cytochrome P450, family 86, subfamily A, polypeptide 8
AT4G29010	11	AT4G29010.1	protein_coding	Enoyl-CoA hydratase/isomerase family	GG
AT4G13360	11	AT4G13360.1	protein_coding	ATP-dependent caseinolytic (Clp) protease/crotonase family protein
AT5G53350	11	AT5G53350.1	protein_coding	CLP protease regulatory subunit X
AT2G01350	11	AT2G01350.1	protein_coding	quinolinate phoshoribosyltransferase

## Sheet: Phenylpropanoids
	Community	Model_name	Type	Short_description	Guide gene
AT3G53260	1	AT3G53260.1	protein_coding	phenylalanine ammonia-lyase 2	GG
AT4G34050	1	AT4G34050.1	protein_coding	S-adenosyl-L-methionine-dependent methyltransferases superfamily protein	GG
AT3G21240	1	AT3G21240.1	protein_coding	4-coumarate:CoA ligase 2	GG
AT5G48930	1	AT5G48930.1	protein_coding	hydroxycinnamoyl-CoA shikimate/quinate hydroxycinnamoyl transferase	GG
AT1G51680	1	AT1G51680.1	protein_coding	4-coumarate:CoA ligase 1	GG
AT2G40890	1	AT2G40890.1	protein_coding	cytochrome P450, family 98, subfamily A, polypeptide 3	GG
AT1G22410	1	AT1G22410.1	protein_coding	Class-II DAHP synthetase family protein
AT2G37040	1	AT2G37040.1	protein_coding	PHE ammonia lyase 1	GG
AT4G01070	1	AT4G01070.1	protein_coding	UDP-Glycosyltransferase superfamily protein
AT5G54160	1	AT5G54160.1	protein_coding	O-methyltransferase 1	GG
AT1G52760	1	AT1G52760.1	protein_coding	lysophospholipase 2
AT2G31750	1	AT2G31750.1	protein_coding	UDP-glucosyl transferase 74D1
AT5G19440	1	AT5G19440.1	protein_coding	NAD(P)-binding Rossmann-fold superfamily protein
AT5G24760	1	AT5G24760.1	protein_coding	GroES-like zinc-binding dehydrogenase family protein
AT1G28680	1	AT1G28680.1	protein_coding	HXXXD-type acyl-transferase family protein
AT1G15950	1	AT1G15950.1	protein_coding	cinnamoyl coa reductase 1	GG
AT4G26220	1	AT4G26220.1	protein_coding	S-adenosyl-L-methionine-dependent methyltransferases superfamily protein	GG
AT5G52060	1	AT5G52060.1	protein_coding	BCL-2-associated athanogene 1
AT2G30490	1	AT2G30490.1	protein_coding	cinnamate-4-hydroxylase	GG
AT4G37970	1	AT4G37970.1	protein_coding	cinnamyl alcohol dehydrogenase 6	GG
AT3G27890	1	AT3G27890.1	protein_coding	NADPH:quinone oxidoreductase
AT1G08250	1	AT1G08250.1	protein_coding	arogenate dehydratase 6
AT2G41480	1	AT2G41480.1	protein_coding	Peroxidase superfamily protein	GG
AT3G61430	1	AT3G61430.1	protein_coding	plasma membrane intrinsic protein 1A
AT3G27400	1	AT3G27400.1	protein_coding	Pectin lyase-like superfamily protein
AT5G62680	1	AT5G62680.1	protein_coding	Major facilitator superfamily protein
AT1G62990	1	AT1G62990.1	protein_coding	KNOTTED-like homeobox of Arabidopsis thaliana 7
AT1G24100	1	AT1G24100.1	protein_coding	UDP-glucosyl transferase 74B1
AT5G13180	1	AT5G13180.1	protein_coding	NAC domain containing protein 83
AT1G60470	1	AT1G60470.1	protein_coding	galactinol synthase 4
AT5G46790	1	AT5G46790.1	protein_coding	PYR1-like 1
AT2G45960	1	AT2G45960.1	protein_coding	plasma membrane intrinsic protein 1B
AT4G17340	1	AT4G17340.1	protein_coding	tonoplast intrinsic protein 2;2
AT3G53420	1	AT3G53420.1	protein_coding	plasma membrane intrinsic protein 2A
AT5G67210	1	AT5G67210.1	protein_coding	Protein of unknown function (DUF579)
AT1G13830	1	AT1G13830.1	protein_coding	Carbohydrate-binding X8 domain superfamily protein
AT1G04410	1	AT1G04410.1	protein_coding	Lactate/malate dehydrogenase family protein
AT1G03820	1	AT1G03820.1	protein_coding
AT2G36880	1	AT2G36880.1	protein_coding	methionine adenosyltransferase 3
AT4G11880	1	AT4G11880.1	protein_coding	AGAMOUS-like 14
AT3G23600	1	AT3G23600.1	protein_coding	alpha/beta-Hydrolases superfamily protein
AT3G02360	1	AT3G02360.1	protein_coding	6-phosphogluconate dehydrogenase family protein
AT5G13420	1	AT5G13420.1	protein_coding	Aldolase-type TIM barrel family protein
AT1G79180	1	AT1G79180.1	protein_coding	myb domain protein 63
AT1G47128	1	AT1G47128.1	protein_coding	Granulin repeat cysteine protease family protein
AT2G37280	1	AT2G37280.1	protein_coding	pleiotropic drug resistance 5
AT5G25890	1	AT5G25890.1	protein_coding	indole-3-acetic acid inducible 28
AT5G15180	1	AT5G15180.1	protein_coding	Peroxidase superfamily protein
AT1G65930	1	AT1G65930.1	protein_coding	cytosolic NADP+-dependent isocitrate dehydrogenase
AT5G48290	1	AT5G48290.1	protein_coding	Heavy metal transport/detoxification superfamily protein
AT3G15810	1	AT3G15810.1	protein_coding	Protein of unknown function (DUF567)
AT3G19450	1	AT3G19450.1	protein_coding	GroES-like zinc-binding alcohol dehydrogenase family protein	GG
AT3G16340	1	AT3G16340.1	protein_coding	pleiotropic drug resistance 1
AT3G18280	1	AT3G18280.1	protein_coding	Bifunctional inhibitor/lipid-transfer protein/seed storage 2S albumin superfamily protein
AT3G51590	2	AT3G51590.1	protein_coding	lipid transfer protein 12
AT1G68875	2	AT1G68875.1	protein_coding
AT1G75940	2	AT1G75940.1	protein_coding	Glycosyl hydrolase superfamily protein
AT2G03740	2	AT2G03740.1	protein_coding	late embryogenesis abundant domain-containing protein / LEA domain-containing protein
AT1G74540	2	AT1G74540.1	protein_coding	cytochrome P450, family 98, subfamily A, polypeptide 8	GG
AT1G74550	2	AT1G74550.1	protein_coding	cytochrome P450, family 98, subfamily A, polypeptide 9	GG
AT1G71160	2	AT1G71160.1	protein_coding	3-ketoacyl-CoA synthase 7
AT3G52160	2	AT3G52160.1	protein_coding	3-ketoacyl-CoA synthase 15
AT5G07230	2	AT5G07230.1	protein_coding	Bifunctional inhibitor/lipid-transfer protein/seed storage 2S albumin superfamily protein
AT1G02813	2	AT1G02813.1	protein_coding	Protein of unknown function, DUF538
AT1G23520	2	AT1G23520.1	protein_coding	Domain of unknown function (DUF220)
AT5G16920	2	AT5G16920.1	protein_coding	Fasciclin-like arabinogalactan family protein
AT1G61110	2	AT1G61110.1	protein_coding	NAC domain containing protein 25
AT1G75910	2	AT1G75910.1	protein_coding	extracellular lipase 4
AT1G06260	2	AT1G06260.1	protein_coding	Cysteine proteinases superfamily protein
AT1G69500	2	AT1G69500.1	protein_coding	cytochrome P450, family 704, subfamily B, polypeptide 1
AT4G34850	2	AT4G34850.1	protein_coding	Chalcone and stilbene synthase family protein
AT5G07510	2	AT5G07510.1	protein_coding	glycine-rich protein 14
AT1G67990	2	AT1G67990.1	protein_coding	S-adenosyl-L-methionine-dependent methyltransferases superfamily protein	GG
AT1G75790	2	AT1G75790.1	protein_coding	SKU5 similar 18
AT2G19070	2	AT2G19070.1	protein_coding	spermidine hydroxycinnamoyl transferase	GG
AT5G07550	2	AT5G07550.1	protein_coding	glycine-rich protein 19
AT5G48210	2	AT5G48210.1	protein_coding	Protein of unknown function (DUF1278)
AT1G33430	2	AT1G33430.1	protein_coding	Galactosyltransferase family protein
AT1G01280	2	AT1G01280.1	protein_coding	cytochrome P450, family 703, subfamily A, polypeptide 2
AT3G25050	2	AT3G25050.1	protein_coding	xyloglucan endotransglucosylase/hydrolase 3
AT1G28375	2	AT1G28375.1	protein_coding
AT1G75930	2	AT1G75930.1	protein_coding	extracellular lipase 6
AT5G07520	2	AT5G07520.1	protein_coding	glycine-rich protein 18
AT3G23770	2	AT3G23770.1	protein_coding	O-Glycosyl hydrolases family 17 protein
AT1G13140	2	AT1G13140.1	protein_coding	cytochrome P450, family 86, subfamily C, polypeptide 3
AT1G44224	2	AT1G44224.1	protein_coding	ECA1 gametogenesis related family protein
AT5G07530	2	AT5G07530.1	protein_coding	glycine rich protein 17
AT5G13380	2	AT5G13380.1	protein_coding	Auxin-responsive GH3 family protein
AT4G14080	2	AT4G14080.1	protein_coding	O-Glycosyl hydrolases family 17 protein
AT1G56360	2	AT1G56360.1	protein_coding	purple acid phosphatase 6
AT3G57620	2	AT3G57620.1	protein_coding	glyoxal oxidase-related protein
AT1G75920	2	AT1G75920.1	protein_coding	GDSL-like Lipase/Acylhydrolase superfamily protein
AT1G07340	2	AT1G07340.1	protein_coding	sugar transporter 2
AT5G62320	2	AT5G62320.1	protein_coding	myb domain protein 99
AT1G26710	2	AT1G26710.1	protein_coding
AT1G23670	2	AT1G23670.1	protein_coding	Domain of unknown function (DUF220)
AT4G28395	2	AT4G28395.1	protein_coding	Bifunctional inhibitor/lipid-transfer protein/seed storage 2S albumin superfamily protein
AT1G23570	2	AT1G23570.1	protein_coding	Domain of unknown function (DUF220)
AT4G14815	2	AT4G14815.1	protein_coding	Bifunctional inhibitor/lipid-transfer protein/seed storage 2S albumin superfamily protein
AT5G60500	2	AT5G60500.1	protein_coding	Undecaprenyl pyrophosphate synthetase family protein
AT4G29250	2	AT4G29250.1	protein_coding	HXXXD-type acyl-transferase family protein
AT5G53510	2	AT5G53510.1	protein_coding	oligopeptide transporter 9
AT1G28430	2	AT1G28430.1	protein_coding	cytochrome P450, family 705, subfamily A, polypeptide 24
AT1G23590	2	AT1G23590.1	protein_coding	Domain of unknown function DUF220
AT1G20150	2	AT1G20150.1	protein_coding	Subtilisin-like serine endopeptidase family protein
AT1G48940	2	AT1G48940.1	protein_coding	early nodulin-like protein 6
AT1G66850	2	AT1G66850.1	protein_coding	Bifunctional inhibitor/lipid-transfer protein/seed storage 2S albumin superfamily protein
AT3G50580	2	AT3G50580.1	protein_coding
AT1G23580	2	AT1G23580.1	protein_coding	Domain of unknown function DUF220
AT1G23250	2	AT1G23250.1	protein_coding	Caleosin-related family protein
AT3G13220	2	AT3G13220.1	protein_coding	ABC-2 type transporter family protein
AT3G15400	2	AT3G15400.1	protein_coding	anther 20
AT3G11980	2	AT3G11980.1	protein_coding	Jojoba acyl CoA reductase-related male sterility protein
AT5G03260	3	AT5G03260.1	protein_coding	laccase 11	GG
AT2G38080	3	AT2G38080.1	protein_coding	Laccase/Diphenol oxidase family protein	GG
AT5G60020	3	AT5G60020.1	protein_coding	laccase 17	GG
AT4G35350	3	AT4G35350.1	protein_coding	xylem cysteine peptidase 1
AT5G03170	3	AT5G03170.1	protein_coding	FASCICLIN-like arabinogalactan-protein 11
AT3G62020	3	AT3G62020.1	protein_coding	germin-like protein 10
AT5G15630	3	AT5G15630.1	protein_coding	COBRA-like extracellular glycosyl-phosphatidyl inositol-anchored protein family
AT5G44030	3	AT5G44030.1	protein_coding	cellulose synthase A4
AT3G21550	3	AT3G21550.1	protein_coding	DUF679 domain membrane protein 2
AT1G20850	3	AT1G20850.1	protein_coding	xylem cysteine peptidase 2
AT4G18780	3	AT4G18780.1	protein_coding	cellulose synthase family protein
AT5G60720	3	AT5G60720.1	protein_coding	Protein of unknown function, DUF547
AT5G17420	3	AT5G17420.1	protein_coding	Cellulose synthase family protein
AT5G54690	3	AT5G54690.1	protein_coding	galacturonosyltransferase 12
AT5G40020	3	AT5G40020.1	protein_coding	Pathogenesis-related thaumatin superfamily protein
AT5G01360	3	AT5G01360.1	protein_coding	Plant protein of unknown function (DUF828)
AT3G62160	3	AT3G62160.1	protein_coding	HXXXD-type acyl-transferase family protein
AT1G58370	3	AT1G58370.1	protein_coding	glycosyl hydrolase family 10 protein / carbohydrate-binding domain-containing protein
AT2G27740	3	AT2G27740.1	protein_coding	Family of unknown function (DUF662)
AT4G08160	3	AT4G08160.1	protein_coding	glycosyl hydrolase family 10 protein / carbohydrate-binding domain-containing protein
AT1G32100	3	AT1G32100.1	protein_coding	pinoresinol reductase 1
AT5G16490	3	AT5G16490.1	protein_coding	ROP-interactive CRIB motif-containing protein 4
AT5G60490	3	AT5G60490.1	protein_coding	FASCICLIN-like arabinogalactan-protein 12
AT1G58070	3	AT1G58070.1	protein_coding
AT1G79620	3	AT1G79620.1	protein_coding	Leucine-rich repeat protein kinase family protein
AT1G26820	3	AT1G26820.1	protein_coding	ribonuclease 3
AT3G50220	3	AT3G50220.1	protein_coding	Protein of unknown function (DUF579)
AT1G10800	3	AT1G10800.1	protein_coding
AT3G52900	3	AT3G52900.1	protein_coding	Family of unknown function (DUF662)
AT5G04200	3	AT5G04200.1	protein_coding	metacaspase 9
AT5G51890	3	AT5G51890.1	protein_coding	Peroxidase superfamily protein
AT4G18640	3	AT4G18640.1	protein_coding	Leucine-rich repeat protein kinase family protein
AT4G28500	3	AT4G28500.1	protein_coding	NAC domain containing protein 73
AT5G07080	3	AT5G07080.1	protein_coding	HXXXD-type acyl-transferase family protein
AT4G00230	3	AT4G00230.1	protein_coding	xylem serine peptidase 1
AT1G43790	3	AT1G43790.1	protein_coding	tracheary element differentiation-related 6
AT2G28760	3	AT2G28760.1	protein_coding	UDP-XYL synthase 6
AT1G10380	3	AT1G10380.1	protein_coding	Putative membrane lipoprotein
AT3G20570	3	AT3G20570.1	protein_coding	early nodulin-like protein 9
AT5G12870	3	AT5G12870.1	protein_coding	myb domain protein 46
AT2G38320	3	AT2G38320.1	protein_coding	TRICHOME BIREFRINGENCE-LIKE 34
AT5G45970	3	AT5G45970.1	protein_coding	RAC-like 2
AT1G70500	3	AT1G70500.1	protein_coding	Pectin lyase-like superfamily protein
AT5G19870	3	AT5G19870.1	protein_coding	Family of unknown function (DUF716)
AT5G26330	3	AT5G26330.1	protein_coding	Cupredoxin superfamily protein
AT3G49070	3	AT3G49070.1	protein_coding	Protein of unknown function (DUF677)
AT3G16920	3	AT3G16920.1	protein_coding	chitinase-like protein 2
AT2G37090	3	AT2G37090.1	protein_coding	Nucleotide-diphospho-sugar transferases superfamily protein
AT4G18425	3	AT4G18425.1	protein_coding	Protein of unknown function (DUF679)
AT1G63310	3	AT1G63310.1	protein_coding
AT1G29520	3	AT1G29520.1	protein_coding	AWPM-19-like family protein
AT1G20160	3	AT1G20160.1	protein_coding	Subtilisin-like serine endopeptidase family protein
AT5G38610	3	AT5G38610.1	protein_coding	Plant invertase/pectin methylesterase inhibitor superfamily protein
AT3G53100	3	AT3G53100.1	protein_coding	GDSL-like Lipase/Acylhydrolase superfamily protein
AT5G01190	3	AT5G01190.1	protein_coding	laccase 10
AT1G05310	3	AT1G05310.1	protein_coding	Pectin lyase-like superfamily protein
AT1G02950	3	AT1G02950.1	protein_coding	glutathione S-transferase F4
AT2G01950	3	AT2G01950.1	protein_coding	BRI1-like 2
AT3G18660	3	AT3G18660.1	protein_coding	plant glycogenin-like starch initiation protein 1
AT1G77700	3	AT1G77700.1	protein_coding	Pathogenesis-related thaumatin superfamily protein
AT3G19370	3	AT3G19370.1	protein_coding	Plant protein of unknown function (DUF869)
AT3G17380	3	AT3G17380.1	protein_coding	TRAF-like family protein
AT2G44300	3	AT2G44300.1	protein_coding	Bifunctional inhibitor/lipid-transfer protein/seed storage 2S albumin superfamily protein
AT5G66390	4	AT5G66390.1	protein_coding	Peroxidase superfamily protein	GG
AT4G13580	4	AT4G13580.1	protein_coding	Disease resistance-responsive (dirigent-like protein) family protein
AT4G02090	4	AT4G02090.1	protein_coding
AT1G05260	4	AT1G05260.1	protein_coding	Peroxidase superfamily protein
AT5G41040	4	AT5G41040.1	protein_coding	HXXXD-type acyl-transferase family protein
AT3G21710	4	AT3G21710.1	protein_coding
AT4G30170	4	AT4G30170.1	protein_coding	Peroxidase family protein
AT5G63590	4	AT5G63590.1	protein_coding	flavonol synthase 3	GG
AT3G25930	4	AT3G25930.1	protein_coding	Adenine nucleotide alpha hydrolases-like superfamily protein
AT3G22620	4	AT3G22620.1	protein_coding	Bifunctional inhibitor/lipid-transfer protein/seed storage 2S albumin superfamily protein
AT4G17800	4	AT4G17800.1	protein_coding	Predicted AT-hook DNA-binding family protein
AT5G42180	4	AT5G42180.1	protein_coding	Peroxidase superfamily protein
AT1G02900	4	AT1G02900.1	protein_coding	rapid alkalinization factor 1
AT4G13660	4	AT4G13660.1	protein_coding	pinoresinol reductase 2
AT4G21600	4	AT4G21600.1	protein_coding	endonuclease 5
AT4G28890	4	AT4G28890.1	protein_coding	RING/U-box superfamily protein
AT4G37070	4	AT4G37070.1	protein_coding	Acyl transferase/acyl hydrolase/lysophospholipase superfamily protein
AT5G23220	4	AT5G23220.1	protein_coding	nicotinamidase 3
AT5G17820	4	AT5G17820.1	protein_coding	Peroxidase superfamily protein
AT1G18980	4	AT1G18980.1	protein_coding	RmlC-like cupins superfamily protein
AT5G10580	4	AT5G10580.1	protein_coding	Protein of unknown function, DUF599
AT4G17215	4	AT4G17215.1	protein_coding	Pollen Ole e 1 allergen and extensin family protein
AT5G46900	4	AT5G46900.1	protein_coding	Bifunctional inhibitor/lipid-transfer protein/seed storage 2S albumin superfamily protein
AT4G36610	4	AT4G36610.1	protein_coding	alpha/beta-Hydrolases superfamily protein
AT5G47450	4	AT5G47450.1	protein_coding	tonoplast intrinsic protein 2;3
AT5G17330	4	AT5G17330.1	protein_coding	glutamate decarboxylase
AT5G63600	4	AT5G63600.1	protein_coding	flavonol synthase 5
AT4G25820	4	AT4G25820.1	protein_coding	xyloglucan endotransglucosylase/hydrolase 14
AT4G26010	4	AT4G26010.1	protein_coding	Peroxidase superfamily protein
AT4G29270	4	AT4G29270.1	protein_coding	HAD superfamily, subfamily IIIB acid phosphatase
AT5G44380	4	AT5G44380.1	protein_coding	FAD-binding Berberine family protein
AT4G14465	4	AT4G14465.1	protein_coding	AT-hook motif nuclear-localized protein 20
AT4G30670	4	AT4G30670.1	protein_coding	Putative membrane lipoprotein
AT5G26280	4	AT5G26280.1	protein_coding	TRAF-like family protein
AT1G15210	4	AT1G15210.1	protein_coding	pleiotropic drug resistance 7
AT1G08990	4	AT1G08990.1	protein_coding	plant glycogenin-like starch initiation protein 5
AT4G12510	4	AT4G12510.1	protein_coding	Bifunctional inhibitor/lipid-transfer protein/seed storage 2S albumin superfamily protein
AT5G26260	4	AT5G26260.1	protein_coding	TRAF-like family protein
AT5G05500	4	AT5G05500.1	protein_coding	Pollen Ole e 1 allergen and extensin family protein
AT1G30750	4	AT1G30750.1	protein_coding
AT1G70850	4	AT1G70850.1	protein_coding	MLP-like protein 34
AT2G27370	4	AT2G27370.1	protein_coding	Uncharacterised protein family (UPF0497)
AT2G21100	4	AT2G21100.1	protein_coding	Disease resistance-responsive (dirigent-like protein) family protein
AT2G48140	4	AT2G48140.1	protein_coding	Bifunctional inhibitor/lipid-transfer protein/seed storage 2S albumin superfamily protein
AT5G64100	4	AT5G64100.1	protein_coding	Peroxidase superfamily protein
AT1G23720	4	AT1G23720.1	protein_coding	Proline-rich extensin-like family protein
AT4G02270	4	AT4G02270.1	protein_coding	root hair specific 13
AT2G21045	4	AT2G21045.1	protein_coding	Rhodanese/Cell cycle control phosphatase superfamily protein
AT2G36100	4	AT2G36100.1	protein_coding	Uncharacterised protein family (UPF0497)
AT2G39430	4	AT2G39430.1	protein_coding	Disease resistance-responsive (dirigent-like protein) family protein
AT1G71740	4	AT1G71740.1	protein_coding
AT2G23540	4	AT2G23540.1	protein_coding	GDSL-like Lipase/Acylhydrolase superfamily protein
AT2G18980	4	AT2G18980.1	protein_coding	Peroxidase superfamily protein
AT2G32300	4	AT2G32300.1	protein_coding	uclacyanin 1
AT1G61590	4	AT1G61590.1	protein_coding	Protein kinase superfamily protein
AT1G77330	4	AT1G77330.1	protein_coding	2-oxoglutarate (2OG) and Fe(II)-dependent oxygenase superfamily protein
AT2G01530	4	AT2G01530.1	protein_coding	MLP-like protein 329
AT2G30210	4	AT2G30210.1	protein_coding	laccase 3
AT2G44790	4	AT2G44790.1	protein_coding	uclacyanin 2
AT1G66280	4	AT1G66280.1	protein_coding	Glycosyl hydrolase superfamily protein
AT3G01420	4	AT3G01420.1	protein_coding	Peroxidase superfamily protein
AT4G40090	4	AT4G40090.1	protein_coding	arabinogalactan protein 3
AT5G58010	4	AT5G58010.1	protein_coding	LJRHL1-like 3
AT5G42500	4	AT5G42500.1	protein_coding	Disease resistance-responsive (dirigent-like protein) family protein
AT5G57620	4	AT5G57620.1	protein_coding	myb domain protein 36
AT5G59090	4	AT5G59090.1	protein_coding	subtilase 4.12
AT5G14130	4	AT5G14130.1	protein_coding	Peroxidase superfamily protein
AT3G05920	4	AT3G05920.1	protein_coding	Heavy metal transport/detoxification superfamily protein
AT1G80240	4	AT1G80240.1	protein_coding	Protein of unknown function, DUF642
AT3G01220	4	AT3G01220.1	protein_coding	homeobox protein 20
AT1G72200	4	AT1G72200.1	protein_coding	RING/U-box superfamily protein
AT2G46740	4	AT2G46740.1	protein_coding	D-arabinono-1,4-lactone oxidase family protein
AT3G01190	4	AT3G01190.1	protein_coding	Peroxidase superfamily protein
AT2G45430	4	AT2G45430.1	protein_coding	AT-hook motif nuclear-localized protein 22
AT2G48130	4	AT2G48130.1	protein_coding	Bifunctional inhibitor/lipid-transfer protein/seed storage 2S albumin superfamily protein
AT3G11550	4	AT3G11550.1	protein_coding	Uncharacterised protein family (UPF0497)
AT1G17950	5	AT1G17950.1	protein_coding	myb domain protein 52
AT1G08340	5	AT1G08340.1	protein_coding	Rho GTPase activating protein with PAK-box/P21-Rho-binding domain
AT3G11430	5	AT3G11430.1	protein_coding	glycerol-3-phosphate acyltransferase 5
AT3G10340	5	AT3G10340.1	protein_coding	phenylalanine ammonia-lyase 4	GG
AT5G08640	6	AT5G08640.1	protein_coding	flavonol synthase 1	GG
AT5G05270	6	AT5G05270.1	protein_coding	Chalcone-flavanone isomerase family protein
AT5G17220	6	AT5G17220.1	protein_coding	glutathione S-transferase phi 12
AT3G51240	6	AT3G51240.1	protein_coding	flavanone 3-hydroxylase	GG
AT1G03495	6	AT1G03495.1	protein_coding	HXXXD-type acyl-transferase family protein
AT3G55120	6	AT3G55120.1	protein_coding	Chalcone-flavanone isomerase family protein	GG
AT5G62210	6	AT5G62210.1	protein_coding	Embryo-specific protein 3, (ATS3)
AT4G14090	6	AT4G14090.1	protein_coding	UDP-Glycosyltransferase superfamily protein
AT5G13930	6	AT5G13930.1	protein_coding	Chalcone and stilbene synthase family protein	GG
AT5G42800	6	AT5G42800.1	protein_coding	dihydroflavonol 4-reductase	GG
AT1G06000	6	AT1G06000.1	protein_coding	UDP-Glycosyltransferase superfamily protein
AT3G29590	6	AT3G29590.1	protein_coding	HXXXD-type acyl-transferase family protein
AT3G22840	6	AT3G22840.1	protein_coding	Chlorophyll A-B binding family protein
AT5G07990	6	AT5G07990.1	protein_coding	Cytochrome P450 superfamily protein	GG
AT5G17050	6	AT5G17050.1	protein_coding	UDP-glucosyl transferase 78D2
AT5G48880	6	AT5G48880.1	protein_coding	peroxisomal 3-keto-acyl-CoA thiolase 2
AT3G21560	6	AT3G21560.1	protein_coding	UDP-Glycosyltransferase superfamily protein
AT1G65060	6	AT1G65060.1	protein_coding	4-coumarate:CoA ligase 3	GG
AT4G15480	6	AT4G15480.1	protein_coding	UDP-Glycosyltransferase superfamily protein
AT4G14690	6	AT4G14690.1	protein_coding	Chlorophyll A-B binding family protein
AT5G19730	6	AT5G19730.1	protein_coding	Pectin lyase-like superfamily protein
AT5G17010	6	AT5G17010.1	protein_coding	Major facilitator superfamily protein
AT1G23205	6	AT1G23205.1	protein_coding	Plant invertase/pectin methylesterase inhibitor superfamily protein
AT1G19140	6	AT1G19140.1	protein_coding
AT5G02270	6	AT5G02270.1	protein_coding	non-intrinsic ABC protein 9
AT1G12370	6	AT1G12370.1	protein_coding	photolyase 1
AT5G15910	6	AT5G15910.1	protein_coding	NAD(P)-binding Rossmann-fold superfamily protein
AT3G57020	6	AT3G57020.1	protein_coding	Calcium-dependent phosphotriesterase superfamily protein
AT5G24850	6	AT5G24850.1	protein_coding	cryptochrome 3
AT1G78570	6	AT1G78570.1	protein_coding	rhamnose biosynthesis 1
AT5G23730	6	AT5G23730.1	protein_coding	Transducin/WD40 repeat-like superfamily protein
AT5G03555	6	AT5G03555.1	protein_coding	permease, cytosine/purines, uracil, thiamine, allantoin family protein
AT4G39210	6	AT4G39210.1	protein_coding	Glucose-1-phosphate adenylyltransferase family protein
AT5G44110	6	AT5G44110.1	protein_coding	P-loop containing nucleoside triphosphate hydrolases superfamily protein
AT5G54060	6	AT5G54060.1	protein_coding	UDP-glucose:flavonoid 3-o-glucosyltransferase
AT2G23910	6	AT2G23910.1	protein_coding	NAD(P)-binding Rossmann-fold superfamily protein
AT2G25530	6	AT2G25530.1	protein_coding	AFG1-like ATPase family protein
AT2G37260	6	AT2G37260.1	protein_coding	WRKY family transcription factor family protein
AT3G15090	6	AT3G15090.1	protein_coding	GroES-like zinc-binding alcohol dehydrogenase family protein
AT2G23000	6	AT2G23000.1	protein_coding	serine carboxypeptidase-like 10
AT2G18230	6	AT2G18230.1	protein_coding	pyrophosphorylase 2
AT1G65560	6	AT1G65560.1	protein_coding	Zinc-binding dehydrogenase family protein
AT3G17609	6	AT3G17609.1	protein_coding	HY5-homolog
AT2G47460	6	AT2G47460.1	protein_coding	myb domain protein 12
AT4G37990	7	AT4G37990.1	protein_coding	elicitor-activated gene 3-2	GG
AT3G55970	7	AT3G55970.1	protein_coding	jasmonate-regulated gene 21
AT1G72680	7	AT1G72680.1	protein_coding	cinnamyl-alcohol dehydrogenase	GG
AT5G11520	7	AT5G11520.1	protein_coding	aspartate aminotransferase 3
AT1G10585	7	AT1G10585.1	protein_coding	basic helix-loop-helix (bHLH) DNA-binding superfamily protein
AT5G64120	7	AT5G64120.1	protein_coding	Peroxidase superfamily protein	GG
AT4G34230	7	AT4G34230.1	protein_coding	cinnamyl alcohol dehydrogenase 5	GG
AT1G67980	7	AT1G67980.1	protein_coding	caffeoyl-CoA 3-O-methyltransferase	GG
AT4G12480	7	AT4G12480.1	protein_coding	Bifunctional inhibitor/lipid-transfer protein/seed storage 2S albumin superfamily protein
AT1G26380	7	AT1G26380.1	protein_coding	FAD-binding Berberine family protein
AT4G21390	7	AT4G21390.1	protein_coding	S-locus lectin protein kinase family protein
AT3G21230	7	AT3G21230.1	protein_coding	4-coumarate:CoA ligase 5
AT3G23250	7	AT3G23250.1	protein_coding	myb domain protein 15
AT5G12340	7	AT5G12340.1	protein_coding
AT4G12470	7	AT4G12470.1	protein_coding	azelaic acid induced 1
AT4G20860	7	AT4G20860.1	protein_coding	FAD-binding Berberine family protein
AT5G64905	7	AT5G64905.1	protein_coding	elicitor peptide 3 precursor
AT1G54100	7	AT1G54100.1	protein_coding	aldehyde dehydrogenase 7B4
AT5G38900	7	AT5G38900.1	protein_coding	Thioredoxin superfamily protein
AT3G54420	7	AT3G54420.1	protein_coding	homolog of carrot EP3-3 chitinase
AT4G01720	7	AT4G01720.1	protein_coding	WRKY family transcription factor
AT4G01870	7	AT4G01870.1	protein_coding	tolB protein-related
AT5G51830	7	AT5G51830.1	protein_coding	pfkB-like carbohydrate kinase family protein
AT4G22470	7	AT4G22470.1	protein_coding	protease inhibitor/seed storage/lipid transfer protein (LTP) family protein
AT1G26390	7	AT1G26390.1	protein_coding	FAD-binding Berberine family protein
AT3G63380	7	AT3G63380.1	protein_coding	ATPase E1-E2 type family protein / haloacid dehalogenase-like hydrolase family protein
AT4G36988	7	AT4G36988.1	protein_coding	conserved peptide upstream open reading frame 49
AT1G26410	7	AT1G26410.1	protein_coding	FAD-binding Berberine family protein
AT5G06860	7	AT5G06860.1	protein_coding	polygalacturonase inhibiting protein 1
AT1G32350	7	AT1G32350.1	protein_coding	alternative oxidase 1D
AT4G36760	7	AT4G36760.1	protein_coding	aminopeptidase P1
AT1G33030	7	AT1G33030.1	protein_coding	O-methyltransferase family protein
AT3G56170	7	AT3G56170.1	protein_coding	Ca-2+ dependent nuclease
AT1G69920	7	AT1G69920.1	protein_coding	glutathione S-transferase TAU 12
AT1G76070	7	AT1G76070.1	protein_coding
AT5G54500	7	AT5G54500.1	protein_coding	flavodoxin-like quinone reductase 1
AT5G61820	7	AT5G61820.1	protein_coding
AT1G61560	7	AT1G61560.1	protein_coding	Seven transmembrane MLO family protein
AT5G64890	7	AT5G64890.1	protein_coding	elicitor peptide 2 precursor
AT5G39580	7	AT5G39580.1	protein_coding	Peroxidase superfamily protein
AT1G77450	7	AT1G77450.1	protein_coding	NAC domain containing protein 32
AT5G44910	7	AT5G44910.1	protein_coding	Toll-Interleukin-Resistance (TIR) domain family protein
AT3G46280	7	AT3G46280.1	protein_coding	protein kinase-related
AT4G24000	7	AT4G24000.1	protein_coding	cellulose synthase like G2
AT4G16760	7	AT4G16760.1	protein_coding	acyl-CoA oxidase 1
AT4G22530	7	AT4G22530.1	protein_coding	S-adenosyl-L-methionine-dependent methyltransferases superfamily protein
AT4G37530	7	AT4G37530.1	protein_coding	Peroxidase superfamily protein
AT1G74590	7	AT1G74590.1	protein_coding	glutathione S-transferase TAU 10
AT4G21120	7	AT4G21120.1	protein_coding	amino acid transporter 1
AT1G80820	7	AT1G80820.1	protein_coding	cinnamoyl coa reductase	GG
AT5G63790	7	AT5G63790.1	protein_coding	NAC domain containing protein 102
AT1G09500	7	AT1G09500.1	protein_coding	NAD(P)-binding Rossmann-fold superfamily protein
AT1G30370	7	AT1G30370.1	protein_coding	alpha/beta-Hydrolases superfamily protein
AT1G14540	7	AT1G14540.1	protein_coding	Peroxidase superfamily protein
AT4G13180	7	AT4G13180.1	protein_coding	NAD(P)-binding Rossmann-fold superfamily protein
AT1G01480	7	AT1G01480.1	protein_coding	1-amino-cyclopropane-1-carboxylate synthase 2
AT1G14780	7	AT1G14780.1	protein_coding	MAC/Perforin domain-containing protein
AT5G05340	7	AT5G05340.1	protein_coding	Peroxidase superfamily protein
AT1G63720	7	AT1G63720.1	protein_coding
AT1G68620	7	AT1G68620.1	protein_coding	alpha/beta-Hydrolases superfamily protein
AT4G23210	7	AT4G23210.1	protein_coding	cysteine-rich RLK (RECEPTOR-like protein kinase) 13
AT1G02400	7	AT1G02400.1	protein_coding	gibberellin 2-oxidase 6
AT5G27600	7	AT5G27600.1	protein_coding	long-chain acyl-CoA synthetase 7
AT4G21440	7	AT4G21440.1	protein_coding	MYB-like 102
AT4G20000	7	AT4G20000.1	protein_coding	VQ motif-containing protein
AT5G48410	7	AT5G48410.1	protein_coding	glutamate receptor 1.3
AT1G51920	7	AT1G51920.1	protein_coding
AT1G27300	7	AT1G27300.1	protein_coding
AT1G21110	7	AT1G21110.1	protein_coding	O-methyltransferase family protein
AT4G23700	7	AT4G23700.1	protein_coding	cation/H+ exchanger 17
AT4G18980	7	AT4G18980.1	protein_coding	AtS40-3
AT3G46660	7	AT3G46660.1	protein_coding	UDP-glucosyl transferase 76E12
AT4G38540	7	AT4G38540.1	protein_coding	FAD/NAD(P)-binding oxidoreductase family protein
AT1G70170	7	AT1G70170.1	protein_coding	matrix metalloproteinase
AT3G25180	7	AT3G25180.1	protein_coding	cytochrome P450, family 82, subfamily G, polypeptide 1
AT4G15610	7	AT4G15610.1	protein_coding	Uncharacterised protein family (UPF0497)
AT5G13080	7	AT5G13080.1	protein_coding	WRKY DNA-binding protein 75
AT1G61370	7	AT1G61370.1	protein_coding	S-locus lectin protein kinase family protein
AT4G05020	7	AT4G05020.1	protein_coding	NAD(P)H dehydrogenase B2
AT1G69930	7	AT1G69930.1	protein_coding	glutathione S-transferase TAU 11
AT5G40780	7	AT5G40780.1	protein_coding	lysine histidine transporter 1
AT1G51800	7	AT1G51800.1	protein_coding	Leucine-rich repeat protein kinase family protein
AT1G52200	7	AT1G52200.1	protein_coding	PLAC8 family protein
AT2G19190	7	AT2G19190.1	protein_coding	FLG22-induced receptor-like kinase 1
AT2G33150	7	AT2G33150.1	protein_coding	peroxisomal 3-ketoacyl-CoA thiolase 3
AT1G30720	7	AT1G30720.1	protein_coding	FAD-binding Berberine family protein
AT3G06860	7	AT3G06860.1	protein_coding	multifunctional protein 2
AT3G18250	7	AT3G18250.1	protein_coding	Putative membrane lipoprotein
AT2G18690	7	AT2G18690.1	protein_coding
AT2G29470	7	AT2G29470.1	protein_coding	glutathione S-transferase tau 3
AT5G48400	7	AT5G48400.1	protein_coding	Glutamate receptor family protein
AT2G29350	7	AT2G29350.1	protein_coding	senescence-associated gene 13
AT2G17740	7	AT2G17740.1	protein_coding	Cysteine/Histidine-rich C1 domain family protein
AT2G36770	7	AT2G36770.1	protein_coding	UDP-Glycosyltransferase superfamily protein
AT1G61120	7	AT1G61120.1	protein_coding	terpene synthase 04
AT1G30700	7	AT1G30700.1	protein_coding	FAD-binding Berberine family protein
AT5G39520	7	AT5G39520.1	protein_coding	Protein of unknown function (DUF1997)
AT2G37770	7	AT2G37770.1	protein_coding	NAD(P)-linked oxidoreductase superfamily protein
AT2G30750	7	AT2G30750.1	protein_coding	cytochrome P450, family 71, subfamily A, polypeptide 12
AT5G61890	7	AT5G61890.1	protein_coding	Integrase-type DNA-binding superfamily protein
AT1G52890	7	AT1G52890.1	protein_coding	NAC domain containing protein 19
AT5G46350	7	AT5G46350.1	protein_coding	WRKY DNA-binding protein 8
AT2G23270	7	AT2G23270.1	protein_coding
AT2G39660	7	AT2G39660.1	protein_coding	botrytis-induced kinase1
AT2G42360	7	AT2G42360.1	protein_coding	RING/U-box superfamily protein
AT1G48000	7	AT1G48000.1	protein_coding	myb domain protein 112
AT1G51790	7	AT1G51790.1	protein_coding	Leucine-rich repeat protein kinase family protein
AT2G02390	7	AT2G02390.1	protein_coding	glutathione S-transferase zeta 1
AT3G04070	7	AT3G04070.1	protein_coding	NAC domain containing protein 47
AT2G36690	7	AT2G36690.1	protein_coding	2-oxoglutarate (2OG) and Fe(II)-dependent oxygenase superfamily protein
AT2G43510	7	AT2G43510.1	protein_coding	trypsin inhibitor protein 1
AT2G35980	7	AT2G35980.1	protein_coding	Late embryogenesis abundant (LEA) hydroxyproline-rich glycoprotein family
AT2G47190	7	AT2G47190.1	protein_coding	myb domain protein 2
AT3G04000	7	AT3G04000.1	protein_coding	NAD(P)-binding Rossmann-fold superfamily protein
AT1G76930	7	AT1G76930.1	protein_coding	extensin 4
AT2G35930	7	AT2G35930.1	protein_coding	plant U-box 23
AT2G43000	7	AT2G43000.1	protein_coding	NAC domain containing protein 42
AT2G37760	7	AT2G37760.1	protein_coding	NAD(P)-linked oxidoreductase superfamily protein
AT2G38240	7	AT2G38240.1	protein_coding	2-oxoglutarate (2OG) and Fe(II)-dependent oxygenase superfamily protein
AT2G45220	7	AT2G45220.1	protein_coding	Plant invertase/pectin methylesterase inhibitor superfamily
AT2G45570	7	AT2G45570.1	protein_coding	cytochrome P450, family 76, subfamily C, polypeptide 2
AT3G17810	7	AT3G17810.1	protein_coding	pyrimidine 1
AT2G43620	7	AT2G43620.1	protein_coding	Chitinase family protein
AT3G14990	7	AT3G14990.1	protein_coding	Class I glutamine amidotransferase-like superfamily protein
AT2G39030	7	AT2G39030.1	protein_coding	Acyl-CoA N-acyltransferases (NAT) superfamily protein
AT2G44370	7	AT2G44370.1	protein_coding	Cysteine/Histidine-rich C1 domain family protein
AT3G13790	7	AT3G13790.1	protein_coding	Glycosyl hydrolases family 32 protein
AT3G19930	7	AT3G19930.1	protein_coding	sugar transporter 4
AT2G37130	7	AT2G37130.1	protein_coding	Peroxidase superfamily protein
AT3G45140	8	AT3G45140.1	protein_coding	lipoxygenase 2
AT4G37980	8	AT4G37980.1	protein_coding	elicitor-activated gene 3-1	GG
AT5G11060	8	AT5G11060.1	protein_coding	KNOTTED1-like homeobox gene 4

## Sheet: Terpenes
	Community	Model_name	Type	Short_description	Guide gene
AT1G05530	1	AT1G05530.1	protein_coding	UDP-glucosyl transferase 75B2
AT4G10350	1	AT4G10350.1	protein_coding	NAC domain containing protein 70
AT5G01280	1	AT5G01280.1	protein_coding
AT2G32620	1	AT2G32620.1	protein_coding	cellulose synthase-like B
AT1G33280	1	AT1G33280.1	protein_coding	NAC domain containing protein 15
AT3G20160	1	AT3G20160.1	protein_coding	Terpenoid synthases superfamily protein	GG
AT1G65570	1	AT1G65570.1	protein_coding	Pectin lyase-like superfamily protein
AT1G50720	1	AT1G50720.1	protein_coding	Stigma-specific Stig1 family protein
AT4G01240	1	AT4G01240.1	protein_coding	S-adenosyl-L-methionine-dependent methyltransferases superfamily protein
AT1G64920	1	AT1G64920.1	protein_coding	UDP-Glycosyltransferase superfamily protein
AT5G04970	1	AT5G04970.1	protein_coding	Plant invertase/pectin methylesterase inhibitor superfamily
AT5G58784	1	AT5G58784.1	protein_coding	Undecaprenyl pyrophosphate synthetase family protein
AT2G26420	1	AT2G26420.1	protein_coding	1-phosphatidylinositol-4-phosphate 5-kinase 3
AT2G43880	1	AT2G43880.1	protein_coding	Pectin lyase-like superfamily protein
AT4G37160	1	AT4G37160.1	protein_coding	SKU5 similar 15
AT2G43480	1	AT2G43480.1	protein_coding	Peroxidase superfamily protein
AT5G56320	1	AT5G56320.1	protein_coding	expansin A14
AT5G15890	1	AT5G15890.1	protein_coding	TRICHOME BIREFRINGENCE-LIKE 21
AT3G50130	1	AT3G50130.1	protein_coding	Plant protein of unknown function (DUF247)
AT2G43600	1	AT2G43600.1	protein_coding	Chitinase family protein
AT1G73160	1	AT1G73160.1	protein_coding	UDP-Glycosyltransferase superfamily protein
AT1G66470	1	AT1G66470.1	protein_coding	ROOT HAIR DEFECTIVE6
AT2G18640	1	AT2G18640.1	protein_coding	geranylgeranyl pyrophosphate synthase 4	GG
AT5G24070	1	AT5G24070.1	protein_coding	Peroxidase superfamily protein
AT3G14510	1	AT3G14510.1	protein_coding	Polyprenyl synthetase family protein	GG
AT3G06460	1	AT3G06460.1	protein_coding	GNS1/SUR4 membrane protein family
AT4G27400	1	AT4G27400.1	protein_coding	Late embryogenesis abundant (LEA) protein-related
AT1G36320	2	AT1G36320.1	protein_coding
AT5G42270	2	AT5G42270.1	protein_coding	FtsH extracellular protease family
AT4G14210	2	AT4G14210.1	protein_coding	phytoene desaturase 3	GG
AT3G24430	2	AT3G24430.1	protein_coding	ATP binding
AT5G60600	2	AT5G60600.1	protein_coding	4-hydroxy-3-methylbut-2-enyl diphosphate synthase	GG
AT5G17230	2	AT5G17230.1	protein_coding	PHYTOENE SYNTHASE	GG
AT5G53580	2	AT5G53580.1	protein_coding	NAD(P)-linked oxidoreductase superfamily protein
AT1G12800	2	AT1G12800.1	protein_coding	Nucleic acid-binding, OB-fold-like protein
AT1G31800	2	AT1G31800.1	protein_coding	cytochrome P450, family 97, subfamily A, polypeptide 3	GG
AT1G23740	2	AT1G23740.1	protein_coding	Oxidoreductase, zinc-binding dehydrogenase family protein
AT5G08650	2	AT5G08650.1	protein_coding	Small GTP-binding protein
AT4G22890	2	AT4G22890.1	protein_coding	PGR5-LIKE A
AT1G49380	2	AT1G49380.1	protein_coding	cytochrome c biogenesis protein family
AT1G32160	2	AT1G32160.1	protein_coding	Protein of unknown function (DUF760)
AT3G27925	2	AT3G27925.1	protein_coding	DegP protease 1
AT4G18370	2	AT4G18370.1	protein_coding	DEGP protease 5
AT3G07670	2	AT3G07670.1	protein_coding	Rubisco methyltransferase family protein
AT1G62750	2	AT1G62750.1	protein_coding	Translation elongation factor EFG/EF2 protein
AT1G55480	2	AT1G55480.1	protein_coding	protein containing PDZ domain, a K-box domain, and a TPR region
AT2G35490	2	AT2G35490.1	protein_coding	Plastid-lipid associated protein PAP / fibrillin family protein
AT2G24820	2	AT2G24820.1	protein_coding	translocon at the inner envelope membrane of chloroplasts 55-II
AT3G10970	2	AT3G10970.1	protein_coding	Haloacid dehalogenase-like hydrolase (HAD) superfamily protein
AT2G21280	2	AT2G21280.1	protein_coding	NAD(P)-binding Rossmann-fold superfamily protein
AT2G30950	2	AT2G30950.1	protein_coding	FtsH extracellular protease family
AT3G04760	2	AT3G04760.1	protein_coding	Pentatricopeptide repeat (PPR-like) superfamily protein
AT1G23520	3	AT1G23520.1	protein_coding	Domain of unknown function (DUF220)
AT5G07510	3	AT5G07510.1	protein_coding	glycine-rich protein 14
AT5G07540	3	AT5G07540.1	protein_coding	glycine-rich protein 16
AT1G23240	3	AT1G23240.1	protein_coding	Caleosin-related family protein
AT1G23600	3	AT1G23600.1	protein_coding	Domain of unknown function DUF220
AT1G23580	3	AT1G23580.1	protein_coding	Domain of unknown function DUF220
AT5G07530	3	AT5G07530.1	protein_coding	glycine rich protein 17
AT1G23670	3	AT1G23670.1	protein_coding	Domain of unknown function (DUF220)
AT5G07520	3	AT5G07520.1	protein_coding	glycine-rich protein 18
AT1G23590	3	AT1G23590.1	protein_coding	Domain of unknown function DUF220
AT1G30350	3	AT1G30350.1	protein_coding	Pectin lyase-like superfamily protein
AT5G07560	3	AT5G07560.1	protein_coding	glycine-rich protein 20
AT3G25050	3	AT3G25050.1	protein_coding	xyloglucan endotransglucosylase/hydrolase 3
AT1G28430	3	AT1G28430.1	protein_coding	cytochrome P450, family 705, subfamily A, polypeptide 24
AT3G52810	3	AT3G52810.1	protein_coding	purple acid phosphatase 21
AT2G23800	3	AT2G23800.1	protein_coding	geranylgeranyl pyrophosphate synthase 2	GG
AT1G23570	3	AT1G23570.1	protein_coding	Domain of unknown function (DUF220)
AT1G75930	3	AT1G75930.1	protein_coding	extracellular lipase 6
AT4G19170	4	AT4G19170.1	protein_coding	nine-cis-epoxycarotenoid dioxygenase 4	GG
AT3G26280	4	AT3G26280.1	protein_coding	cytochrome P450, family 71, subfamily B, polypeptide 4
AT3G59060	4	AT3G59060.1	protein_coding	phytochrome interacting factor 3-like 6
AT4G26530	4	AT4G26530.1	protein_coding	Aldolase superfamily protein
AT2G03310	4	AT2G03310.1	protein_coding
AT5G49730	4	AT5G49730.1	protein_coding	ferric reduction oxidase 6
AT4G17190	5	AT4G17190.1	protein_coding	farnesyl diphosphate synthase 2	GG
AT1G16340	5	AT1G16340.1	protein_coding	Aldolase superfamily protein
AT3G66658	5	AT3G66658.1	protein_coding	aldehyde dehydrogenase 22A1
AT1G18840	5	AT1G18840.1	protein_coding	IQ-domain 30
AT3G22780	5	AT3G22780.1	protein_coding	Tesmin/TSO1-like CXC domain-containing protein
AT4G29680	5	AT4G29680.1	protein_coding	Alkaline-phosphatase-like family protein
AT5G41760	5	AT5G41760.1	protein_coding	Nucleotide-sugar transporter family protein
AT1G68060	5	AT1G68060.1	protein_coding	microtubule-associated proteins 70-1
AT1G48230	5	AT1G48230.1	protein_coding	nodulin MtN21 /EamA-like transporter family protein
AT2G01120	5	AT2G01120.1	protein_coding	origin recognition complex subunit 4
AT5G08580	5	AT5G08580.1	protein_coding	Calcium-binding EF hand family protein
AT5G57440	5	AT5G57440.1	protein_coding	Haloacid dehalogenase-like hydrolase (HAD) superfamily protein
AT1G66530	5	AT1G66530.1	protein_coding	Arginyl-tRNA synthetase, class Ic
AT3G08680	5	AT3G08680.1	protein_coding	Leucine-rich repeat protein kinase family protein
AT5G67030	6	AT5G67030.1	protein_coding	zeaxanthin epoxidase (ZEP) (ABA1)	GG
AT4G34350	6	AT4G34350.1	protein_coding	4-hydroxy-3-methylbut-2-enyl diphosphate reductase	GG
AT5G35970	6	AT5G35970.1	protein_coding	P-loop containing nucleoside triphosphate hydrolases superfamily protein
AT1G06430	6	AT1G06430.1	protein_coding	FTSH protease 8
AT5G53970	6	AT5G53970.1	protein_coding	Tyrosine transaminase family protein
AT3G54500	6	AT3G54500.1	protein_coding
AT5G52570	6	AT5G52570.1	protein_coding	beta-carotene hydroxylase 2	GG
AT1G07180	6	AT1G07180.1	protein_coding	alternative NAD(P)H dehydrogenase 1
AT5G24120	6	AT5G24120.1	protein_coding	sigma factor E
AT1G02820	6	AT1G02820.1	protein_coding	Late embryogenesis abundant 3 (LEA3) family protein
AT4G35090	6	AT4G35090.1	protein_coding	catalase 2
AT3G24190	6	AT3G24190.1	protein_coding	Protein kinase superfamily protein
AT5G06980	6	AT5G06980.1	protein_coding
AT5G64840	6	AT5G64840.1	protein_coding	general control non-repressible 5
AT1G16720	6	AT1G16720.1	protein_coding	high chlorophyll fluorescence phenotype 173
AT4G04850	6	AT4G04850.1	protein_coding	K+ efflux antiporter 3
AT5G15850	6	AT5G15850.1	protein_coding	CONSTANS-like 1
AT2G31380	6	AT2G31380.1	protein_coding	salt tolerance homologue
AT2G46830	6	AT2G46830.1	protein_coding	circadian clock associated 1
AT5G64940	6	AT5G64940.1	protein_coding	ABC2 homolog 13
AT1G65870	6	AT1G65870.1	protein_coding	Disease resistance-responsive (dirigent-like protein) family protein
AT3G02380	6	AT3G02380.1	protein_coding	CONSTANS-like 2
AT1G44446	6	AT1G44446.1	protein_coding	Pheophorbide a oxygenase family protein with Rieske [2Fe-2S] domain
AT1G75100	6	AT1G75100.1	protein_coding	J-domain protein required for chloroplast accumulation response 1
AT1G55960	6	AT1G55960.1	protein_coding	Polyketide cyclase/dehydrase and lipid transport superfamily protein
AT2G29650	6	AT2G29650.1	protein_coding	phosphate transporter 4;1
AT5G58770	6	AT5G58770.1	protein_coding	Undecaprenyl pyrophosphate synthetase family protein
AT1G68830	6	AT1G68830.1	protein_coding	STT7 homolog STN7
AT1G33110	6	AT1G33110.1	protein_coding	MATE efflux family protein
AT1G66330	6	AT1G66330.1	protein_coding	senescence-associated family protein
AT3G17800	6	AT3G17800.1	protein_coding	Protein of unknown function (DUF760)
AT1G79600	6	AT1G79600.1	protein_coding	Protein kinase superfamily protein
AT1G64860	6	AT1G64860.1	protein_coding	sigma factor A
AT3G12320	6	AT3G12320.1	protein_coding
AT3G01060	6	AT3G01060.1	protein_coding
AT2G42750	6	AT2G42750.1	protein_coding	DNAJ heat shock N-terminal domain-containing protein
AT2G37240	6	AT2G37240.1	protein_coding	Thioredoxin superfamily protein
AT3G54250	7	AT3G54250.1	protein_coding	GHMP kinase family protein	GG
AT5G47770	7	AT5G47770.1	protein_coding	farnesyl diphosphate synthase 1	GG
AT2G17370	7	AT2G17370.1	protein_coding	3-hydroxy-3-methylglutaryl-CoA reductase 2	GG
AT3G29180	7	AT3G29180.1	protein_coding	Protein of unknown function (DUF1336)
AT5G27450	7	AT5G27450.1	protein_coding	mevalonate kinase	GG
AT5G62500	7	AT5G62500.1	protein_coding	end binding protein 1B
AT5G15530	7	AT5G15530.1	protein_coding	biotin carboxyl carrier protein 2
AT5G48230	7	AT5G48230.1	protein_coding	acetoacetyl-CoA thiolase 2	GG
AT1G45130	7	AT1G45130.1	protein_coding	beta-galactosidase 5
AT5G39320	7	AT5G39320.1	protein_coding	UDP-glucose 6-dehydrogenase family protein
AT2G38700	7	AT2G38700.1	protein_coding	mevalonate diphosphate decarboxylase 1	GG
AT1G12000	7	AT1G12000.1	protein_coding	Phosphofructokinase family protein
AT5G49460	7	AT5G49460.1	protein_coding	ATP citrate lyase subunit B 2
AT2G27510	7	AT2G27510.1	protein_coding	ferredoxin 3
AT5G16590	7	AT5G16590.1	protein_coding	Leucine-rich repeat protein kinase family protein
AT5G43060	7	AT5G43060.1	protein_coding	Granulin repeat cysteine protease family protein
AT3G25110	7	AT3G25110.1	protein_coding	fatA acyl-ACP thioesterase
AT4G31340	7	AT4G31340.1	protein_coding	myosin heavy chain-related
AT4G22130	7	AT4G22130.1	protein_coding	STRUBBELIG-receptor family 8
AT1G71830	7	AT1G71830.1	protein_coding	somatic embryogenesis receptor-like kinase 1
AT1G22170	7	AT1G22170.1	protein_coding	Phosphoglycerate mutase family protein
AT4G03190	7	AT4G03190.1	protein_coding	GRR1-like protein 1
AT1G16920	7	AT1G16920.1	protein_coding	RAB GTPase homolog A1B
AT5G62690	7	AT5G62690.1	protein_coding	tubulin beta chain 2
AT1G74030	7	AT1G74030.1	protein_coding	enolase 1
AT5G53090	7	AT5G53090.1	protein_coding	NAD(P)-binding Rossmann-fold superfamily protein
AT5G54670	7	AT5G54670.1	protein_coding	kinesin 3
AT3G05020	7	AT3G05020.1	protein_coding	acyl carrier protein 1
AT4G33130	7	AT4G33130.1	protein_coding
AT2G35120	7	AT2G35120.1	protein_coding	Single hybrid motif superfamily protein
AT2G35190	7	AT2G35190.1	protein_coding	novel plant snare 11
AT1G76550	7	AT1G76550.1	protein_coding	Phosphofructokinase family protein
AT5G50370	7	AT5G50370.1	protein_coding	Adenylate kinase family protein
AT1G50010	7	AT1G50010.1	protein_coding	tubulin alpha-2 chain
AT1G60810	7	AT1G60810.1	protein_coding	ATP-citrate lyase A-2
AT1G32930	7	AT1G32930.1	protein_coding	Galactosyltransferase family protein
AT5G54200	7	AT5G54200.1	protein_coding	Transducin/WD40 repeat-like superfamily protein
AT2G05990	7	AT2G05990.1	protein_coding	NAD(P)-binding Rossmann-fold superfamily protein
AT1G79820	7	AT1G79820.1	protein_coding	Major facilitator superfamily protein
AT3G12110	7	AT3G12110.1	protein_coding	actin-11
AT3G16950	7	AT3G16950.1	protein_coding	lipoamide dehydrogenase 1
AT2G29550	7	AT2G29550.1	protein_coding	tubulin beta-7 chain
AT1G60190	8	AT1G60190.1	protein_coding	ARM repeat superfamily protein
AT1G78070	8	AT1G78070.1	protein_coding	Transducin/WD40 repeat-like superfamily protein
AT3G14440	8	AT3G14440.1	protein_coding	nine-cis-epoxycarotenoid dioxygenase 3	GG
AT4G21440	8	AT4G21440.1	protein_coding	MYB-like 102
AT5G57050	8	AT5G57050.1	protein_coding	Protein phosphatase 2C family protein
AT4G27410	8	AT4G27410.1	protein_coding	NAC (No Apical Meristem) domain transcriptional regulator superfamily protein
AT4G05100	8	AT4G05100.1	protein_coding	myb domain protein 74
AT1G56600	8	AT1G56600.1	protein_coding	galactinol synthase 2
AT2G46680	8	AT2G46680.1	protein_coding	homeobox 7
AT3G63060	8	AT3G63060.1	protein_coding	EID1-like 3
AT5G15190	8	AT5G15190.1	protein_coding
AT1G69260	8	AT1G69260.1	protein_coding	ABI five binding protein
AT3G61890	8	AT3G61890.1	protein_coding	homeobox 12
AT5G24080	8	AT5G24080.1	protein_coding	Protein kinase superfamily protein
AT1G07430	8	AT1G07430.1	protein_coding	highly ABA-induced PP2C gene 2
AT5G52310	8	AT5G52310.1	protein_coding	low-temperature-responsive protein 78 (LTI78) / desiccation-responsive protein 29A (RD29A)
AT1G11210	8	AT1G11210.1	protein_coding	Protein of unknown function (DUF761)
AT1G80110	8	AT1G80110.1	protein_coding	phloem protein 2-B11
AT3G11410	8	AT3G11410.1	protein_coding	protein phosphatase 2CA
AT3G24220	9	AT3G24220.1	protein_coding	nine-cis-epoxycarotenoid dioxygenase 6	GG
AT1G25270	9	AT1G25270.1	protein_coding	nodulin MtN21 /EamA-like transporter family protein
AT1G25410	9	AT1G25410.1	protein_coding	isopentenyltransferase 6
AT1G20500	9	AT1G20500.1	protein_coding	AMP-dependent synthetase and ligase family protein
AT4G37360	9	AT4G37360.1	protein_coding	cytochrome P450, family 81, subfamily D, polypeptide 2
AT5G48100	9	AT5G48100.1	protein_coding	Laccase/Diphenol oxidase family protein
AT1G76290	9	AT1G76290.1	protein_coding	AMP-dependent synthetase and ligase family protein
AT2G23580	9	AT2G23580.1	protein_coding	methyl esterase 4
AT1G68380	9	AT1G68380.1	protein_coding	Core-2/I-branching beta-1,6-N-acetylglucosaminyltransferase family protein
AT1G66360	9	AT1G66360.1	protein_coding	Calcium-dependent lipid-binding (CaLB domain) family protein
AT1G80330	9	AT1G80330.1	protein_coding	gibberellin 3-oxidase 4
AT3G04280	9	AT3G04280.1	protein_coding	response regulator 22
AT3G30260	10	AT3G30260.1	protein_coding	AGAMOUS-like 79
AT3G29430	10	AT3G29430.1	protein_coding	Terpenoid synthases superfamily protein	GG
AT4G26560	10	AT4G26560.1	protein_coding	calcineurin B-like protein 7
AT2G14510	10	AT2G14510.1	protein_coding	Leucine-rich repeat protein kinase family protein
AT1G76490	11	AT1G76490.1	protein_coding	hydroxy methylglutaryl CoA reductase 1	GG
AT5G18650	11	AT5G18650.1	protein_coding	CHY-type/CTCHY-type/RING-type Zinc finger protein
AT1G49240	11	AT1G49240.1	protein_coding	actin 8
AT4G32150	11	AT4G32150.1	protein_coding	vesicle-associated membrane protein 711
AT4G31080	11	AT4G31080.1	protein_coding	Protein of unknown function (DUF2296)
AT3G55770	11	AT3G55770.1	protein_coding	GATA type zinc finger transcription factor family protein
AT1G56280	11	AT1G56280.1	protein_coding	drought-induced 19
AT3G51840	11	AT3G51840.1	protein_coding	acyl-CoA oxidase 4
AT1G58030	11	AT1G58030.1	protein_coding	cationic amino acid transporter 2
AT1G26670	11	AT1G26670.1	protein_coding	Vesicle transport v-SNARE family protein
AT3G57410	11	AT3G57410.1	protein_coding	villin 3
AT2G18280	11	AT2G18280.1	protein_coding	tubby like protein 2
AT3G07560	11	AT3G07560.1	protein_coding	peroxin 13
AT5G16715	12	AT5G16715.1	protein_coding	ATP binding;valine-tRNA ligases;aminoacyl-tRNA ligases;nucleotide binding;ATP binding;aminoacyl-tRNA ligases
AT2G26930	12	AT2G26930.1	protein_coding	4-(cytidine 5'-phospho)-2-C-methyl-D-erithritol kinase	GG
AT4G02790	12	AT4G02790.1	protein_coding	GTP-binding family protein
AT1G56050	12	AT1G56050.1	protein_coding	GTP-binding protein-related
AT4G02990	12	AT4G02990.1	protein_coding	Mitochondrial transcription termination factor family protein
AT1G63970	13	AT1G63970.1	protein_coding	isoprenoid F	GG
AT4G10300	13	AT4G10300.1	protein_coding	RmlC-like cupins superfamily protein
AT2G04700	13	AT2G04700.1	protein_coding	ferredoxin thioredoxin reductase catalytic beta chain family protein
AT5G47720	14	AT5G47720.1	protein_coding	Thiolase family protein	GG
AT3G32040	15	AT3G32040.1	protein_coding	Terpenoid synthases superfamily protein	GG
AT3G02780	16	AT3G02780.1	protein_coding	isopentenyl pyrophosphate:dimethylallyl pyrophosphate isomerase 2	GG
