# Supplementary material for: Ranking genome-wide correlation measurements improves microarray and RNA-seq based global and targeted co-expression networks
Source: Sci Rep. 2018 Jul 18;8:10885. doi: 10.1038/s41598-018-29077-3 (PMC6052111; doi:10.1038/s41598-018-29077-3)
Supplement: Supplementary file 6 — Supplementary Table 6 [file 41598_2018_29077_MOESM6_ESM.xlsx]

## Sheet: Feuille1
	Upper quantile	Kolmogorov-Smirnov statistic					Mapping Rate (%)
	(Threshold set to >12.22)	(Threshold set to >0.34)					(Threshold set to >30%)
cell1_ATH1.CEL	9.79096	0.107516				SRR1744382	96.7955
cell2_ATH1.CEL	9.96907	0.125582				SRR1744369	96.8748
cell3_ATH1.CEL	9.81609	0.119206				SRR1744373	98.0902
root1_ATH1.CEL	9.49832	0.0771713				SRR1744366	97.326
root2_ATH1.CEL	9.42599	0.0877958				SRR2080053	96.9734
root3_ATH1.CEL	9.46582	0.0988091				SRR1744383	94.2815
shoot1_ATH1.CEL	9.48867	0.0717275				SRR2080035	97.3801
shoot2_ATH1.CEL	9.56935	0.0815728				SRR1744363	97.2615
shoot3_ATH1.CEL	9.46559	0.0772556				SRR1744387	95.0546
MPIZF_MJ_Col.0.200__ATH1_190704.CEL	7.52069	0.390498				SRR1744352	97.6585
MPIZF_MJ_GL3_ATH1_190704.CEL	7.46501	0.380722				SRR1744372	97.7863
MPIZF_MJ_Gl3L_11072005_ATH1.CEL	6.52897	0.48433				SRR1744381	93.445
MPIZF_MJ_Nr1_COL_030506_ATH1.CEL	5.83385	0.531302				SRR1744374	97.606
MPIZF_MJ_Nr2_TRY1_030506_ATH1.CEL	5.42831	0.562331				SRR2080031	97.1963
MPIZF_MJ_Nr2_Try2_030306_ATH1.CEL	6.20657	0.534603				SRR1744365	97.3547
MPIZF_MJ_Nr3_TRY2_030506_ATH1.CEL	5.08358	0.600118				SRR1744386	96.6997
MPIZF_MJ_Nr4_Bot2_030306_ATH1.CEL	7.19207	0.404632				SRR1744384	97.3041
MPIZF_MJ_Nr4_GL3_030506_ATH1.CEL	5.48185	0.569416				SRR2080054	97.5541
MPIZF_MJ_Nr5_BOT_030506_ATH1.CEL	7.40821	0.389721				SRR2080045	96.9729
MPIZF_MJ_Nr5_Bot3_030306_ATH1.CEL	7.23202	0.389639				SRR1744367	97.3545
X12CaLCuV.P.CEL	6.69615	0.451687				SRR2080041	96.2835
X12Mock.P.CEL	7.12255	0.408222				SRR1744364	95.6908
PFG_target_screening1.pfg1pfg2pfg3.CEL	9.69535	0.107749				SRR1744375	97.9057
GSM253193.CEL	7.5993	0.346374				SRR2080052	97.611
GSM253194.CEL	7.54696	0.355913				SRR2080044	96.8315
GSM253195.CEL	7.57362	0.349183				SRR1744353	97.3821
GSM253196.CEL	7.77924	0.351695				SRR2080047	96.9943
GSM253197.CEL	7.53426	0.365279				SRR1744357	97.7083
GSM253198.CEL	7.51894	0.366094				SRR2080036	97.5616
GSM253199.CEL	7.80654	0.328772				SRR1744376	94.9586
GSM253200.CEL	7.64988	0.342883				SRR1744358	91.7739
GSM253201.CEL	7.48617	0.361339				SRR2080050	97.4814
GSM257998.CEL	6.41285	0.477142				SRR1744351	97.0651
GSM258000.CEL	6.27877	0.526624				SRR1744378	96.9273
GSM258001.CEL	6.73858	0.493949				SRR2080046	96.9779
GSM258002.CEL	5.10078	0.669466				SRR2080039	97.816
GSM258003.CEL	5.34888	0.640434				SRR1744350	89.8594
GSM258004.CEL	5.09516	0.656614				SRR2080042	96.5148
GSM258792.CEL	9.13677	0.144288				SRR2080034	97.3929
GSM258793.CEL	9.11523	0.135189				SRR1744354	91.9012
GSM258794.CEL	9.17362	0.141731				SRR2080037	97.2865
GSM258795.CEL	9.19793	0.164747				SRR1744359	97.3004
GSM258796.CEL	9.32404	0.137245				SRR2080040	97.4782
GSM258797.CEL	9.09795	0.156265				SRR1744361	97.3842
GSM263141.CEL	10.4122	0.242005				SRR1744362	92.1537
GSM263142.CEL	10.5293	0.244976				SRR2080049	97.7293
GSM263143.CEL	10.5403	0.256277				SRR2080043	97.3476
GSM263144.CEL	10.6273	0.236318				SRR1744360	97.4001
GSM263145.CEL	10.4994	0.25089				SRR1744356	97.8875
GSM263146.CEL	10.5644	0.250794				SRR2080051	97.5512
GSM263147.CEL	10.4274	0.248886				SRR2080038	97.5116
GSM263148.CEL	10.5108	0.230856				SRR1744404	97.5682
GSM263149.CEL	10.533	0.254144				SRR1744389	97.6002
GSM265418.CEL	10.9763	0.227904				SRR1744390	97.6028
GSM265419.CEL	10.627	0.193682				SRR1744403	97.558
GSM265420.CEL	11.1013	0.273536				SRR1744401	97.5919
GSM265421.CEL	11.1882	0.254114				SRR1744400	97.1393
GSM265422.CEL	10.4433	0.159574				SRR1744397	97.6095
GSM265423.CEL	10.728	0.18869				SRR1744396	97.3906
GSM265424.CEL	10.7228	0.212623				SRR1744406	97.719
GSM265425.CEL	10.747	0.213099				SRR1744399	97.1498
GSM265426.CEL	10.7654	0.196554				SRR1744402	97.5909
GSM265427.CEL	10.8246	0.188382				SRR1744392	97.8508
GSM265428.CEL	11.1994	0.266841				SRR1744407	97.5581
GSM265429.CEL	11.153	0.252408				SRR1744391	97.8424
GSM265430.CEL	10.6355	0.171131				SRR1744412	97.7054
GSM265431.CEL	10.5892	0.16371				SRR1744398	97.6057
GSM265432.CEL	10.6469	0.173599				SRR1744405	97.721
GSM265433.CEL	10.7859	0.200846				SRR1744409	97.793
GSM265461.CEL	9.55215	0.0801801				SRR1744411	97.7122
GSM265462.CEL	9.79479	0.0720484				SRR1744393	96.8269
GSM265463.CEL	9.65054	0.0869412				SRR1744408	97.5744
GSM265464.CEL	9.79888	0.0686952				SRR1744410	97.7862
GSM265465.CEL	9.71183	0.085652				SRR1744394	96.7362
GSM265466.CEL	9.77227	0.0930163				SRR1744395	97.4019
GSM265467.CEL	9.75698	0.0795872				SRR1761513	95.3398
GSM265468.CEL	9.67438	0.0779106				SRR1761507	94.0357
GSM265469.CEL	9.73425	0.0926556				SRR1761518	98.1741
GSM265470.CEL	9.88025	0.0663695				SRR1761515	96.3023
GSM265471.CEL	9.54897	0.0653286				SRR1761514	96.5085
GSM265472.CEL	9.60112	0.0658432				SRR1761512	96.501
GSM265473.CEL	9.51742	0.0965662				SRR1761508	95.5213
GSM265474.CEL	9.44623	0.0838926				SRR1761523	97.8511
GSM265411.CEL	10.5775	0.24439				SRR1761511	94.7639
GSM265412.CEL	10.6069	0.221817				SRR1761522	98.0471
GSM265413.CEL	10.6426	0.208816				SRR1761516	96.3909
GSM265414.CEL	9.35178	0.112241				SRR1761509	96.9877
GSM265415.CEL	9.81328	0.141459				SRR1761521	98.1167
GSM265416.CEL	10.0454	0.120544				SRR1761520	97.7357
GSM266662.CEL	10.5305	0.151807				SRR1761519	98.2228
GSM266663.CEL	10.4231	0.157356				SRR1761506	94.9252
GSM266664.CEL	10.374	0.161299				SRR1761517	97.1864
GSM266665.CEL	10.1089	0.150821				SRR1761510	97.0241
GSM266666.CEL	9.53908	0.120051				SRR1768384	97.9438
GSM266667.CEL	9.48216	0.120802				SRR1768411	97.8734
GSM266668.CEL	9.03763	0.14525				SRR1768407	97.9453
GSM266669.CEL	10.5018	0.156114				SRR1768406	98.1955
GSM266670.CEL	10.36	0.124535				SRR1768402	97.6801
GSM266671.CEL	10.4442	0.140794				SRR1768409	97.8524
GSM266672.CEL	10.0273	0.0983862				SRR1768383	97.9597
GSM266673.CEL	9.89462	0.0887568				SRR1768370	98.1311
GSM266674.CEL	9.87078	0.0878815				SRR1768408	97.7872
GSM266675.CEL	10.2006	0.138842				SRR1768401	97.7607
GSM266676.CEL	9.867	0.116984				SRR1768403	97.8381
GSM266677.CEL	10.3559	0.135449				SRR1768410	97.7735
GSM268245.CEL	8.61235	0.252423				SRR1791625	98.3163
GSM268246.CEL	9.30372	0.167104				SRR1791621	98.558
GSM268247.CEL	8.67261	0.218171				SRR1791622	98.9067
GSM268248.CEL	9.34156	0.179974				SRR1791623	98.7273
GSM268249.CEL	9.5462	0.171955				SRR1791608	98.5125
GSM268250.CEL	9.5803	0.13679				SRR1791619	98.7485
GSM268251.CEL	9.38203	0.15587				SRR1791626	98.1077
GSM268252.CEL	9.20049	0.121428				SRR1791609	98.5213
GSM270814.CEL	10.1852	0.0978007				SRR1791616	98.7243
GSM270853.CEL	10.0022	0.101099				SRR1791624	97.4531
GSM270865.CEL	10.0611	0.0862537				SRR1791627	98.6235
GSM270866.CEL	10.1386	0.0875178				SRR1791620	98.2172
GSM270868.CEL	10.0366	0.0892181				SRR1792927	98.7299
GSM270870.CEL	9.96003	0.0888751				SRR1792924	98.6216
GSM271040.CEL	9.71757	0.0851611				SRR1792929	98.4329
GSM271053.CEL	9.66104	0.0816024				SRR1792928	98.7454
GSM271054.CEL	9.70385	0.0701249				SRR1792926	98.967
GSM271055.CEL	9.69998	0.0571807				SRR1792925	98.6745
GSM271056.CEL	9.75146	0.0571999				SRR1802169	97.516
GSM271057.CEL	9.72321	0.072971				SRR1802172	97.2785
GSM271058.CEL	9.75007	0.0616738				SRR1802165	97.4782
GSM271059.CEL	9.91154	0.0561413				SRR1802173	97.5017
GSM271060.CEL	9.97135	0.0604215				SRR1802166	98.2508
GSM271065.CEL	9.83442	0.0579391				SRR1802167	98.7004
GSM271066.CEL	9.61666	0.067879				SRR1802168	98.2182
GSM271071.CEL	9.7919	0.068531				SRR1802171	94.4755
GSM271072.CEL	9.57461	0.0713313				SRR1802164	98.6434
GSM271073.CEL	9.7144	0.0707754				SRR1802170	93.8122
GSM271074.CEL	9.72538	0.0727344				SRR1909025	98.0789
GSM271079.CEL	9.86436	0.0816807				SRR1909029	98.5535
GSM271080.CEL	9.92998	0.0758732				SRR1909019	98.1981
GSM271082.CEL	9.78398	0.0682117				SRR1909021	98.3987
GSM272107.CEL	9.01971	0.166829				SRR1909023	98.3827
GSM272108.CEL	9.00443	0.197926				SRR1909030	98.4272
GSM272109.CEL	8.8121	0.186753				SRR1909026	97.8339
GSM272110.CEL	9.25742	0.162644				SRR1909024	98.0964
GSM272111.CEL	9.21336	0.144203				SRR1909022	98.6595
GSM272112.CEL	8.5276	0.271765				SRR1909028	98.7288
GSM272985.CEL	10.0114	0.109908				SRR1909027	91.5572
GSM272986.CEL	10.265	0.113428				SRR1909020	98.022
GSM272987.CEL	10.2495	0.113412				SRR2500946	98.902
GSM272988.CEL	10.4921	0.111941				SRR2500948	98.7156
GSM272989.CEL	10.0584	0.111236				SRR2500947	98.0809
GSM272990.CEL	10.1276	0.111372				SRR2962411	95.145
GSM272991.CEL	10.1271	0.11687				SRR1931617	98.5749
GSM272992.CEL	10.4227	0.115164				SRR2500945	98.3241
GSM275637.CEL	10.1931	0.0655223				SRR2500944	97.9157
GSM275638.CEL	10.211	0.0829863				SRR1931619	98.6957
GSM275639.CEL	10.0155	0.075443				SRR1931616	97.1657
GSM275641.CEL	10.1005	0.0667923				SRR1931618	98.6145
GSM275642.CEL	9.99251	0.0712322				SRR1931620	92.7517
GSM275643.CEL	9.97163	0.0614402				SRR1931614	76.4116
GSM277232.CEL	10.3966	0.176375				SRR2962412	98.7244
GSM277233.CEL	10.3893	0.163079				SRR1931615	99.0195
GSM277234.CEL	10.6431	0.130669				SRR2003626	0.0769445
GSM277235.CEL	10.6295	0.130889				SRR2003629	0.0784838
GSM289637.CEL	9.16329	0.139723				SRR2003630	0.0763646
GSM289638.CEL	9.04072	0.144743				SRR2003628	0.0795481
GSM289639.CEL	9.14609	0.155314				SRR2003627	0.087927
GSM289640.CEL	9.0664	0.143513				SRR2003636	0.151484
GSM289641.CEL	9.12926	0.127749				SRR2003632	0.508682
GSM289642.CEL	9.27427	0.124678				SRR2003637	0.598978
GSM290557.CEL	8.93796	0.183864				SRR2003639	0.0731126
GSM290558.CEL	8.89076	0.171251				SRR2003631	0.879991
GSM290559.CEL	8.95958	0.1757				SRR2003638	0.0995546
GSM290560.CEL	8.95039	0.159254				SRR2003635	0.375904
GSM290561.CEL	9.15234	0.188973				SRR2003633	0.203435
GSM290562.CEL	9.03621	0.191252				SRR2003634	0.0893941
GSM290625.CEL	9.31674	0.148415				SRR2003658	0.879991
GSM290626.CEL	9.36401	0.123315				SRR2003660	0.203435
GSM290627.CEL	9.27476	0.145951				SRR2003659	0.508682
GSM290628.CEL	8.8288	0.185245				SRR2014752	98.7311
GSM290629.CEL	9.12881	0.187127				SRR2014760	98.8902
GSM290630.CEL	8.86962	0.17357				SRR2014753	98.3837
GSM290753.CEL	10.9838	0.285242				SRR2014757	98.6627
GSM290755.CEL	11.1557	0.292398				SRR2014756	98.0374
GSM290756.CEL	11.34	0.335043				SRR2014754	98.6251
GSM290757.CEL	11.2773	0.298405				SRR2014765	98.635
GSM290758.CEL	11.224	0.238141				SRR2014751	98.6535
GSM290759.CEL	10.928	0.254642				SRR2014763	97.9596
GSM290760.CEL	11.3918	0.311954				SRR2014764	98.7718
GSM290761.CEL	11.2005	0.289994				SRR2014759	98.8403
GSM290762.CEL	11.4618	0.322614				SRR2014762	98.8293
GSM290825.CEL	11.1267	0.301254				SRR2014758	98.8047
GSM290827.CEL	10.906	0.251701				SRR2014761	97.7426
GSM290828.CEL	10.9065	0.212527				SRR2014766	98.858
GSM291019.CEL	11.2685	0.310137				SRR2014755	98.5328
GSM291020.CEL	11.189	0.272953				SRR2060634	98.779
GSM291021.CEL	11.2096	0.315361				SRR2061397	98.1082
GSM291023.CEL	11.5367	0.33278				SRR2061403	97.9329
GSM291024.CEL	11.1695	0.241262				SRR2061401	98.0533
GSM291098.CEL	10.7667	0.215858				SRR2061398	97.2708
GSM291099.CEL	11.361	0.337729				SRR2061402	98.6356
GSM291101.CEL	11.2792	0.303383				SRR2061405	97.0354
GSM291108.CEL	11.1628	0.283967				SRR2060631	97.7104
GSM291112.CEL	11.1983	0.326285				SRR2060632	94.8495
GSM291113.CEL	11.3453	0.294177				SRR2061406	98.7163
GSM291114.CEL	11.5938	0.318678				SRR2061400	96.2723
GSM291118.CEL	10.972	0.22783				SRR2061399	98.4419
GSM291119.CEL	11.0754	0.253447				SRR2086166	98.1638
GSM291124.CEL	10.7246	0.221292				SRR2086165	98.9061
GSM291128.CEL	11.0795	0.235136				SRR2088866	93.0866
GSM292076.CEL	9.28344	0.143704				SRR2088875	96.5116
GSM292077.CEL	9.34464	0.125892				SRR2088869	76.3905
GSM292078.CEL	9.2864	0.135208				SRR2088871	95.7488
GSM292079.CEL	9.23546	0.147463				SRR2088873	96.3124
GSM292080.CEL	9.42824	0.112362				SRR2088870	93.2506
GSM292081.CEL	9.38393	0.11085				SRR2088865	94.343
GSM297894.CEL	10.4919	0.0984572				SRR2088876	95.8012
GSM297895.CEL	10.2584	0.119777				SRR2088867	93.9144
GSM297896.CEL	10.5937	0.120803				SRR2088868	94.1556
GSM297897.CEL	10.3769	0.100418				SRR2088872	96.2087
GSM298415.CEL	8.57066	0.241918				SRR2088874	96.2814
GSM298418.CEL	8.68965	0.205828				SRR2094587	96.308
GSM298420.CEL	8.73318	0.205039				SRR2094583	92.0271
GSM298424.CEL	8.59216	0.26261				SRR2163037	98.4945
GSM298425.CEL	8.57741	0.220598				SRR2170764	0
GSM298427.CEL	6.42542	0.522656				SRR2187111	97.5752
GSM298428.CEL	8.7211	0.217635				SRR2187112	97.8648
GSM298429.CEL	6.40538	0.505666				SRR2187109	98.0274
GSM298470.CEL	8.67164	0.213707				SRR2187110	97.4663
GSM298471.CEL	8.80226	0.20199				SRR2187608	97.7231
GSM298472.CEL	8.90407	0.180973				SRR2187612	98.2077
GSM298473.CEL	8.85078	0.174494				SRR2187611	97.9648
GSM298474.CEL	8.69883	0.215342				SRR2187606	98.2609
GSM298475.CEL	8.76745	0.199706				SRR2187609	97.9867
GSM298476.CEL	8.80146	0.18871				SRR2187613	97.5267
GSM298479.CEL	8.92835	0.172178				SRR2187605	98.2111
GSM298481.CEL	8.98865	0.189781				SRR2187610	97.6094
GSM298482.CEL	9.19236	0.183224				SRR2187604	97.6978
GSM298486.CEL	8.37582	0.280227				SRR2187607	98.4297
GSM298488.CEL	8.55359	0.249547				SRR2658679	98.8413
GSM298490.CEL	8.63804	0.214015				SRR2659264	98.7458
GSM298493.CEL	8.67733	0.212041				SRR2658969	98.7222
GSM298495.CEL	8.72092	0.213496				SRR2658764	98.8038
GSM298498.CEL	8.71348	0.199286				SRR2658680	98.8461
GSM299321.CEL	9.75529	0.12569				SRR2658642	98.8406
GSM299322.CEL	9.87433	0.114772				SRR2659276	98.801
GSM299323.CEL	9.73029	0.0985015				SRR2658853	98.8031
GSM299324.CEL	9.73995	0.113108				SRR2658733	98.8093
GSM299325.CEL	9.69383	0.100787				SRR2658677	98.7942
GSM299326.CEL	9.77968	0.110575				SRR2658041	78.9521
GSM299327.CEL	9.78915	0.12976				SRR2658819	98.7936
GSM299328.CEL	9.81385	0.12389				SRR2889255	97.8652
GSM299329.CEL	9.79413	0.127533				SRR2889249	98.256
GSM299330.CEL	9.64608	0.125487				SRR2889254	98.197
GSM299331.CEL	9.72755	0.114367				SRR2889256	98.2507
GSM299332.CEL	9.7649	0.11196				SRR2895684	98.0687
GSM299333.CEL	9.78965	0.134674				SRR2895685	98.1583
GSM299334.CEL	9.76289	0.14198				SRR2895686	98.2362
GSM299335.CEL	9.80133	0.136762				SRR2898686	97.9086
GSM299336.CEL	9.69396	0.122103				SRR2898681	97.9921
GSM299337.CEL	9.75394	0.124674				SRR2898684	98.5736
GSM299338.CEL	9.85545	0.139802				SRR2898682	98.0651
GSM299339.CEL	9.97958	0.135878				SRR2898688	97.5836
GSM299340.CEL	9.95791	0.123645				SRR2898687	98.1282
GSM299341.CEL	9.78819	0.116919				SRR2889698	98.7925
GSM299408.CEL	9.9068	0.117274				SRR2889697	98.6558
GSM299409.CEL	9.88296	0.144276				SRR2889701	99.137
GSM299410.CEL	9.92812	0.140702				SRR2889700	98.9205
GSM304028.CEL	10.3472	0.176288				SRR2889699	99.0456
GSM304029.CEL	10.3989	0.154485				DRR016116	97.9137
GSM304031.CEL	10.3967	0.187618				DRR016113	98.0374
GSM304032.CEL	10.3539	0.180318				DRR016114	97.8532
GSM309553.CEL	5.84861	0.585793				DRR016115	97.6083
GSM309554.CEL	5.75827	0.603325				DRR016112	94.4858
GSM309556.CEL	8.5079	0.253566				DRR018427	74.4842
GSM311266.CEL	9.19455	0.137296				DRR018425	73.1409
GSM311267.CEL	8.85485	0.193641				DRR018424	83.3182
GSM311268.CEL	8.98801	0.169605				DRR018428	67.7439
GSM311269.CEL	9.00439	0.160944				DRR018423	68.4822
GSM311270.CEL	8.89231	0.172176				DRR018422	69.9406
GSM311271.CEL	8.79345	0.178537				DRR018426	69.6902
GSM311273.CEL	6.22825	0.492268				ERR466187	95.7333
GSM311274.CEL	6.53476	0.500107				ERR466189	97.5759
GSM311275.CEL	6.68855	0.51018				ERR466188	96.3832
GSM311276.CEL	6.21576	0.527255				ERR476705	98.6286
GSM311277.CEL	6.99075	0.435346				ERR476702	98.4186
GSM311278.CEL	7.17697	0.404705				ERR476703	98.7021
GSM311279.CEL	6.30326	0.516892				ERR476704	98.1325
GSM311280.CEL	6.26778	0.547204				ERR476706	98.6064
GSM311281.CEL	6.18152	0.546853				ERR588041	96.628
GSM311282.CEL	6.03763	0.526305				ERR588044	96.6549
GSM311283.CEL	6.73355	0.459023				ERR588042	95.7199
GSM311284.CEL	6.91763	0.446763				ERR588043	95.9889
GSM311285.CEL	6.33283	0.484667				ERR588040	97.3868
GSM311286.CEL	6.29196	0.502637				ERR588046	96.6045
GSM311287.CEL	8.40161	0.282003				ERR588038	96.5707
GSM311288.CEL	8.08677	0.308285				ERR588039	97.4457
GSM311289.CEL	8.43893	0.255769				ERR588045	97.3155
GSM311290.CEL	8.22054	0.278195				ERR588049	96.338
GSM311291.CEL	6.55743	0.497838				ERR588047	97.3783
GSM311292.CEL	6.56976	0.517769				ERR588048	96.7138
GSM311293.CEL	6.46794	0.486941				ERR754069	66.8392
GSM311294.CEL	6.59477	0.487252				ERR754058	87.7181
GSM311295.CEL	7.55081	0.372076				ERR754072	96.6891
GSM311296.CEL	7.16745	0.40325				ERR754087	64.6758
GSM313026.CEL	9.23834	0.12329				ERR754074	96.6643
GSM313027.CEL	9.31925	0.138495				ERR754070	86.9931
GSM313028.CEL	9.38276	0.117397				ERR754053	85.0717
GSM313029.CEL	9.17971	0.135893				ERR754063	88.7213
GSM315453.CEL	9.91317	0.132442				ERR754078	97.894
GSM315454.CEL	10.0433	0.176595				ERR754060	92.7665
GSM315455.CEL	10.0632	0.151099				ERR754062	26.6644
GSM315456.CEL	10.114	0.159199				ERR754079	53.8306
GSM315457.CEL	9.9841	0.140749				ERR754082	83.2733
GSM315458.CEL	10.19	0.136035				ERR754073	81.1614
GSM315459.CEL	9.48878	0.0996178				ERR754057	94.6954
GSM315460.CEL	9.6069	0.102249				ERR754088	25.1903
GSM315461.CEL	10.0159	0.135391				ERR754064	50.9209
GSM315462.CEL	9.59453	0.117021				ERR754068	86.591
GSM315463.CEL	9.73704	0.1169				ERR754067	53.5659
GSM315464.CEL	9.61256	0.136447				ERR754090	90.7522
GSM315465.CEL	9.53005	0.100166				ERR754089	92.5053
GSM315466.CEL	9.62786	0.0790416				ERR754075	83.5944
GSM315467.CEL	9.6801	0.106039				ERR754076	84.1986
GSM315468.CEL	9.74336	0.0707015				ERR754084	76.8544
GSM315469.CEL	9.3828	0.092076				ERR754081	88.9502
GSM315470.CEL	9.39663	0.140812				ERR754061	88.3256
GSM315471.CEL	9.67979	0.0873877				ERR754085	88.9476
GSM315472.CEL	9.70232	0.087265				ERR754071	92.4937
GSM315473.CEL	9.68265	0.0780629				ERR754086	87.7528
GSM315474.CEL	9.60892	0.0776947				ERR754054	45.3621
GSM315970.CEL	10.4215	0.187349				ERR754083	81.8468
GSM315971.CEL	10.3702	0.178658				ERR754077	51.5476
GSM315972.CEL	10.5962	0.212279				ERR754080	26.7178
GSM315973.CEL	10.5886	0.200381				ERR754055	72.4861
GSM315981.CEL	10.3869	0.176868				ERR754066	70.8403
GSM315982.CEL	10.3712	0.182993				ERR754059	72.9339
GSM315983.CEL	10.5556	0.208955				ERR754065	71.9341
GSM315984.CEL	10.6264	0.197045				ERR754056	94.9968
GSM318536.CEL	10.916	0.297115				ERR902090	86.5252
GSM319196.CEL	11.0135	0.281787				ERR902088	98.7017
GSM319201.CEL	11.0886	0.28099				ERR902086	98.6565
GSM319202.CEL	11.0183	0.274503				ERR902089	72.8476
GSM319203.CEL	10.9627	0.273459				ERR902091	82.5579
GSM319204.CEL	10.9263	0.302967				ERR902087	98.6446
GSM319205.CEL	10.7705	0.24788				SRR633727	89.1301
GSM319206.CEL	10.9174	0.260345				SRR633726	89.5704
GSM319207.CEL	10.9931	0.261433				SRR633731	94.2356
GSM319208.CEL	10.8018	0.258323				SRR633728	94.1581
GSM319209.CEL	10.7441	0.207245				SRR633732	95.6393
GSM319210.CEL	10.7847	0.25292				SRR633733	68.3874
GSM322545.CEL	9.72234	0.0646337				SRR633730	94.4535
GSM322546.CEL	9.7884	0.0763109				SRR633729	93.7032
GSM322547.CEL	9.80374	0.0758097				SRR634974	97.9646
GSM322548.CEL	9.65739	0.0770664				SRR634970	98.8593
GSM322549.CEL	9.45987	0.0825205				SRR634971	98.5727
GSM322550.CEL	9.59245	0.0737412				SRR634972	98.4623
GSM322551.CEL	9.71896	0.0706172				SRR634969	97.7936
GSM322552.CEL	9.76285	0.0675405				SRR634973	97.6507
GSM322553.CEL	9.79362	0.0724195				SRR764886	97.8066
GSM322554.CEL	9.62775	0.0845564				SRR764885	98.4095
GSM322555.CEL	9.57152	0.0865583				SRR764887	98.1995
GSM322556.CEL	9.5501	0.0945895				SRR944362	90.1981
GSM324018.CEL	8.16561	0.280356				SRR946017	99.154
GSM324019.CEL	8.01761	0.289638				SRR946016	99.0583
GSM324020.CEL	8.53088	0.230782				SRR1004830	97.1968
GSM325126.CEL	10.545	0.210834				SRR1004834	96.5434
GSM325127.CEL	10.572	0.209307				SRR1004832	94.4498
GSM325128.CEL	10.5682	0.217882				SRR1004829	97.2642
GSM325129.CEL	10.6244	0.211389				SRR1004833	96.2436
GSM325130.CEL	10.5464	0.205629				SRR1004831	97.2846
GSM325131.CEL	10.6394	0.210528				SRR1004790	96.3613
GSM337901.CEL	11.1659	0.32912				SRR1004791	96.6575
GSM337902.CEL	11.1665	0.32067				SRR1061359	98.2575
GSM339539.CEL	9.6568	0.0855426				SRR1061365	98.3058
GSM339540.CEL	9.63228	0.0893083				SRR1061361	98.6299
GSM339541.CEL	9.41047	0.114794				SRR1061357	98.6139
GSM339542.CEL	9.44741	0.0965706				SRR1061358	98.6174
GSM339543.CEL	9.40217	0.103959				SRR1061364	98.3347
GSM339544.CEL	9.66658	0.097987				SRR1061360	98.2527
GSM339545.CEL	9.85577	0.0632395				SRR1061363	98.6279
GSM339546.CEL	9.69764	0.078848				SRR1061362	98.6098
GSM339547.CEL	9.73597	0.110891				SRR1104136	96.8549
GSM339548.CEL	9.83309	0.0821494				SRR1104133	97.7924
GSM342135.CEL	10.6326	0.275517				SRR1104135	96.5275
GSM342136.CEL	10.7386	0.293677				SRR1104134	97.7929
GSM342137.CEL	10.7237	0.284454				SRR1106559	98.2858
GSM342138.CEL	10.6278	0.275248				SRR1105823	98.897
GSM342139.CEL	10.6087	0.249243				SRR1105824	98.6203
GSM342140.CEL	10.7561	0.281376				SRR1105822	98.8055
GSM342141.CEL	10.9153	0.292805				SRR1105827	98.8038
GSM342142.CEL	10.8131	0.265821				SRR1105830	98.6321
GSM342143.CEL	10.869	0.263827				SRR1105826	98.4839
GSM342144.CEL	10.6177	0.281938				SRR1105825	98.4749
GSM342145.CEL	10.691	0.2872				SRR1105831	97.1743
GSM342146.CEL	10.9018	0.253378				SRR1105829	98.7171
GSM342147.CEL	10.8809	0.257871				SRR1105828	98.8559
GSM342148.CEL	10.8603	0.292738				SRR1105832	98.8398
GSM342149.CEL	10.9467	0.31254				SRR1179984	94.9071
GSM343416.CEL	7.20316	0.422511				SRR1179996	92.8307
GSM343417.CEL	7.09337	0.419402				SRR1180006	90.0774
GSM343418.CEL	7.15443	0.419371				SRR1180005	95.0852
GSM343419.CEL	7.18412	0.409629				SRR1179986	76.0968
GSM343420.CEL	7.18951	0.403707				SRR1179959	89.1761
GSM343421.CEL	7.19472	0.405195				SRR1180009	94.9726
GSM343422.CEL	7.40808	0.390601				SRR1179964	93.6074
GSM343423.CEL	7.26158	0.394448				SRR1179974	90.5035
GSM343424.CEL	7.20575	0.408688				SRR1179958	89.0259
GSM343425.CEL	7.08745	0.413113				SRR1179961	88.3693
GSM343426.CEL	7.08516	0.412492				SRR1179965	93.6676
GSM343427.CEL	7.06611	0.414797				SRR1179990	94.193
GSM343428.CEL	7.0063	0.415456				SRR1179985	94.8792
GSM343429.CEL	7.25489	0.41743				SRR1179994	88.4354
GSM343430.CEL	7.23027	0.410828				SRR1180001	90.7037
GSM343431.CEL	7.2098	0.429379				SRR1179967	93.8781
GSM343432.CEL	7.06833	0.43881				SRR1179972	88.1443
GSM343433.CEL	7.17687	0.425732				SRR1179998	91.9184
GSM343434.CEL	5.73568	0.650096				SRR1179966	94.114
GSM343435.CEL	5.53452	0.649791				SRR1180003	94.3747
GSM345297.CEL	9.59703	0.0754119				SRR1179983	93.9049
GSM345298.CEL	9.73913	0.054682				SRR1179980	93.6103
GSM345299.CEL	9.81362	0.055612				SRR1179973	88.1032
GSM345300.CEL	9.78954	0.0548727				SRR1180008	94.8905
GSM345301.CEL	9.65957	0.061662				SRR1180004	95.0814
GSM345302.CEL	9.58047	0.0749359				SRR1179960	88.4578
GSM345303.CEL	9.65715	0.0616398				SRR1179969	94.7363
GSM345304.CEL	9.65657	0.0657042				SRR1179968	94.6938
GSM345305.CEL	9.74396	0.0694669				SRR1180002	94.3934
GSM345306.CEL	9.71221	0.0680121				SRR1179981	93.6884
GSM345307.CEL	9.81666	0.0543774				SRR1179956	94.9945
GSM345308.CEL	9.78337	0.062589				SRR1179976	93.8843
GSM345309.CEL	9.76679	0.0530852				SRR1180000	90.6195
GSM345310.CEL	9.78833	0.0683507				SRR1179993	93.6725
GSM345311.CEL	9.92066	0.0583147				SRR1179989	95.3
GSM345312.CEL	9.7358	0.0679485				SRR1179963	94.9629
GSM345313.CEL	9.76456	0.0748309				SRR1179997	92.9524
GSM345314.CEL	9.80877	0.0671427				SRR1179992	93.5982
GSM345315.CEL	9.94095	0.05183				SRR1179988	95.2815
GSM345316.CEL	10.0391	0.0789455				SRR1179979	94.0705
GSM345317.CEL	9.811	0.100505				SRR1179977	93.9488
GSM345318.CEL	9.83604	0.0942819				SRR1179999	92.0242
GSM345319.CEL	10.0329	0.0689687				SRR1179991	94.2271
GSM345320.CEL	10.1143	0.0776622				SRR1179987	76.3859
GSM345321.CEL	9.82671	0.0557909				SRR1179971	92.9076
GSM345322.CEL	9.71527	0.0921943				SRR1179982	93.8827
GSM345323.CEL	9.98284	0.0828902				SRR1179975	90.8905
GSM345324.CEL	9.76364	0.0732681				SRR1179957	95.0262
GSM345325.CEL	9.78548	0.0546864				SRR1179970	92.8462
GSM345326.CEL	9.81692	0.0686064				SRR1179978	94.1496
GSM345327.CEL	9.96785	0.0526727				SRR1179995	88.7356
GSM345328.CEL	9.72914	0.066368				SRR1180007	90.4145
GSM345329.CEL	9.93718	0.0548905				SRR1179962	94.9077
GSM345330.CEL	9.62199	0.0661285				SRR1232481	92.8555
GSM345331.CEL	9.72432	0.0597296				SRR1232480	85.4577
GSM345332.CEL	9.62079	0.0780008				SRR1232479	98.0524
GSM345333.CEL	9.73245	0.0879067				SRR1232488	61.7847
GSM345334.CEL	9.80571	0.068262				SRR1232490	93.7366
GSM345335.CEL	9.94289	0.0512593				SRR1232482	97.9837
GSM345336.CEL	9.64871	0.0811278				SRR1232489	94.5401
GSM345337.CEL	9.76729	0.073824				SRR1232478	98.4498
GSM345338.CEL	9.82447	0.0656864				SRR1232477	94.8136
GSM345339.CEL	10.0223	0.0483999				SRR1232483	90.0214
GSM345340.CEL	9.82456	0.0619399				SRR1232476	96.038
GSM345341.CEL	9.8741	0.062929				SRR1238088	97.2845
GSM345342.CEL	9.50418	0.0903758				SRR1257398	90.6252
GSM345343.CEL	9.86724	0.0577543				SRR1257406	96.1745
GSM345344.CEL	9.81829	0.0705196				SRR1257402	85.8965
GSM345345.CEL	9.9076	0.072761				SRR1257393	62.5989
GSM345346.CEL	9.89191	0.0734884				SRR1257395	89.8224
GSM345347.CEL	9.91726	0.0829508				SRR1257399	93.8535
GSM345348.CEL	9.9689	0.0720558				SRR1257390	68.1024
GSM345349.CEL	9.80402	0.0692821				SRR1257405	91.2862
GSM345350.CEL	9.71862	0.0661374				SRR1257396	93.0159
GSM345351.CEL	9.89813	0.0580278				SRR1257407	84.9514
GSM345352.CEL	9.99462	0.0709883				SRR1257400	94.5394
GSM346829.CEL	8.01414	0.30968				SRR1257401	84.5416
GSM346830.CEL	7.83754	0.33484				SRR1257391	85.1868
GSM346831.CEL	7.9218	0.340288				SRR1257389	55.9885
GSM346832.CEL	7.57273	0.364794				SRR1257397	74.3084
GSM346833.CEL	7.6781	0.339524				SRR1257403	83.0665
GSM346834.CEL	7.90533	0.357539				SRR1257394	69.9856
GSM346835.CEL	7.58565	0.354463				SRR1257404	84.4002
GSM346836.CEL	7.75844	0.364297				SRR1257392	82.5756
GSM346837.CEL	7.89775	0.354661				SRR1257408	90.088
GSM346838.CEL	7.36353	0.374345				SRR1261509	98.8137
GSM346839.CEL	7.56221	0.366376				SRR1261351	98.7097
GSM346840.CEL	7.61835	0.360134				SRR1575179	0
GSM346841.CEL	7.69795	0.347233				SRR1575204	80.9406
GSM346842.CEL	7.55816	0.368443				SRR1574689	45.8731
GSM346843.CEL	7.66117	0.341236				SRR1575220	58.6052
GSM346844.CEL	7.7131	0.346344				SRR1575207	76.6298
GSM346845.CEL	7.50979	0.366103				SRR1575215	75.481
GSM346846.CEL	7.43502	0.363996				SRR1575214	74.8641
GSM347944.CEL	10.2353	0.0926526				SRR1575213	77.8969
GSM347945.CEL	10.8822	0.144169				SRR1575225	58.9655
GSM347946.CEL	10.729	0.144391				SRR1596300	97.8235
GSM347957.CEL	10.1349	0.103248				SRR1581015	98.5925
GSM347958.CEL	10.5666	0.108728				SRR1596305	97.6526
GSM347959.CEL	10.7784	0.128037				SRR1584416	98.6588
GSM347960.CEL	10.9027	0.132125				SRR1584415	97.9851
GSM347961.CEL	10.8972	0.124485				SRR1598767	98.0272
GSM347962.CEL	10.8683	0.161855				SRR1581017	98.4215
GSM347963.CEL	10.6905	0.151563				SRR1596299	98.1203
GSM347964.CEL	10.5634	0.139382				SRR1595601	98.7545
GSM347965.CEL	10.7269	0.143968				SRR1581016	98.6516
GSM347966.CEL	10.253	0.100597				SRR1576069	99.0098
GSM347967.CEL	10.3871	0.131893				SRR1595557	98.3261
GSM347983.CEL	10.2182	0.119189				SRR1585305	98.6644
GSM347984.CEL	10.1776	0.125398				SRR1585304	98.4592
GSM347985.CEL	10.5033	0.138777				SRR1585303	98.9065
GSM347987.CEL	10.4404	0.128927				SRR1584414	98.5318
GSM347988.CEL	10.2184	0.117833				SRR1598766	98.1401
GSM347989.CEL	10.3846	0.109473				SRR1598765	98.1093
GSM347990.CEL	10.4937	0.142068				SRR1583556	98.3211
GSM347992.CEL	10.2527	0.124925				SRR1582209	97.966
GSM347993.CEL	10.3159	0.106287				SRR1577101	97.5736
GSM347995.CEL	10.1862	0.11653				SRR1595569	97.9648
GSM349681.CEL	11.0396	0.276871				SRR1583579	98.5316
GSM349682.CEL	10.9756	0.277551				SRR1576251	98.6698
GSM349683.CEL	10.963	0.271766				SRR1283945	98.8751
GSM349684.CEL	11.0396	0.278226				SRR1283944	97.2665
GSM349685.CEL	11.0098	0.230244				SRR1283943	97.262
GSM349686.CEL	10.9427	0.239464				SRR1292875	90.3963
GSM350799.CEL	9.64575	0.137262				SRR1292874	86.5793
GSM350800.CEL	9.58815	0.109049				SRR1292876	88.2147
GSM350801.CEL	9.86383	0.147963				SRR1292877	86.9533
GSM350802.CEL	9.88902	0.147652				SRR1292879	89.4855
GSM350803.CEL	9.75319	0.143217				SRR1292878	89.966
GSM350804.CEL	9.73987	0.137096				SRR1425301	0
GSM350805.CEL	9.99136	0.162733				SRR1497919	98.6235
GSM350806.CEL	9.70771	0.162628				SRR1496188	98.2172
GSM350855.CEL	10.1725	0.143443				SRR1496639	96.418
GSM350856.CEL	10.0127	0.135406				SRR1496762	98.4459
GSM350857.CEL	9.92386	0.142132				SRR1497126	97.4531
GSM350858.CEL	10.2231	0.142719				SRR1497777	98.1077
GSM350859.CEL	10.2702	0.139346				SRR1559345	98.5125
GSM350860.CEL	10.2202	0.142567				SRR1497245	98.3163
GSM426497.CEL	9.77904	0.12676				SRR1559346	98.5213
GSM426498.CEL	10.1368	0.157004				SRR1496421	98.558
GSM426499.CEL	9.97046	0.133981				SRR1548703	94.3253
GSM426500.CEL	10.0619	0.163191				SRR1548698	95.8751
GSM426501.CEL	10.1249	0.141663				SRR1548684	97.1342
GSM426502.CEL	9.99521	0.151476				SRR1548699	95.8641
GSM426503.CEL	9.86001	0.12925				SRR1548695	96.208
GSM426504.CEL	10.2894	0.167878				SRR1548682	98.9555
GSM426505.CEL	10.0257	0.156902				SRR1548687	98.6699
GSM350861.CEL	9.40327	0.0950596				SRR1548701	96.2443
GSM350862.CEL	9.43159	0.119164				SRR1548702	94.3228
GSM350863.CEL	9.22879	0.11521				SRR1548692	98.6429
GSM350864.CEL	9.43361	0.101345				SRR1548683	98.9555
GSM350865.CEL	9.54828	0.0856623				SRR1548685	97.1315
GSM350866.CEL	9.53414	0.0870521				SRR1548700	96.2443
GSM350867.CEL	9.54568	0.0953612				SRR1548689	97.2652
GSM350868.CEL	9.47264	0.101701				SRR1548705	95.6026
GSM350869.CEL	9.38897	0.0965692				SRR1548691	98.7603
GSM352684.CEL	2.43193	0.915271				SRR1548694	96.208
GSM352685.CEL	3.04464	0.755834				SRR1548686	98.6699
GSM356564.CEL	11.0765	0.267396				SRR1548688	97.2652
GSM356565.CEL	11.0559	0.240423				SRR1548690	98.7603
GSM356566.CEL	10.716	0.214276				SRR1548696	96.4466
GSM356567.CEL	10.798	0.245326				SRR1548704	95.6026
GSM356568.CEL	11.074	0.253211				SRR1548697	96.4466
GSM356569.CEL	10.6436	0.218305				SRR1548693	98.6429
GSM356570.CEL	10.6473	0.217788				SRR1584462	97.9862
GSM356823.CEL	8.26047	0.293484				SRR1584463	97.6368
GSM356824.CEL	8.32595	0.287627				SRR1584460	97.8147
GSM356825.CEL	8.80135	0.190656				SRR1584461	97.4456
GSM356826.CEL	8.70699	0.207688				SRR1613923	84.9891
GSM356827.CEL	8.76088	0.201093				SRR1613926	81.4088
GSM356828.CEL	8.80852	0.202142				SRR1613928	87.4971
GSM358337.CEL	9.2009	0.122613				SRR1613930	80.9531
GSM358338.CEL	9.69159	0.105273				SRR1613922	84.2696
GSM358339.CEL	9.26357	0.117522				SRR1613927	82.9729
GSM358340.CEL	9.35408	0.132418				SRR1613929	83.9107
GSM359416.CEL	9.69024	0.0759013				SRR1613921	81.7685
GSM359417.CEL	9.77622	0.110678				SRR1613924	86.24
GSM359418.CEL	10.057	0.0916473				SRR1613925	79.0824
GSM359419.CEL	9.88816	0.0770575				SRR1640370	78.6095
GSM359420.CEL	9.62058	0.07929				SRR1640371	86.6838
GSM359421.CEL	9.7479	0.097953				SRR1640367	89.7022
GSM359422.CEL	9.82551	0.0782373				SRR1640366	81.9144
GSM359423.CEL	9.73235	0.0902516				SRR1652316	99.2024
GSM359424.CEL	9.76554	0.0842755				SRR1652317	98.7941
GSM359425.CEL	9.71026	0.0742218				SRR1652313	98.2527
GSM359426.CEL	9.47252	0.120105				SRR1652315	98.0408
GSM359427.CEL	9.73354	0.0830158				SRR1652314	98.2302
GSM360225.CEL	10.4123	0.147817				SRR1655106	98.7267
GSM360226.CEL	10.445	0.125207				SRR1655108	96.9986
GSM360227.CEL	10.4282	0.150136				SRR1655121	98.3019
GSM360228.CEL	10.4368	0.141362				SRR1655111	98.7928
GSM360229.CEL	10.5713	0.136635				SRR1655105	98.9871
GSM360230.CEL	10.6017	0.117743				SRR1655113	98.0743
GSM360231.CEL	10.6266	0.127825				SRR1655112	98.6985
GSM360232.CEL	10.5859	0.11842				SRR1655110	98.7018
GSM360233.CEL	10.2332	0.172397				SRR1655107	97.3415
GSM360234.CEL	10.2849	0.177338				SRR1655109	89.307
GSM360235.CEL	10.2414	0.187409				SRR1655117	98.9058
GSM360236.CEL	10.2169	0.16908				SRR1655120	98.4199
GSM360237.CEL	9.2349	0.170798				SRR1655118	98.896
GSM360238.CEL	9.13888	0.155357				SRR1655119	98.2686
GSM360239.CEL	9.19418	0.148751				SRR1655115	98.2963
GSM360240.CEL	9.10284	0.18392				SRR1655114	98.4867
GSM360241.CEL	9.12475	0.147914				SRR1655104	98.6418
GSM360242.CEL	9.18231	0.150086				SRR1655116	98.6224
GSM362024.CEL	10.3951	0.192727				SRR1734309	93.445
GSM362025.CEL	10.3287	0.191366				SRR1734308	97.2993
GSM362026.CEL	10.3885	0.193469				SRR1734314	97.3801
GSM362027.CEL	10.3448	0.196118				SRR1734301	97.5633
GSM362028.CEL	10.2954	0.212013				SRR1734304	97.3987
GSM362029.CEL	10.38	0.199885				SRR1734306	97.8693
GSM362030.CEL	10.4366	0.209069				SRR1734316	96.6663
GSM362031.CEL	10.3439	0.206323				SRR1734305	97.1106
GSM362032.CEL	10.422	0.221697				SRR1734315	97.5616
GSM362033.CEL	10.2652	0.188409				SRR1734317	97.5969
GSM362034.CEL	10.2892	0.210941				SRR1734302	96.9273
GSM362035.CEL	10.2961	0.196682				SRR1734325	97.8375
GSM362036.CEL	10.2117	0.198983				SRR1734319	94.2815
GSM362037.CEL	10.4565	0.213556				SRR1734318	96.7955
GSM362038.CEL	10.4918	0.202979				SRR1734313	97.4425
GSM362039.CEL	10.4097	0.194364				SRR1734311	97.9091
GSM362040.CEL	10.4287	0.208296				SRR1734307	97.3929
GSM362041.CEL	10.3823	0.200683				SRR1734322	96.7951
GSM362042.CEL	10.3657	0.200804				SRR1734321	97.8347
GSM362043.CEL	10.3819	0.195944				SRR1734299	96.8158
GSM362044.CEL	10.4005	0.197612				SRR1734312	97.3234
GSM362045.CEL	10.4599	0.20702				SRR1734320	96.0875
GSM362046.CEL	10.4302	0.197197				SRR1734310	97.4537
GSM362047.CEL	10.4681	0.202567				SRR1734327	97.7772
GSM362048.CEL	10.3421	0.196916				SRR1734323	97.9026
GSM362049.CEL	10.2201	0.188344				SRR1734300	97.1963
GSM362050.CEL	10.2623	0.185809				SRR1734324	96.0338
GSM362081.CEL	10.4553	0.202345				SRR1734298	95.1285
GSM362082.CEL	10.4832	0.200575				SRR1734303	96.2363
GSM362083.CEL	10.419	0.204402				SRR1734326	95.8007
GSM362084.CEL	10.4476	0.191709				SRR1744370	97.5843
GSM362085.CEL	10.4483	0.187134				SRR1744379	96.2363
GSM362086.CEL	10.3765	0.19539				SRR1744380	97.2993
GSM362087.CEL	10.5751	0.201688				SRR2080055	97.5849
GSM362088.CEL	10.438	0.179728				SRR2080033	97.8693
GSM362089.CEL	10.5124	0.193845				SRR1744385	96.9902
GSM362090.CEL	10.3797	0.196471				SRR2080032	97.5633
GSM362091.CEL	10.4723	0.197939				SRR1744371	96.8556
GSM362092.CEL	10.5232	0.191014				SRR2080056	97.1818
GSM362093.CEL	10.589	0.192834				SRR1744377	97.8999
GSM362094.CEL	10.4182	0.205133				SRR1744355	97.1884
GSM362095.CEL	10.547	0.174944				SRR2080048	96.867
GSM362168.CEL	10.806	0.262653				SRR1744368	96.8478
GSM362169.CEL	11.1952	0.249785				SRR548277	77.0285
GSM362170.CEL	11.2424	0.270985				SRR548278	68.5498
GSM362171.CEL	11.3818	0.316801				SRR553454	29.7944
GSM362172.CEL	11.0054	0.284651				SRR553453	31.7613
GSM362173.CEL	10.9817	0.279166				SRR553455	30.8945
GSM362174.CEL	11.364	0.28728				SRR553456	30.6468
GSM362175.CEL	10.8788	0.249793				SRR566601	0
GSM362176.CEL	10.5962	0.191784				SRR566603	0
GSM362177.CEL	10.8893	0.224509				SRR566602	0
GSM362178.CEL	10.8097	0.220016				SRR566604	0
GSM362179.CEL	10.8348	0.198346				SRR609413	93.2468
GSM362180.CEL	11.414	0.305051				SRR609410	93.2329
GSM362181.CEL	11.8721	0.336805				SRR609415	91.8448
GSM362182.CEL	11.0997	0.28225				SRR609417	93.7187
GSM362183.CEL	11.4756	0.318037				SRR609408	93.4913
GSM362184.CEL	10.9793	0.275177				SRR609412	92.688
GSM362185.CEL	11.2157	0.281548				SRR609418	92.9241
GSM362186.CEL	10.8598	0.241847				SRR609416	92.6055
GSM362187.CEL	11.3206	0.300339				SRR609411	93.2984
GSM362188.CEL	11.2068	0.285959				SRR609407	92.9852
GSM362189.CEL	11.0354	0.280492				SRR609414	91.7732
GSM362190.CEL	11.2866	0.300177				SRR584120	94.5156
GSM362191.CEL	11.4186	0.27435				SRR584122	96.8004
GSM362192.CEL	10.9761	0.270041				SRR584121	96.981
GSM362193.CEL	10.8496	0.256971				SRR584118	92.3542
GSM362194.CEL	10.8728	0.2561				SRR584115	93.6217
GSM362195.CEL	11.1517	0.261891				SRR584123	96.7706
GSM362196.CEL	11.0771	0.270611				SRR584126	96.7426
GSM362197.CEL	11.2877	0.270706				SRR584124	96.5397
GSM362198.CEL	11.0939	0.247449				SRR584117	94.743
GSM362199.CEL	10.9474	0.249853				SRR584116	93.1939
GSM362200.CEL	10.9932	0.231959				SRR584125	96.9741
GSM362201.CEL	11.1741	0.293285				SRR584119	94.2233
GSM362202.CEL	11.2546	0.267603				SRR584136	95.241
GSM362203.CEL	11.2759	0.311994				SRR584130	96.9473
GSM362204.CEL	11.0977	0.243848				SRR584132	96.3497
GSM362205.CEL	11.5199	0.284043				SRR584135	94.9143
GSM362206.CEL	11.3928	0.292172				SRR584133	95.9385
GSM362207.CEL	11.4948	0.291572				SRR584128	96.1188
GSM362208.CEL	11.3181	0.302434				SRR584127	95.3169
GSM362209.CEL	10.9955	0.247153				SRR584134	95.7883
GSM362210.CEL	11.018	0.235704				SRR584129	96.0313
GSM362211.CEL	11.3397	0.280863				SRR584131	95.5664
GSM362212.CEL	11.3019	0.278551				SRR584137	95.5928
GSM362213.CEL	10.8429	0.207616				SRR605660	91.1587
GSM362214.CEL	10.88	0.223158				SRR605657	85.9512
GSM362215.CEL	11.0744	0.195272				SRR605661	91.9265
GSM362216.CEL	11.4522	0.226852				SRR605658	91.7781
GSM362217.CEL	11.4967	0.238333				SRR605659	84.6744
GSM362218.CEL	11.0938	0.203279				SRR605662	91.8442
GSM362219.CEL	11.4277	0.226789				SRR627649	90.414
GSM362220.CEL	11.7924	0.246599				SRR627640	76.2955
GSM362221.CEL	10.8733	0.168702				SRR627658	73.6687
GSM362222.CEL	11.0194	0.186243				SRR627671	89.5479
GSM362223.CEL	10.8704	0.189721				SRR627673	88.9491
GSM362224.CEL	11.0997	0.211313				SRR627674	89.2511
GSM362225.CEL	10.7867	0.162205				SRR627631	91.1194
GSM362226.CEL	11.2249	0.224401				SRR627644	91.4438
GSM362227.CEL	11.0046	0.202435				SRR627641	90.3598
GSM362228.CEL	11.1496	0.231288				SRR627682	72.174
GSM362229.CEL	11.1643	0.201811				SRR627646	76.7787
GSM362230.CEL	11.236	0.207011				SRR627639	89.0728
GSM362231.CEL	11.1225	0.208846				SRR627672	89.9356
GSM362232.CEL	11.1106	0.204506				SRR627650	91.6943
GSM362233.CEL	10.8413	0.23898				SRR627676	76.5697
GSM362234.CEL	10.6836	0.203231				SRR627670	74.1283
GSM362235.CEL	11.0466	0.228649				SRR627634	75.7503
GSM362236.CEL	11.0659	0.249682				SRR627675	89.5657
GSM362237.CEL	11.378	0.233015				SRR627635	90.8899
GSM362238.CEL	11.0994	0.234702				SRR627636	91.0131
GSM362239.CEL	11.1071	0.171337				SRR627687	89.547
GSM362240.CEL	11.1639	0.214999				SRR627645	89.6792
GSM362241.CEL	10.8978	0.197229				SRR627642	90.6612
GSM362242.CEL	10.9466	0.204407				SRR627637	90.9551
GSM362243.CEL	11.6739	0.225313				SRR627629	90.3827
GSM362244.CEL	11.5555	0.231873				SRR627633	89.0141
GSM362245.CEL	11.4929	0.247233				SRR627643	90.253
GSM362246.CEL	11.5906	0.249809				SRR627688	76.7465
GSM361163.CEL	10.6615	0.185394				SRR627669	86.4731
GSM363537.CEL	10.6577	0.168514				SRR627678	84.441
GSM363538.CEL	10.6714	0.178262				SRR627630	90.8534
GSM363539.CEL	10.5324	0.171039				SRR627664	75.8305
GSM363540.CEL	10.6556	0.175265				SRR627632	92.4603
GSM363541.CEL	10.6538	0.171983				SRR627652	77.1411
GSM363542.CEL	10.784	0.177624				SRR627638	92.2587
GSM363543.CEL	10.8047	0.170698				SRR627668	89.5134
GSM363544.CEL	10.8575	0.174387				SRR627654	91.0867
GSM363545.CEL	10.7757	0.173467				SRR627651	90.0487
GSM363546.CEL	10.7894	0.186778				SRR627647	90.5234
GSM363547.CEL	10.6952	0.196753				SRR627665	89.8675
GSM368741.CEL	9.90075	0.119943				SRR627685	87.4318
GSM368742.CEL	9.92462	0.127949				SRR627666	90.1833
GSM368743.CEL	9.95634	0.13519				SRR627679	83.8867
GSM368744.CEL	10.1376	0.140594				SRR627663	88.4419
GSM368745.CEL	10.1919	0.141969				SRR627680	83.9985
GSM368746.CEL	10.1222	0.14465				SRR627661	84.6345
GSM344723.CEL	9.4013	0.138641				SRR627683	88.3942
GSM344724.CEL	9.39658	0.133264				SRR627681	84.2391
GSM344725.CEL	9.39472	0.107637				SRR627648	90.7924
GSM344726.CEL	9.37624	0.113594				SRR627677	83.8842
GSM344727.CEL	9.67263	0.0713505				SRR627660	89.0252
GSM344728.CEL	9.58387	0.083554				SRR627655	89.4437
GSM373532.CEL	9.57764	0.0863262				SRR627684	88.7617
GSM373533.CEL	9.51248	0.0748235				SRR627653	90.8561
GSM373534.CEL	9.67304	0.0856623				SRR627662	84.4883
GSM373535.CEL	9.49171	0.082732				SRR627659	88.6392
GSM373536.CEL	9.63261	0.100243				SRR627667	88.9589
GSM377717.CEL	9.58134	0.0614772				SRR627686	87.6978
GSM377718.CEL	9.39341	0.087608				SRR627657	86.0095
GSM377719.CEL	9.73515	0.056023				SRR627656	90.5646
GSM377720.CEL	9.73098	0.0742986				SRR631035	91.2419
GSM377721.CEL	9.50175	0.0853755				SRR631034	90.0145
GSM377722.CEL	9.67279	0.0621942				SRR648277	0
GSM377723.CEL	9.63929	0.071624				SRR648283	0
GSM377724.CEL	9.59328	0.0736718				SRR648284	0
GSM377725.CEL	9.60031	0.0769466				SRR648285	0
GSM377726.CEL	9.79583	0.0672226				SRR648278	0
GSM377727.CEL	9.59452	0.073036				SRR648297	0
GSM377728.CEL	9.7344	0.0624382				SRR648298	0
GSM378733.CEL	7.82797	0.344537				SRR648280	0
GSM378734.CEL	8.23628	0.280847				SRR648295	0
GSM378735.CEL	7.40478	0.394445				SRR648296	0
GSM378736.CEL	7.7078	0.369388				SRR648288	0
GSM378737.CEL	7.74882	0.354857				SRR648289	0
GSM378738.CEL	8.04262	0.337519				SRR648290	0
GSM378739.CEL	7.29445	0.395948				SRR648281	0
GSM378740.CEL	7.89595	0.340851				SRR648276	0
GSM378741.CEL	6.42467	0.477571				SRR648302	0
GSM378742.CEL	6.70689	0.48584				SRR648293	0
GSM378743.CEL	6.3715	0.481616				SRR648274	0
GSM378744.CEL	6.83336	0.45607				SRR826283	95.1554
GSM378745.CEL	8.45711	0.253589				SRR826412	97.0898
GSM378746.CEL	8.65028	0.260354				SRR649742	96.2742
GSM379242.CEL	10.4819	0.19061				SRR649738	95.1185
GSM379243.CEL	10.4703	0.188261				SRR649746	95.3616
GSM379244.CEL	10.481	0.199942				SRR649740	95.268
GSM379245.CEL	10.1621	0.171751				SRR649741	94.7118
GSM379246.CEL	10.4488	0.186472				SRR649744	96.4624
GSM379247.CEL	10.4405	0.196481				SRR649737	95.0933
GSM379248.CEL	10.4516	0.179759				SRR649743	94.9326
GSM379249.CEL	10.3612	0.185079				SRR649745	95.3402
GSM379250.CEL	10.4693	0.184667				SRR649739	95.5562
GSM379251.CEL	10.2736	0.165214				SRR649747	95.5239
GSM379252.CEL	10.3895	0.18036				SRR974753	61.5175
GSM379253.CEL	10.5999	0.204725				SRR974752	53.6367
GSM379254.CEL	10.3932	0.172899				SRR652151	23.4991
GSM379255.CEL	10.4057	0.20132				SRR652150	1.49205
GSM379256.CEL	10.4794	0.189074				SRR652152	7.97009
GSM379257.CEL	10.3897	0.184878				SRR974751	46.2459
GSM379258.CEL	10.3729	0.201986				SRR974750	46.3509
GSM379259.CEL	10.5503	0.196279				SRR652153	10.5154
GSM379260.CEL	10.6009	0.193653				SRR653574	97.2525
GSM379261.CEL	10.5037	0.199948				SRR653585	97.1572
GSM379262.CEL	10.3637	0.18577				SRR653576	97.0335
GSM379263.CEL	10.5643	0.190687				SRR653573	97.3865
GSM388810.CEL	9.98207	0.12136				SRR653580	97.4578
GSM388811.CEL	10.0085	0.0668278				SRR671950	0.0268069
GSM388812.CEL	9.78475	0.120385				SRR671953	0.097434
GSM388813.CEL	10.1103	0.0693398				SRR671948	32.7852
GSM388814.CEL	9.79823	0.13361				SRR700533	73.179
GSM388815.CEL	10.1941	0.0620907				SRR764872	0.080747
GSM388816.CEL	9.88265	0.10987				SRR764871	0.0108509
GSM389766.CEL	9.90343	0.072523				SRR764863	0.223578
GSM389767.CEL	9.65028	0.0677282				SRR764874	0.0455509
GSM389768.CEL	9.78598	0.083106				SRR764857	0.0135079
GSM389769.CEL	9.96387	0.112955				SRR764864	0.0134068
GSM389770.CEL	9.67849	0.113495				SRR764866	0.0234001
GSM389771.CEL	10.0089	0.085822				SRR764868	0.0157979
GSM389772.CEL	9.60098	0.0861502				SRR764875	0.00890558
GSM389773.CEL	9.36114	0.104553				SRR764865	0.0332078
GSM389774.CEL	9.79985	0.0886031				SRR764861	1.445
GSM389775.CEL	9.84601	0.0944342				SRR764860	0.00768591
GSM389776.CEL	9.38325	0.0885572				SRR764862	0.0137674
GSM389777.CEL	9.5302	0.078743				SRR764867	0.463544
GSM131510.CEL	10.3365	0.0793994				SRR764870	0.0105235
GSM131511.CEL	10.3633	0.0783113				SRR776585	96.9223
GSM131512.CEL	10.4071	0.0815728				SRR776583	96.844
GSM131528.CEL	10.3904	0.121273				SRR776584	97.0347
GSM131529.CEL	10.3711	0.141796				SRR776586	96.5216
GSM131530.CEL	10.3962	0.146207				SRR786988	4.4556
GSM131540.CEL	10.0383	0.0711554				SRR786987	5.01645
GSM131541.CEL	10.1104	0.072245				SRR786985	4.19199
GSM131542.CEL	10.0764	0.0703614				SRR786986	2.55489
GSM131558.CEL	10.0927	0.156903				SRR797231	96.3045
GSM131559.CEL	10.0864	0.15908				SRR797230	94.0195
GSM131560.CEL	10.063	0.156966				SRR833246	87.6571
GSM131585.CEL	10.2858	0.155534				SRR797240	86.863
GSM131586.CEL	10.35	0.160798				SRR797241	95.2237
GSM131587.CEL	10.3527	0.161231				SRR797194	76.0812
GSM131588.CEL	10.8281	0.249254				SRR825580	0
GSM131589.CEL	10.8468	0.237721				SRR825584	0
GSM131590.CEL	10.8568	0.232564				SRR825598	27.7974
GSM131591.CEL	9.55179	0.205331				SRR825602	0.0301841
GSM131592.CEL	9.5637	0.194984				SRR825594	30.1288
GSM131593.CEL	9.54593	0.199548				SRR825587	80.0492
GSM131594.CEL	10.0471	0.191237				SRR825590	56.9128
GSM131595.CEL	10.0292	0.201486				SRR825591	60.1747
GSM131596.CEL	10.0303	0.194206				SRR825605	0.000361327
GSM131600.CEL	10.3966	0.161005				SRR825608	0.000313304
GSM131601.CEL	10.4449	0.161648				SRR825611	25.2493
GSM131602.CEL	10.3901	0.152946				SRR1610506	83.2177
GSM131603.CEL	10.1028	0.0938458				SRR1610503	90.0227
GSM131604.CEL	10.1229	0.095478				SRR1610484	80.8942
GSM131605.CEL	10.1414	0.101793				SRR1610504	89.8559
GSM131606.CEL	9.83078	0.123268				SRR1610507	86.1
GSM131607.CEL	9.83402	0.12671				SRR1610483	90.2825
GSM131608.CEL	9.90599	0.127033				SRR1610505	78.3683
GSM131609.CEL	9.69423	0.117886				SRR1610508	88.4191
GSM131610.CEL	9.74401	0.115384				SRR1610502	80.51
GSM131611.CEL	9.6842	0.114601				SRR1610480	88.3035
GSM131612.CEL	10.0556	0.181906				SRR1610491	71.8453
GSM131613.CEL	10.0285	0.175173				SRR1610494	92.1963
GSM131614.CEL	10.0313	0.177638				SRR1610487	81.4942
GSM131636.CEL	8.34711	0.248682				SRR1610500	91.9425
GSM131637.CEL	8.14487	0.279274				SRR1610485	89.9712
GSM131638.CEL	8.21688	0.263618				SRR1610490	83.9992
GSM131652.CEL	9.86181	0.146875				SRR1610501	91.8419
GSM131653.CEL	9.86681	0.139138				SRR1610479	88.4731
GSM131654.CEL	9.84546	0.14246				SRR1610481	89.1931
GSM131655.CEL	9.72439	0.100607				SRR1610495	91.7371
GSM131656.CEL	9.82911	0.105294				SRR1610489	85.6826
GSM131657.CEL	9.86108	0.0875829				SRR1610488	89.3832
GSM131658.CEL	9.96809	0.119186				SRR1610499	91.6848
GSM131659.CEL	9.8944	0.123238				SRR1610496	92.6636
GSM131660.CEL	9.89065	0.117714				SRR1610497	91.5662
GSM390161.CEL	10.9653	0.175875				SRR1610493	88.5995
GSM390162.CEL	10.814	0.176804				SRR1610478	81.5009
GSM390163.CEL	11.0766	0.174194				SRR1610492	88.5128
GSM390164.CEL	10.8429	0.194127				SRR1610486	81.1211
GSM390165.CEL	10.7147	0.204041				SRR1610482	84.451
GSM390166.CEL	10.8693	0.227581				SRR1610498	81.4202
GSM390167.CEL	10.6384	0.172286				SRR863541	84.7648
GSM390168.CEL	10.5764	0.165953				SRR863540	87.422
GSM391660.CEL	10.3528	0.208764				SRR863549	93.3783
GSM391661.CEL	10.479	0.204233				SRR863548	92.1174
GSM391662.CEL	10.4288	0.194747				SRR907287	94.1522
GSM391663.CEL	10.4582	0.190555				SRR907308	93.9195
GSM391664.CEL	10.3513	0.20818				SRR907284	93.8825
GSM391665.CEL	10.4435	0.187109				SRR907286	94.8288
GSM391666.CEL	10.4869	0.200779				SRR907307	95.5331
GSM391667.CEL	10.4503	0.198505				SRR907283	95.3288
GSM392488.CEL	8.37014	0.262333				SRR921315	93.669
GSM392489.CEL	8.58579	0.284499				SRR921316	95.458
GSM392490.CEL	7.99323	0.310554				SRR921312	95.8493
GSM392491.CEL	7.92729	0.318806				SRR921311	95.9575
GSM392492.CEL	7.74194	0.368383				SRR921313	95.58
GSM392493.CEL	7.888	0.309144				SRR921314	95.9993
GSM392494.CEL	9.46425	0.146762				SRR921414	27.9554
GSM392495.CEL	9.43323	0.154371				SRR921412	0.120401
GSM392496.CEL	9.40757	0.119458				SRR921403	0.626258
GSM392497.CEL	9.4997	0.115381				SRR921402	6.33625
GSM392498.CEL	9.26452	0.154681				SRR921395	79.683
GSM392499.CEL	9.77877	0.113999				SRR921424	3.57288
GSM392500.CEL	9.37172	0.140519				SRR921386	79.9584
GSM392501.CEL	9.42683	0.125738				SRR921390	0.44866
GSM392502.CEL	8.00107	0.319047				SRR922226	0.0462494
GSM392503.CEL	8.26463	0.262849				SRR922229	0.0626964
GSM392180.CEL	9.65973	0.0760743				SRR922224	0.0283638
GSM392263.CEL	9.57437	0.0861133				SRR922227	0.028628
GSM392273.CEL	9.60604	0.0948423				SRR922225	0.0440065
GSM392274.CEL	9.6512	0.12071				SRR922231	0.136313
GSM392275.CEL	9.64906	0.0992881				SRR922230	0.0971934
GSM392560.CEL	9.65384	0.0799346				SRR922228	0.047104
GSM392683.CEL	9.63999	0.0714658				SRR925863	0
GSM392684.CEL	9.78476	0.0757978				SRR925864	0
GSM392685.CEL	9.68591	0.0828665				SRR925862	0
GSM392686.CEL	9.6195	0.0723943				SRR925686	95.9429
GSM392687.CEL	9.83167	0.0565493				SRR924661	96.3132
GSM392688.CEL	9.67211	0.109813				SRR925868	70.4377
GSM392689.CEL	9.66646	0.063411				SRR926211	71.5765
GSM392690.CEL	9.79653	0.0782669				SRR926191	74.1729
GSM392691.CEL	9.66915	0.0685192				SRR926001	68.346
GSM392692.CEL	9.42104	0.0897814				SRR926197	59.3611
GSM392693.CEL	9.32046	0.11748				SRR925871	63.7761
GSM392694.CEL	9.64927	0.0806207				SRR925867	69.833
GSM398673.CEL	11.3021	0.221913				SRR926213	72.5368
GSM398674.CEL	10.9409	0.205992				SRR926218	76.5715
GSM398675.CEL	11.0781	0.217108				SRR926200	70.447
GSM398676.CEL	11.3999	0.224753				SRR926212	76.3298
GSM398677.CEL	11.1963	0.239354				SRR926190	69.6394
GSM398678.CEL	11.1934	0.224076				SRR926201	75.3147
GSM398679.CEL	11.0213	0.217978				SRR926217	77.9921
GSM398680.CEL	11.4214	0.243487				SRR925859	35.0204
GSM398681.CEL	11.1907	0.218858				SRR926195	71.4359
GSM398682.CEL	11.159	0.228792				SRR925872	45.4874
GSM398683.CEL	11.2999	0.271068				SRR926214	73.9561
GSM398684.CEL	11.0606	0.24553				SRR926205	73.5464
GSM398685.CEL	11.1317	0.22687				SRR926216	72.299
GSM398686.CEL	11.2284	0.247358				SRR926206	75.7081
GSM398687.CEL	11.1962	0.245708				SRR925866	20.7403
GSM398688.CEL	11.4017	0.256255				SRR926189	57.2376
GSM398689.CEL	11.3516	0.226058				SRR925870	41.3406
GSM398690.CEL	11.2379	0.249747				SRR926209	71.1687
GSM398691.CEL	11.4007	0.280266				SRR925869	73.4215
GSM398692.CEL	10.938	0.212632				SRR926002	66.3267
GSM398693.CEL	11.3922	0.254531				SRR926208	73.597
GSM398694.CEL	11.2739	0.257311				SRR926204	78.9901
GSM398695.CEL	11.3613	0.295817				SRR925873	65.6009
GSM399895.CEL	11.1063	0.225535				SRR926188	50.5346
GSM399896.CEL	11.062	0.239998				SRR926202	78.1373
GSM399897.CEL	11.0629	0.206502				SRR925865	62.4359
GSM399898.CEL	11.5244	0.232484				SRR926215	83.0118
GSM399899.CEL	11.2893	0.20974				SRR926187	73.5518
GSM399900.CEL	11.3094	0.219983				SRR926000	78.8688
GSM399901.CEL	11.2488	0.236297				SRR929000	0
GSM399902.CEL	11.2113	0.206953				SRR1307156	75.1579
GSM399903.CEL	11.1833	0.208243				SRR1307153	86.3544
GSM399904.CEL	11.3059	0.211784				SRR1307155	86.7994
GSM399905.CEL	11.2583	0.250047				SRR1307158	79.0352
GSM399906.CEL	11.3729	0.23388				SRR1307154	87.5042
GSM399907.CEL	11.1615	0.207943				SRR1307157	81.5928
GSM399908.CEL	10.9442	0.204539				SRR944367	71.3274
GSM399909.CEL	11.023	0.227552				SRR944368	79.2048
GSM399910.CEL	11.1983	0.217953				SRR944369	78.2498
GSM399911.CEL	11.214	0.217498				SRR944365	79.4972
GSM400269.CEL	10.819	0.324184				SRR944366	75.4806
GSM400274.CEL	10.8366	0.300004				SRR944370	77.5857
GSM400275.CEL	10.8511	0.3167				SRR944363	60.8564
GSM400277.CEL	10.893	0.318498				SRR944364	76.1833
GSM400283.CEL	10.8879	0.304683				SRR944371	74.9911
GSM400284.CEL	10.911	0.299755				SRR946020	96.6468
GSM402178.CEL	11.0892	0.311573				SRR946019	94.825
GSM402179.CEL	11.0733	0.31042				SRR946021	97.4437
GSM402180.CEL	11.0491	0.313233				SRR946018	94.4952
GSM402181.CEL	11.0365	0.311013				SRR953373	94.7567
GSM402182.CEL	11.0055	0.308387				SRR953372	94.1109
GSM402183.CEL	11.0587	0.310424				SRR953034	97.6287
GSM402184.CEL	10.5917	0.297734				SRR953376	95.8673
GSM402185.CEL	10.5031	0.297511				SRR953374	93.7052
GSM402186.CEL	10.4799	0.296068				SRR953371	93.4616
GSM402187.CEL	10.4402	0.285776				SRR953031	96.4331
GSM402188.CEL	10.4052	0.291247				SRR953375	96.1108
GSM402189.CEL	10.3504	0.268621				SRR953028	95.801
GSM402190.CEL	10.3486	0.271628				SRR953029	95.1428
GSM402191.CEL	10.445	0.27805				SRR953370	94.1773
GSM404351.CEL	10.6875	0.167523				SRR953032	95.6814
GSM404352.CEL	10.7163	0.178549				SRR953027	94.9291
GSM404353.CEL	10.533	0.165975				SRR953369	93.2546
GSM404354.CEL	10.639	0.172555				SRR953033	97.8509
GSM404355.CEL	10.7027	0.177012				SRR953030	95.8232
GSM404356.CEL	10.8326	0.219376				SRR953399	93.8278
GSM404357.CEL	10.7282	0.21433				SRR953401	93.8939
GSM407339.CEL	10.4738	0.18469				SRR953400	94.0286
GSM407340.CEL	10.525	0.204061				SRR988021	94.4039
GSM407341.CEL	10.2144	0.191435				SRR988011	92.1816
GSM407342.CEL	10.1272	0.168288				SRR988017	94.8991
GSM407343.CEL	10.4409	0.213531				SRR988019	94.4686
GSM407344.CEL	10.3306	0.187022				SRR988015	94.3677
GSM407346.CEL	10.1785	0.127722				SRR988022	93.9289
GSM407347.CEL	10.1644	0.161085				SRR988016	93.4007
GSM409671.CEL	9.48826	0.097196				SRR988013	91.9476
GSM409672.CEL	9.56401	0.093346				SRR988010	91.3429
GSM409673.CEL	9.62112	0.0822692				SRR988020	92.6891
GSM409674.CEL	9.50123	0.0957013				SRR988018	94.8456
GSM409675.CEL	9.46706	0.100897				SRR988012	90.8018
GSM409676.CEL	9.53157	0.0981142				SRR966485	8.10871
GSM409677.CEL	9.45676	0.0847117				SRR966483	16.4263
GSM409678.CEL	9.7373	0.0701396				SRR966482	24.2634
GSM409679.CEL	9.41341	0.0974208				SRR966472	33.1566
GSM409680.CEL	9.46851	0.0923466				SRR966476	4.27216
GSM409681.CEL	9.70872	0.0784621				SRR966477	18.7468
GSM409682.CEL	9.6171	0.0775454				SRR966475	16.2337
GSM409683.CEL	9.57457	0.0937497				SRR966479	17.0265
GSM409684.CEL	9.60587	0.0924412				SRR966474	40.064
GSM409685.CEL	9.5133	0.0945732				SRR966481	2.06984
GSM409686.CEL	9.52722	0.0744081				SRR966473	7.49919
GSM409687.CEL	9.56422	0.0976987				SRR966484	15.9889
GSM409688.CEL	9.49457	0.0819262				SRR966480	11.6613
GSM413907.CEL	9.90153	0.151223				SRR966478	30.3077
GSM413908.CEL	9.84522	0.143907				SRR970149	97.0218
GSM413909.CEL	11.0549	0.268939				SRR976398	96.7247
GSM413910.CEL	11.2147	0.266439				SRR1001876	24.9541
GSM413911.CEL	11.0891	0.270858				SRR1001903	83.2643
GSM413912.CEL	10.3649	0.108087				SRR1001910	83.4746
GSM413913.CEL	10.0587	0.109339				SRR1001909	85.1454
GSM413914.CEL	10.3932	0.118441				SRR1001901	79.8829
GSM413915.CEL	9.77518	0.132226				SRR1001908	84.4598
GSM413916.CEL	9.98965	0.155128				SRR1001904	84.0498
GSM413917.CEL	10.1347	0.156102				SRR1001902	81.601
GSM413936.CEL	10.5619	0.118338				SRR1001905	83.8708
GSM413937.CEL	10.1288	0.145812				SRR1001906	83.9942
GSM413938.CEL	10.2173	0.146173				SRR1001907	84.3549
GSM413939.CEL	11.1254	0.166731				SRR1005238	0
GSM413940.CEL	10.8325	0.154247				SRR1005240	0
GSM413941.CEL	10.7439	0.152603				SRR1005239	0
GSM413942.CEL	10.3455	0.0894887				SRR1005241	0
GSM413943.CEL	10.3975	0.0800145				SRR1013919	93.4622
GSM413944.CEL	10.3362	0.108518				SRR1013922	93.7904
GSM413945.CEL	10.6641	0.136055				SRR1013890	94.0432
GSM413946.CEL	10.4603	0.0990072				SRR1013882	94.5263
GSM413947.CEL	10.6032	0.095209				SRR1013887	94.8796
GSM434381.CEL	11.466	0.28458				SRR1013894	93.6108
GSM434382.CEL	11.4157	0.297909				SRR1013921	93.57
GSM434383.CEL	11.3396	0.261742				SRR1013880	95.8326
GSM434384.CEL	11.1803	0.262194				SRR1013878	95.6264
GSM434385.CEL	11.2748	0.257694				SRR1013892	93.6428
GSM434386.CEL	11.1996	0.269769				SRR1013891	94.1024
GSM419025.CEL	9.30529	0.114422				SRR1013885	94.9518
GSM419026.CEL	9.53472	0.121267				SRR1013899	95.6434
GSM419027.CEL	9.27055	0.115597				SRR1013886	94.4764
GSM419028.CEL	9.36234	0.0964258				SRR1013884	94.9158
GSM419029.CEL	9.5356	0.108251				SRR1013912	94.9087
GSM419030.CEL	9.40664	0.0877662				SRR1013923	93.4142
GSM419031.CEL	9.3988	0.114712				SRR1013913	94.5051
GSM419032.CEL	9.43694	0.121593				SRR1013900	95.6624
GSM419033.CEL	9.31419	0.125185				SRR1013915	94.8918
GSM419034.CEL	9.44018	0.136061				SRR1013925	93.6843
GSM419035.CEL	9.43421	0.137775				SRR1013909	94.5653
GSM419036.CEL	9.34264	0.148373				SRR1013881	94.3385
GSM419037.CEL	9.68481	0.128963				SRR1013918	93.756
GSM419038.CEL	9.5602	0.109851				SRR1019441	96.399
GSM419039.CEL	9.55993	0.133103				SRR1019439	96.8052
GSM419040.CEL	9.41032	0.114883				SRR1019443	96.1641
GSM419041.CEL	9.34136	0.125551				SRR1019437	96.8987
GSM419042.CEL	9.51587	0.098268				SRR1019436	96.0637
GSM419043.CEL	9.35621	0.135088				SRR1019442	95.8762
GSM419044.CEL	9.60556	0.12569				SRR1019438	96.6766
GSM419045.CEL	9.4962	0.137821				SRR1019440	96.2039
GSM419046.CEL	9.31043	0.149845				SRR1020623	97.9869
GSM419047.CEL	9.16166	0.13746				SRR1020622	97.3888
GSM419048.CEL	9.23565	0.154185				SRR1020624	97.0855
GSM420232_1904.RG.CEL	10.8381	0.165619				SRR1020621	98.015
GSM420233_2096.RG.CEL	10.8194	0.16264				SRR1037376	93.9546
GSM420234_1906.RG.CEL	10.5979	0.180369				SRR1037375	94.4335
GSM420235_2063.RG.CEL	10.5681	0.221131				SRR1046859	87.2979
GSM420236_1874.RG.CEL	10.6511	0.140989				SRR1046883	86.651
GSM420237_1900.RG.CEL	10.5068	0.143658				SRR1046892	87.16
GSM420238_1902.RG.CEL	10.5064	0.158485				SRR1046867	84.6399
GSM420239_2064.RG.CEL	10.4715	0.188355				SRR1046865	90.7266
GSM420240_1880.RG.CEL	10.561	0.135919				SRR1046882	88.3785
GSM420241_1908.RG.CEL	10.5707	0.135958				SRR1046860	85.8288
GSM420242_1910.RG.CEL	10.4662	0.122444				SRR1046886	87.7262
GSM420243_2097.RG.CEL	10.4587	0.112096				SRR1046866	86.763
GSM424780.CEL	10.8905	0.238552				SRR1046890	86.2986
GSM424781.CEL	10.9245	0.235476				SRR1046881	87.7263
GSM424782.CEL	10.8852	0.240933				SRR1046897	88.2977
GSM424783.CEL	11.0534	0.221506				SRR1046911	91.9568
GSM424784.CEL	10.8222	0.213799				SRR1046916	88.6764
GSM424785.CEL	10.8764	0.205846				SRR1046913	86.1467
GSM424786.CEL	10.98	0.24358				SRR1046931	87.6702
GSM424787.CEL	10.6662	0.211282				SRR1046939	85.928
GSM424788.CEL	10.8816	0.227657				SRR1046928	89.9335
GSM424789.CEL	10.8728	0.209425				SRR1046938	89.0163
GSM424790.CEL	10.891	0.213828				SRR1046908	91.4157
GSM424791.CEL	10.875	0.201572				SRR1046932	86.3228
GSM457028.CEL	10.6052	0.224182				SRR1046905	91.6678
GSM457029.CEL	10.7195	0.243984				SRR1046912	90.3901
GSM457030.CEL	10.6188	0.223876				SRR1046934	85.5362
GSM457031.CEL	10.6556	0.210394				SRR1046917	81.2885
GSM457032.CEL	10.6741	0.19648				SRR1046930	87.2691
GSM457033.CEL	10.6559	0.194871				SRR1046937	89.6296
GSM427055.CEL	9.60047	0.0636949				SRR1046914	92.0711
GSM427808.CEL	9.61743	0.0668722				SRR1046915	85.9854
GSM429956.CEL	11.1596	0.285216				SRR1046933	87.2436
GSM429961.CEL	11.2088	0.289538				SRR1046919	82.9545
GSM429980.CEL	11.1185	0.253626				SRR1046935	85.5119
GSM429981.CEL	11.2379	0.246796				SRR1046921	88.3591
GSM433634.CEL	4.26194	0.691888				SRR1046942	89.2025
GSM433635.CEL	4.26783	0.695456				SRR1046936	87.6107
GSM433636.CEL	4.22947	0.709243				SRR1046907	89.1558
GSM433637.CEL	4.16217	0.712454				SRR1046929	86.9484
GSM433638.CEL	4.28955	0.694748				SRR1046925	88.551
GSM433639.CEL	4.40704	0.703378				SRR1046918	90.5521
GSM433640.CEL	4.25298	0.688964				SRR1046941	80.194
GSM433641.CEL	4.44192	0.676564				SRR1046924	89.1645
GSM433642.CEL	4.39542	0.687683				SRR1046906	92.1078
GSM433643.CEL	4.55168	0.684048				SRR1049786	73.6826
GSM433644.CEL	4.08914	0.688769				SRR1049783	77.4697
GSM433645.CEL	3.91694	0.678156				SRR1049784	76.6353
GSM433646.CEL	4.87106	0.621505				SRR1049788	80.1805
GSM433647.CEL	4.72189	0.617188				SRR1049787	74.9779
GSM433648.CEL	4.85826	0.608807				SRR1049785	74.7506
GSM435673.CEL	10.5563	0.127598				SRR1055107	0.196864
GSM435674.CEL	10.4983	0.11233				SRR1055106	0.0584782
GSM435675.CEL	10.5782	0.125675				SRR1055526	93.3641
GSM435676.CEL	10.2601	0.0853223				SRR1055447	90.4718
GSM435677.CEL	10.178	0.0791644				SRR1058176	87.1788
GSM435678.CEL	10.1338	0.0812342				SRR1058191	85.3746
GSM435679.CEL	10.3065	0.0845431				SRR1058314	76.0546
GSM435680.CEL	10.4369	0.085343				SRR1058197	87.3012
GSM435681.CEL	10.431	0.10177				SRR1058194	87.8918
GSM435682.CEL	10.6336	0.129698				SRR1058178	89.0046
GSM435683.CEL	10.5536	0.110179				SRR1058309	86.7748
GSM435684.CEL	10.5276	0.124881				SRR1058170	87.6127
GSM435685.CEL	10.6775	0.129105				SRR1058311	86.7572
GSM435686.CEL	10.6928	0.117076				SRR1058180	90.33
GSM435687.CEL	10.5558	0.126041				SRR1058179	89.7947
GSM435688.CEL	10.625	0.137198				SRR1058308	86.6872
GSM435689.CEL	10.6079	0.125039				SRR1058183	85.7613
GSM435690.CEL	10.5344	0.100665				SRR1058177	87.5756
GSM435691.CEL	10.9084	0.131559				SRR1058182	86.1278
GSM435692.CEL	10.6983	0.124223				SRR1058184	86.1253
GSM435693.CEL	10.6915	0.106295				SRR1058161	85.7298
GSM435694.CEL	10.1308	0.0720454				SRR1058169	87.4277
GSM435695.CEL	10.3792	0.0671871				SRR1058158	85.4434
GSM435696.CEL	10.249	0.106586				SRR1058181	91.1647
GSM435697.CEL	10.2691	0.104745				SRR1058167	86.7712
GSM435698.CEL	10.2023	0.0759945				SRR1058157	90.6964
GSM435699.CEL	10.5306	0.0974666				SRR1058144	85.2732
GSM435700.CEL	10.4717	0.102701				SRR1058287	89.8437
GSM435701.CEL	10.6147	0.10654				SRR1058165	88.9523
GSM435702.CEL	10.4089	0.125944				SRR1058166	85.9563
GSM435703.CEL	10.4976	0.08259				SRR1058217	88.3662
GSM435704.CEL	10.609	0.0964198				SRR1058168	86.5309
GSM435705.CEL	10.217	0.0802791				SRR1058189	89.0261
GSM435706.CEL	10.3499	0.0853489				SRR1058210	85.3378
GSM435707.CEL	10.5594	0.090015				SRR1058266	85.1766
GSM435708.CEL	10.5072	0.0781767				SRR1058151	84.4092
GSM435709.CEL	10.2623	0.125562				SRR1058254	4.99891
GSM435710.CEL	10.3485	0.110835				SRR1058292	87.8877
GSM435711.CEL	10.4895	0.0848477				SRR1058149	87.2101
GSM435712.CEL	10.3794	0.123878				SRR1058276	85.6614
GSM435713.CEL	10.4434	0.0811293				SRR1058141	88.0696
GSM435714.CEL	10.3522	0.075857				SRR1058145	86.2848
GSM435715.CEL	10.4801	0.0815152				SRR1058164	88.3017
GSM435716.CEL	10.4482	0.0941178				SRR1058281	87.4708
GSM435717.CEL	10.3351	0.0903817				SRR1058186	89.0382
GSM435718.CEL	10.5198	0.106874				SRR1058259	4.35036
GSM435719.CEL	10.7313	0.133216				SRR1058214	83.3132
GSM435720.CEL	10.8961	0.12274				SRR1058315	75.0653
GSM435721.CEL	10.6067	0.100928				SRR1058222	83.8253
GSM435722.CEL	10.9435	0.150649				SRR1058286	88.1556
GSM435723.CEL	10.6525	0.115899				SRR1058289	91.1235
GSM435724.CEL	10.7452	0.157736				SRR1058295	86.1327
GSM435725.CEL	10.7851	0.135173				SRR1058150	84.0053
GSM435726.CEL	10.7385	0.148423				SRR1058293	87.9632
GSM435727.CEL	10.7195	0.127795				SRR1058275	85.4807
GSM435728.CEL	10.6631	0.143949				SRR1058146	86.2827
GSM435729.CEL	10.5822	0.14008				SRR1058280	86.6251
GSM435730.CEL	10.3986	0.139799				SRR1058200	87.4229
GSM435731.CEL	10.6962	0.131831				SRR1058219	82.2413
GSM435732.CEL	10.6089	0.163288				SRR1058325	78.9587
GSM435733.CEL	10.7328	0.106709				SRR1058205	90.997
GSM435734.CEL	10.6037	0.0981674				SRR1058306	84.6775
GSM435735.CEL	10.6412	0.10113				SRR1058140	86.8821
GSM435736.CEL	10.5289	0.10022				SRR1058283	84.3151
GSM435737.CEL	10.4706	0.108582				SRR1058199	84.0917
GSM435738.CEL	10.7563	0.105122				SRR1058277	86.1279
GSM435739.CEL	10.2428	0.0914477				SRR1058135	85.0435
GSM435740.CEL	10.346	0.0967998				SRR1058239	86.7815
GSM435741.CEL	10.3061	0.0894487				SRR1058211	85.9092
GSM435742.CEL	10.2375	0.0982073				SRR1058323	74.1599
GSM435743.CEL	10.2466	0.105582				SRR1058278	86.4921
GSM435744.CEL	10.4504	0.0897297				SRR1058153	87.5551
GSM435745.CEL	9.90411	0.0781782				SRR1058244	87.519
GSM435746.CEL	9.96851	0.0900564				SRR1058237	87.6632
GSM435747.CEL	10.0303	0.121208				SRR1058130	4.19298
GSM435748.CEL	10.2375	0.0843524				SRR1058235	86.6027
GSM435749.CEL	10.1422	0.0894295				SRR1058202	89.3901
GSM435750.CEL	10.1305	0.118846				SRR1058319	72.9532
GSM435751.CEL	10.2317	0.0887642				SRR1058271	89.1032
GSM435752.CEL	10.3272	0.0944372				SRR1058322	72.4455
GSM435753.CEL	10.1643	0.0866603				SRR1058317	79.8771
GSM435754.CEL	10.0861	0.0952149				SRR1058152	86.6873
GSM435755.CEL	10.1776	0.11818				SRR1058256	5.00473
GSM435756.CEL	10.1741	0.101005				SRR1058129	7.49333
GSM435757.CEL	10.1082	0.0826906				SRR1058279	87.3365
GSM435758.CEL	10.1838	0.0643233				SRR1058240	88.4122
GSM435759.CEL	10.09	0.0816896				SRR1058132	5.57234
GSM435760.CEL	10.2928	0.0918897				SRR1058243	85.0633
GSM435761.CEL	10.2248	0.0911594				SRR1058318	71.2009
GSM435762.CEL	10.1636	0.0774907				SRR1058321	76.2701
GSM435763.CEL	10.2779	0.152634				SRR1058231	84.3526
GSM435764.CEL	10.2588	0.12417				SRR1058232	86.8371
GSM435765.CEL	10.1544	0.0899174				SRR1058190	86.2425
GSM435766.CEL	10.1289	0.105943				SRR1058238	84.3664
GSM435767.CEL	10.2767	0.0849748				SRR1058216	87.1449
GSM435768.CEL	10.0285	0.0966919				SRR1058215	85.6616
GSM435769.CEL	10.5291	0.117642				SRR1058241	89.6906
GSM435770.CEL	10.4814	0.103344				SRR1058260	4.69228
GSM435771.CEL	10.4057	0.083659				SRR1058143	85.565
GSM435933.CEL	10.8472	0.137979				SRR1058242	84.8483
GSM435934.CEL	11.078	0.145034				SRR1058226	81.752
GSM435935.CEL	10.8747	0.153172				SRR1058268	85.0928
GSM435936.CEL	11.0175	0.152149				SRR1058124	12.6378
GSM435937.CEL	11.0731	0.159412				SRR1058206	82.9357
GSM435938.CEL	10.9165	0.142129				SRR1058122	12.4415
GSM435939.CEL	11.0237	0.142923				SRR1058125	12.5616
GSM435940.CEL	10.9685	0.140344				SRR1058134	84.1242
GSM435941.CEL	10.7881	0.121041				SRR1058270	87.9461
GSM435942.CEL	11.1307	0.156191				SRR1058246	86.6252
GSM435943.CEL	10.939	0.139716				SRR1058228	86.2602
GSM435944.CEL	10.7831	0.149233				SRR1058269	86.0993
GSM435945.CEL	10.8971	0.142222				SRR1058227	84.035
GSM435946.CEL	10.8803	0.144474				SRR1058201	87.3572
GSM435947.CEL	10.9114	0.151698				SRR1058142	84.7417
GSM435948.CEL	11.1739	0.233185				SRR1058274	85.0541
GSM435949.CEL	10.9498	0.145577				SRR1058267	86.0005
GSM435950.CEL	10.9425	0.191728				SRR1058133	5.68704
GSM435951.CEL	11.2127	0.171373				SRR1058324	78.22
GSM435952.CEL	10.9865	0.151217				SRR1058233	87.0187
GSM435953.CEL	11.0729	0.139094				SRR1058273	89.2848
GSM435954.CEL	10.9025	0.137512				SRR1058229	87.7664
GSM435955.CEL	10.944	0.151439				SRR1061595	0.0933539
GSM435956.CEL	10.8106	0.130867				SRR1061593	0.0571487
GSM435957.CEL	11.1025	0.160736				SRR1104887	0
GSM435958.CEL	11.0937	0.147332				SRR1104149	0
GSM435959.CEL	11.1089	0.157495				SRR1105606	87.7183
GSM435960.CEL	11.145	0.169499				SRR1105583	88.1663
GSM435961.CEL	11.1655	0.157298				SRR1105584	89.272
GSM435962.CEL	10.843	0.159476				SRR1105581	77.0556
GSM435963.CEL	11.0135	0.173087				SRR1105597	87.7353
GSM435964.CEL	10.6427	0.135995				SRR1105605	86.3794
GSM435965.CEL	10.9415	0.129677				SRR1105602	90.3566
GSM435966.CEL	11.0208	0.15185				SRR1105601	94.2935
GSM435967.CEL	11.0261	0.153352				SRR1105598	80.5168
GSM435968.CEL	11.0264	0.146307				SRR1105599	81.0346
GSM435969.CEL	11.1556	0.166218				SRR1105603	89.7048
GSM435970.CEL	10.6608	0.140514				SRR1105604	93.1689
GSM435971.CEL	10.7382	0.124971				SRR1105600	83.3907
GSM435972.CEL	11.0662	0.156791				SRR1138696	96.4452
GSM435973.CEL	10.8299	0.146369				SRR1138701	96.1398
GSM435974.CEL	10.8916	0.153436				SRR1138698	96.1745
GSM435975.CEL	11.1257	0.155891				SRR1138693	96.6732
GSM435976.CEL	10.8049	0.131527				SRR1138692	96.5188
GSM435977.CEL	10.796	0.160929				SRR1138700	93.6079
GSM436174.CEL	9.19998	0.141971				SRR1138695	87.9143
GSM436175.CEL	9.20106	0.127044				SRR1138699	96.9632
GSM436176.CEL	9.28549	0.121785				SRR1144843	79.3845
GSM436177.CEL	9.27966	0.107537				SRR1144844	79.5164
GSM436178.CEL	9.33335	0.10285				SRR1144845	79.4052
GSM436179.CEL	9.27156	0.108594				SRR1144842	79.2116
GSM436180.CEL	9.08497	0.140464				SRR1163504	0.000646576
GSM436181.CEL	9.16911	0.125766				SRR1164434	0.000699298
GSM436182.CEL	9.02751	0.140825				SRR1163718	0.0023662
GSM436260.CEL	9.60647	0.0863069				SRR1164378	0.00136177
GSM436261.CEL	9.73185	0.0654173				SRR1164382	0.000362763
GSM436262.CEL	9.6408	0.0646426				SRR1164433	0.00050344
GSM436263.CEL	9.39439	0.0938162				SRR1163720	0.000432451
GSM436264.CEL	9.50556	0.096442				SRR1171801	0.0184024
GSM436265.CEL	9.02523	0.14575				SRR1171796	0.0053575
GSM436266.CEL	9.29259	0.114761				SRR1171804	0.000333742
GSM436267.CEL	9.68035	0.0703718				SRR1171800	0.00908086
GSM436268.CEL	9.37167	0.0971384				SRR1171807	0.0203354
GSM436269.CEL	9.32519	0.0987056				SRR1171797	0.00579095
GSM436270.CEL	9.63622	0.0691772				SRR1171806	0.00737146
GSM436271.CEL	9.59439	0.0695483				SRR1171799	0.0321669
GSM436272.CEL	9.86722	0.0744864				SRR1171794	0.00162217
GSM436273.CEL	9.67263	0.0619089				SRR1171795	0.00122297
GSM436274.CEL	9.6945	0.067573				SRR1171803	0.00228027
GSM436275.CEL	9.61046	0.0735417				SRR1171805	0.000159827
GSM436276.CEL	9.27038	0.105277				SRR1171798	0.0610508
GSM436277.CEL	9.4481	0.0853548				SRR1171802	0.000387637
GSM439767.CEL	11.1234	0.345846				SRR1260033	94.116
GSM439768.CEL	11.0008	0.330072				SRR1260038	94.2741
GSM439769.CEL	11.0402	0.329071				SRR1260035	92.7516
GSM439770.CEL	11.0081	0.32481				SRR1286088	89.202
GSM439771.CEL	11.0212	0.364742				SRR1260034	32.9994
GSM439772.CEL	10.9112	0.301768				SRR1260036	88.736
GSM439773.CEL	11.0904	0.292984				SRR1260032	73.6655
GSM439774.CEL	11.1039	0.298095				SRR1260037	94.1505
GSM439775.CEL	11.0493	0.307648				SRR1192255	85.7851
GSM441062.CEL	9.3276	0.122401				SRR1192256	86.6707
GSM441063.CEL	9.3533	0.125647				SRR1192257	88.0923
GSM441064.CEL	9.54927	0.0833248				SRR1192258	86.3745
GSM441065.CEL	9.54165	0.097029				SRR1192260	87.1825
GSM444737.CEL	9.31183	0.141209				SRR1192259	86.9103
GSM444738.CEL	9.34462	0.136527				SRR1207194	94.9292
GSM444739.CEL	9.37237	0.11425				SRR1207197	93.4823
GSM444740.CEL	9.31296	0.135835				SRR1207200	94.605
GSM444741.CEL	9.2793	0.129754				SRR1207195	94.4733
GSM444742.CEL	9.24578	0.150342				SRR1207201	95.8622
GSM444743.CEL	9.20801	0.146632				SRR1207196	93.6621
GSM444744.CEL	9.31105	0.139327				SRR1207198	95.566
GSM444745.CEL	9.31183	0.141209				SRR1207199	94.6146
GSM444746.CEL	9.34462	0.136527				SRR1264872	95.5848
GSM444747.CEL	9.37237	0.11425				SRR1264834	94.9397
GSM444748.CEL	9.31296	0.135835				SRR1264878	94.9283
GSM444749.CEL	9.23548	0.154989				SRR1264876	95.0428
GSM444750.CEL	9.18518	0.147793				SRR1264858	95.392
GSM444751.CEL	9.21802	0.164883				SRR1264833	95.7396
GSM444752.CEL	9.25471	0.136372				SRR1264887	92.3702
GSM445710.CEL	10.8412	0.17543				SRR1264831	95.3265
GSM445711.CEL	10.849	0.188721				SRR1264897	94.592
GSM445712.CEL	10.7855	0.172389				SRR1264862	95.3664
GSM445713.CEL	10.6596	0.18241				SRR1264865	95.6255
GSM445714.CEL	10.8117	0.17309				SRR1264893	94.6473
GSM445715.CEL	10.924	0.169812				SRR1264867	95.5833
GSM445716.CEL	10.8392	0.177391				SRR1264881	95.1995
GSM445717.CEL	10.7486	0.168858				SRR1264830	95.3095
GSM445718.CEL	10.9155	0.166209				SRR1264898	94.0271
GSM445719.CEL	10.7121	0.201646				SRR1264849	93.7774
GSM445720.CEL	10.7529	0.203735				SRR1264874	94.8311
GSM445721.CEL	10.8355	0.188571				SRR1264892	95.2025
GSM445722.CEL	10.6103	0.18				SRR1264885	94.5667
GSM445723.CEL	10.7256	0.174672				SRR1264873	94.8649
GSM445724.CEL	10.6539	0.162143				SRR1264868	96.0993
GSM445725.CEL	10.5466	0.167651				SRR1264884	94.8486
GSM445726.CEL	10.4901	0.173046				SRR1264848	93.7353
GSM445727.CEL	10.6927	0.171654				SRR1264863	95.2712
GSM446537.CEL	8.43642	0.233111				SRR1264879	95.2511
GSM446538.CEL	7.7805	0.3493				SRR1264838	95.1062
GSM446539.CEL	8.07949	0.312921				SRR1264850	94.0277
GSM446540.CEL	8.38304	0.24253				SRR1264905	95.0859
GSM446541.CEL	8.19299	0.27915				SRR1264870	95.2827
GSM446542.CEL	8.08297	0.283357				SRR1264851	93.5535
GSM451826.CEL	10.6809	0.153104				SRR1264895	95.2436
GSM451827.CEL	10.5947	0.13945				SRR1264880	95.3839
GSM451828.CEL	10.5544	0.13687				SRR1264855	95.1534
GSM451829.CEL	10.8482	0.159767				SRR1264891	95.5487
GSM451830.CEL	10.3667	0.145646				SRR1264889	94.7883
GSM451831.CEL	10.5996	0.17141				SRR1264882	95.0161
GSM451832.CEL	10.8099	0.16966				SRR1264832	95.4176
GSM451833.CEL	10.6936	0.136911				SRR1264837	94.9305
GSM451834.CEL	10.661	0.140365				SRR1264883	95.1956
GSM451835.CEL	10.628	0.162508				SRR1264835	94.8065
GSM451836.CEL	10.4472	0.140452				SRR1264899	95.2537
GSM451837.CEL	10.6813	0.165202				SRR1264869	92.6265
GSM451838.CEL	10.5512	0.130004				SRR1264904	95.1655
GSM451839.CEL	10.6592	0.11805				SRR1264856	95.1685
GSM451840.CEL	10.7459	0.121174				SRR1264839	94.6388
GSM451841.CEL	10.3241	0.127331				SRR1264900	95.2612
GSM451842.CEL	10.2967	0.115473				SRR1264877	94.9241
GSM451843.CEL	10.6076	0.122951				SRR1264871	96.0658
GSM451844.CEL	10.4269	0.12047				SRR1264888	95.48
GSM451845.CEL	10.4733	0.129803				SRR1264875	95.1844
GSM451846.CEL	10.4822	0.126788				SRR1264860	95.718
GSM451847.CEL	10.3557	0.136434				SRR1264861	95.3499
GSM451848.CEL	10.4959	0.136027				SRR1264845	96.3865
GSM451849.CEL	10.4247	0.13887				SRR1264840	95.9393
GSM455422_1873.RG.CEL	10.2604	0.0892432				SRR1264902	94.8086
GSM455423_1899.RG.CEL	10.3107	0.100141				SRR1264864	95.8727
GSM455424_1871.RG.CEL	10.1768	0.0896779				SRR1264847	93.6303
GSM455425_1901.RG.CEL	10.2881	0.128893				SRR1264912	95.7344
GSM455426_1874.RG.CEL	10.4292	0.116558				SRR1264854	95.226
GSM455427_1900.RG.CEL	10.3122	0.11187				SRR1264911	95.7235
GSM455428_1902.RG.CEL	10.2818	0.122366				SRR1264908	95.599
GSM455429_2064.RG.CEL	10.1077	0.16229				SRR1264890	94.7377
GSM455519.CEL	10.2599	0.202794				SRR1264866	95.6721
GSM455520.CEL	10.4507	0.212784				SRR1264859	95.2019
GSM455521.CEL	10.4126	0.226338				SRR1264853	94.9176
GSM455522.CEL	10.1086	0.245308				SRR1264844	96.0698
GSM455523.CEL	10.2407	0.240227				SRR1264836	94.6832
GSM455524.CEL	10.6289	0.236471				SRR1264910	95.2942
GSM455525.CEL	10.4699	0.238994				SRR1264857	95.2904
GSM455526.CEL	10.4287	0.208241				SRR1264896	95.2138
GSM455527.CEL	10.3915	0.242678				SRR1264906	95.0109
GSM457188.CEL	9.74078	0.121127				SRR1264846	93.8834
GSM457189.CEL	9.79348	0.115656				SRR1264852	95.2568
GSM457190.CEL	9.76169	0.123636				SRR1264894	94.2695
GSM457191.CEL	9.71265	0.114696				SRR1264903	95.1118
GSM457641.CEL	9.30575	0.166299				SRR1264842	95.3909
GSM457642.CEL	9.32816	0.148384				SRR1264843	96.1905
GSM457643.CEL	9.38864	0.156411				SRR1264901	95.1402
GSM457644.CEL	9.38038	0.12273				SRR1264907	95.4523
GSM457645.CEL	9.31716	0.148565				SRR1264886	94.715
GSM457646.CEL	9.42009	0.131033				SRR1264909	95.1576
GSM457647.CEL	9.53933	0.138407				SRR1264841	96.0908
GSM457648.CEL	9.46707	0.141877				SRR1262601	0.0148027
GSM457649.CEL	9.43163	0.13915				SRR1262546	0.00319743
GSM457650.CEL	9.40311	0.118584				SRR1262389	0.00159681
GSM457651.CEL	9.39198	0.124993				SRR1262545	0.00271109
GSM457652.CEL	9.37429	0.137692				SRR1283201	87.5671
GSM457653.CEL	9.39011	0.135887				SRR1283200	87.2343
GSM457654.CEL	9.51722	0.141298				SRR1283202	86.0376
GSM457655.CEL	9.49499	0.154224				SRR1283203	86.0564
GSM457656.CEL	9.39385	0.125079				SRR1287674	82.2406
GSM457657.CEL	9.30492	0.140455				SRR1287671	84.382
GSM457658.CEL	9.23245	0.137374				SRR1287668	83.3106
GSM457801.CEL	9.96803	0.0903684				SRR1287667	84.0408
GSM457802.CEL	9.84765	0.0843657				SRR1287665	83.6296
GSM457803.CEL	10.0932	0.0826019				SRR1287663	84.6739
GSM457804.CEL	10.1182	0.0830883				SRR1287676	80.8262
GSM459068.CEL	8.30686	0.280584				SRR1287664	81.9393
GSM459069.CEL	8.43323	0.277105				SRR1287670	82.5036
GSM459070.CEL	8.31027	0.325789				SRR1287678	79.263
GSM459071.CEL	8.46624	0.316303				SRR1287673	83.7331
GSM462524.CEL	9.51213	0.123853				SRR1287672	82.6899
GSM462525.CEL	9.42615	0.121356				SRR1287677	82.1422
GSM462526.CEL	9.24793	0.171301				SRR1287675	82.4531
GSM462527.CEL	9.4666	0.121805				SRR1287669	82.9887
GSM462528.CEL	9.27298	0.131218				SRR1287666	82.7793
GSM462529.CEL	9.58392	0.120411				SRR1292208	92.1708
GSM462884_Col.0_0h_rep1.CEL	9.70188	0.0777716				SRR1292207	94.2445
GSM462885_Col.0_0h_rep2.CEL	9.60607	0.0759043				SRR1292205	91.0154
GSM462886_Col.0_2h_rep1.CEL	9.54962	0.0784428				SRR1292210	94.3912
GSM462887_Col.0_2h_rep2.CEL	9.39998	0.0931701				SRR1292209	91.6026
GSM462888_Col.0_24h_rep1.CEL	9.79279	0.0629054				SRR1292206	94.1039
GSM462889_Col.0_24h_rep2.CEL	9.72049	0.0733938				SRR1298723	95.4686
GSM462890_entr1_0h_rep1.CEL	9.75646	0.101492				SRR1298721	95.6112
GSM462891_entr1_0h_rep2.CEL	9.62443	0.0806162				SRR1298729	94.4155
GSM462892_entr1_0h_rep3.CEL	9.98233	0.0702091				SRR1298720	95.3363
GSM462893_entr1_0h_rep4.CEL	9.57406	0.0723958				SRR1298725	95.9632
GSM462894_entr1_2h_rep1.CEL	9.82053	0.0783586				SRR1298719	95.9034
GSM462895_entr1_2h_rep2.CEL	9.76232	0.0589992				SRR1298722	95.5309
GSM462896_entr1_2h_rep3.CEL	9.65943	0.068503				SRR1298727	93.4691
GSM462897_entr1_2h_rep4.CEL	9.76711	0.0737324				SRR1298728	93.9638
GSM462898_entr1_24h_rep1.CEL	9.94066	0.0720366				SRR1298726	95.0062
GSM462899_entr1_24h_rep2.CEL	9.71388	0.0792501				SRR1298724	94.8044
GSM462900_entr1_24h_rep3.CEL	9.95311	0.0598952				SRR1299117	71.2732
GSM462901_entr1_24h_rep4.CEL	9.88995	0.0596483				SRR1299122	84.9599
GSM463011.CEL	9.59855	0.090806				SRR1299121	74.2584
GSM463012.CEL	9.77275	0.0983877				SRR1299119	71.0774
GSM463013.CEL	9.59401	0.0861887				SRR1299120	65.4919
GSM463014.CEL	9.70524	0.0948024				SRR1299118	69.211
GSM463683_Pecinka_1.1_Mock.22C.0d_Rep1_ATH1.CEL	9.64256	0.0673438				SRR1302272	86.9249
GSM463684_Pecinka_1.2_Mock.22C.0d_Rep2_ATH1.CEL	9.58077	0.0740931				SRR1302270	82.7552
GSM463685_Pecinka_1.3_heat.stressed.37C.0d_Rep1_ATH1.CEL	9.51005	0.0991166				SRR1302271	83.2431
GSM463686_Pecinka_1.4_heat.stressed.37C.0d_Rep2_ATH1.CEL	9.46272	0.102393				SRR1302269	84.5183
GSM463687_Pecinka_1.5_Mock.22C.2d_Rep1_ATH1.CEL	9.50897	0.0715206				SRR1302273	88.86
GSM463688_Pecinka_1.6_Mock.22C.2d_Rep2_ATH1.CEL	9.60083	0.0599247				SRR1302268	87.512
GSM463689_Pecinka_1.7_heat.stressed.37C.2d_Rep1_ATH1.CEL	9.62199	0.079707				SRR1312897	8.99435
GSM463690_Pecinka_1.8_heat.stressed.37C.2d_Rep2_ATH1.CEL	9.46042	0.0797558				SRR1312905	9.6066
GSM463691.CEL	8.82581	0.183828				SRR1312904	9.9029
GSM463692.CEL	8.62112	0.219325				SRR1312893	15.1142
GSM463693.CEL	8.72391	0.233998				SRR1312903	8.41566
GSM463694.CEL	8.6865	0.207339				SRR1312899	14.2971
GSM463695.CEL	8.83116	0.200118				SRR1312889	8.5158
GSM463696.CEL	8.75896	0.208392				SRR1312898	11.0976
GSM463697.CEL	8.67619	0.226872				SRR1312891	57.3703
GSM463698.CEL	8.6961	0.198665				SRR1312902	7.90764
GSM463699.CEL	8.69731	0.196549				SRR1312894	2.5057
GSM463700.CEL	8.80342	0.184746				SRR1312890	3.52011
GSM463701.CEL	8.79354	0.219081				SRR1312896	10.6339
GSM463702.CEL	8.77237	0.235916				SRR1312895	1.2073
GSM466621.CEL	10.3199	0.198888				SRR1312892	34.8267
GSM466622.CEL	10.3338	0.204842				SRR1312900	10.5757
GSM466623.CEL	10.3577	0.192222				SRR1312887	13.6368
GSM466624.CEL	10.3482	0.209993				SRR1312888	14.3094
GSM466625.CEL	10.3165	0.218728				SRR1312901	9.74615
GSM466626.CEL	10.1082	0.176573				SRR1503852	33.9084
GSM466627.CEL	10.2819	0.22256				SRR1503848	48.3901
GSM466628.CEL	10.3037	0.216401				SRR1503853	31.9338
GSM466629.CEL	10.3177	0.215131				SRR1503855	22.2041
GSM466630.CEL	10.4782	0.204841				SRR1503851	49.0043
GSM466631.CEL	10.5795	0.239063				SRR1575169	57.302
GSM466632.CEL	10.5005	0.223486				SRR1503849	31.9327
GSM466633.CEL	10.4956	0.217028				SRR1575168	54.5944
GSM466634.CEL	10.5633	0.210361				SRR1503850	27.0304
GSM466635.CEL	10.4789	0.213527				SRR1503854	31.2843
GSM466636.CEL	10.4043	0.212702				SRR1508370	74.3595
GSM466637.CEL	10.4823	0.223643				SRR1508379	84.2704
GSM466638.CEL	10.4238	0.215257				SRR1508374	75.6942
GSM468786.CEL	10.5129	0.136809				SRR1508375	77.6407
GSM468787.CEL	10.3538	0.12436				SRR1508383	83.1214
GSM468788.CEL	10.1702	0.129244				SRR1508382	79.9416
GSM468789.CEL	10.4161	0.14018				SRR1508373	75.6639
GSM469413.CEL	9.91902	0.066643				SRR1508369	74.3563
GSM469414.CEL	9.96487	0.0854258				SRR1508372	77.1102
GSM469415.CEL	9.89347	0.0842977				SRR1508380	84.2511
GSM469416.CEL	9.91586	0.0830188				SRR1508381	79.9406
GSM469417.CEL	9.94956	0.0734411				SRR1508378	82.418
GSM469418.CEL	9.86097	0.060179				SRR1508376	77.643
GSM469649.CEL	9.5822	0.0823683				SRR1508377	82.437
GSM469650.CEL	9.56619	0.0914846				SRR1508384	83.0903
GSM469651.CEL	9.52602	0.0914521				SRR1508371	77.1018
GSM469652.CEL	9.67715	0.0900889				SRR1508461	97.0482
GSM469653.CEL	9.6186	0.0793285				SRR1508462	95.8598
GSM469654.CEL	9.60681	0.0673083				SRR1508464	96.4501
GSM469655.CEL	9.6635	0.0843154				SRR1508460	96.6385
GSM469656.CEL	9.59738	0.0799125				SRR1508468	92.4916
GSM469657.CEL	9.51665	0.102993				SRR1508467	96.4557
GSM469658.CEL	9.59407	0.0816719				SRR1508465	96.7392
GSM469659.CEL	9.52006	0.0743208				SRR1508463	97.4744
GSM469660.CEL	9.67741	0.0889815				SRR1508458	96.8665
GSM469661.CEL	9.44207	0.0883724				SRR1508466	94.4768
GSM469662.CEL	9.57057	0.0858427				SRR1508459	96.9993
GSM469663.CEL	9.62206	0.10387				SRR1521950	85.3216
GSM469664.CEL	9.59409	0.0864518				SRR1521949	90.2088
GSM469665.CEL	9.63241	0.0751369				SRR1521947	91.5032
GSM469666.CEL	9.68446	0.0815492				SRR1521948	78.6003
GSM469667.CEL	9.60857	0.069223				SRR1523325	93.6917
GSM469668.CEL	9.58699	0.0800175				SRR3046812	95.3751
GSM469669.CEL	9.66685	0.0810317				SRR3046817	95.6589
GSM469670.CEL	9.68398	0.0749566				SRR1523324	93.5216
GSM469671.CEL	9.73792	0.0750793				SRR1523323	93.6072
GSM469672.CEL	9.67818	0.0743548				SRR3046816	95.7657
GSM469673.CEL	9.64835	0.0887331				SRR3046814	95.4843
GSM469674.CEL	9.52789	0.0834786				SRR3046820	96.1235
GSM469675.CEL	9.61922	0.0801209				SRR1523315	93.415
GSM469676.CEL	9.78349	0.0815625				SRR1523318	93.3042
GSM469677.CEL	9.79436	0.0714156				SRR3046810	93.9033
GSM469678.CEL	9.82122	0.0725407				SRR3046813	95.3558
GSM469679.CEL	9.63415	0.0872591				SRR3046815	94.9563
GSM469680.CEL	9.56522	0.0879362				SRR1523309	94.227
GSM469681.CEL	9.69858	0.0832938				SRR1523320	93.564
GSM469682.CEL	9.5706	0.0854627				SRR1523307	94.4357
GSM469683.CEL	9.56826	0.088575				SRR1523319	93.5776
GSM469684.CEL	9.60208	0.0868939				SRR1523305	94.196
GSM469685.CEL	9.69508	0.0798223				SRR1523314	93.8108
GSM469686.CEL	9.54924	0.127841				SRR1523321	93.2441
GSM469687.CEL	9.52566	0.100563				SRR3046818	95.6354
GSM469688.CEL	9.58298	0.0693294				SRR3046821	95.3015
GSM469689.CEL	9.54772	0.0740015				SRR1523326	93.5263
GSM469690.CEL	9.55545	0.0787563				SRR1523317	91.4658
GSM469691.CEL	9.71344	0.0691594				SRR1523313	93.5398
GSM469692.CEL	9.61462	0.063961				SRR1523308	94.2129
GSM469693.CEL	9.69782	0.0716388				SRR3046811	94.4039
GSM469694.CEL	9.58917	0.0804728				SRR1523322	93.4084
GSM469695.CEL	9.58689	0.0815477				SRR1523306	94.1685
GSM469696.CEL	9.61239	0.0889002				SRR3046819	95.3014
GSM469697.CEL	9.58528	0.0877618				SRR1523303	94.3411
GSM469698.CEL	9.61122	0.081938				SRR1523310	94.2615
GSM469699.CEL	9.64131	0.0855352				SRR1523312	92.4642
GSM469700.CEL	9.60537	0.0850887				SRR1523316	93.3637
GSM469701.CEL	9.56258	0.07218				SRR1523311	93.7282
GSM469702.CEL	9.56136	0.088609				SRR1523304	94.4402
GSM469703.CEL	9.75399	0.105511				SRR1524941	95.7146
GSM469704.CEL	9.67984	0.0822869				SRR1524945	95.7361
GSM469705.CEL	9.69405	0.0878328				SRR1524938	95.9212
GSM469706.CEL	9.44808	0.0969935				SRR1524946	95.591
GSM469707.CEL	9.5126	0.113798				SRR1524940	95.5691
GSM469708.CEL	9.56779	0.102155				SRR1524935	96.1875
GSM469709.CEL	9.6184	0.0763404				SRR1538705	76.8681
GSM469710.CEL	9.49878	0.089533				SRR1538704	79.9161
GSM469711.CEL	9.59809	0.0829596				SRR1538706	80.2309
GSM469712.CEL	9.54212	0.103135				SRR1538703	83.6235
GSM469713.CEL	9.51582	0.0785257				SRR1538707	79.3168
GSM469714.CEL	9.45771	0.0831223				SRR1538708	72.7842
GSM469715.CEL	9.68748	0.0808277				SRR1561611	0.000384739
GSM469716.CEL	9.66357	0.0796301				SRR1561606	0
GSM469717.CEL	9.83396	0.0820962				SRR1561607	4.18844
GSM469718.CEL	9.57514	0.0792294				SRR1561613	0.00303776
GSM469719.CEL	9.49045	0.0877352				SRR1561610	0.00404829
GSM469720.CEL	9.49629	0.0888825				SRR1561608	0.689436
GSM469721.CEL	9.45348	0.102124				SRR1561605	10.9142
GSM469722.CEL	9.5041	0.0779727				SRR1561612	0.000288366
GSM469723.CEL	9.63002	0.0763316				SRR1561609	1.76048
GSM469724.CEL	9.55153	0.0739852				SRR1564474	94.9897
GSM469725.CEL	9.56828	0.0839				SRR1564470	94.9361
GSM469726.CEL	9.5036	0.0908977				SRR1564471	95.3322
GSM469727.CEL	9.50952	0.0890244				SRR1564469	95.0645
GSM469728.CEL	9.57823	0.0844145				SRR1564473	95.2515
GSM469729.CEL	9.59435	0.0839635				SRR1564472	95.3225
GSM469730.CEL	9.55787	0.0838053				SRR1567671	0.0478653
GSM469731.CEL	9.66159	0.0845638				SRR1567672	0.189964
GSM469748.CEL	9.19998	0.141971				SRR1567673	1.51094
GSM469749.CEL	9.20106	0.127044				SRR1567670	2.30467
GSM469750.CEL	9.28549	0.121785				SRR1575314	92.5477
GSM469751.CEL	9.27966	0.107537				SRR2000599	12.7135
GSM469752.CEL	9.33335	0.10285				SRR2000601	9.78142
GSM469753.CEL	9.27156	0.108594				SRR2000595	7.92805
GSM469754.CEL	9.08497	0.140464				SRR2155690	1.3848
GSM469755.CEL	9.16911	0.125766				SRR2000583	50.3748
GSM469756.CEL	9.02751	0.140825				SRR2000588	45.4802
GSM469757.CEL	9.24634	0.225664				SRR2000582	50.8756
GSM469758.CEL	9.13111	0.24395				SRR2000602	14.8981
GSM469759.CEL	9.39468	0.25186				SRR2000594	0.959188
GSM469760.CEL	9.37942	0.147052				SRR2000592	0.652626
GSM469761.CEL	9.37073	0.146214				SRR2000589	47.5015
GSM469762.CEL	9.3149	0.140081				SRR2000593	1.364
GSM469763.CEL	9.10035	0.245678				SRR2155692	21.7814
GSM469764.CEL	9.24016	0.235297				SRR2155691	36.0294
GSM469765.CEL	9.45378	0.236344				SRR2000577	53.7504
GSM469766.CEL	9.00807	0.259466				SRR2000597	0.266686
GSM469767.CEL	9.07333	0.24282				SRR2000586	44.8178
GSM469768.CEL	9.32444	0.233553				SRR2000581	40.9533
GSM469769.CEL	9.41922	0.2152				SRR2000603	15.2143
GSM469770.CEL	9.34807	0.262011				SRR2000579	44.2838
GSM469771.CEL	9.53343	0.245113				SRR2000585	50.162
GSM469772.CEL	9.27724	0.240914				SRR2000596	4.59374
GSM469773.CEL	9.2909	0.257219				SRR2000598	12.2398
GSM469774.CEL	9.44223	0.21797				SRR2000600	5.88588
GSM469775.CEL	9.33977	0.197497				SRR2155689	0.645088
GSM469776.CEL	9.23414	0.202508				SRR2000587	49.664
GSM469777.CEL	9.4364	0.216711				SRR2155688	0.946567
GSM469778.CEL	9.38867	0.210627				SRR2000580	41.0114
GSM469779.CEL	9.30332	0.225009				SRR2000591	8.53762
GSM469780.CEL	9.24109	0.240122				SRR2000584	42.9359
GSM469781.CEL	9.36844	0.116424				SRR2000576	58.4536
GSM469782.CEL	9.43445	0.125693				SRR2000590	5.1232
GSM469783.CEL	9.06287	0.163585				SRR2000578	29.551
GSM469784.CEL	9.19276	0.141177				SRR2155687	0.9403
GSM469785.CEL	8.78075	0.195334				SRR1578877	96.3484
GSM469786.CEL	9.29906	0.145217				SRR1578857	91.6256
GSM469787.CEL	9.60331	0.0865376				SRR1578874	96.7249
GSM469788.CEL	9.55186	0.0870063				SRR1578876	96.4434
GSM469789.CEL	9.51537	0.0838053				SRR1578863	91.6208
GSM469790.CEL	9.59583	0.0838364				SRR1578858	92.0869
GSM469791.CEL	9.52279	0.102489				SRR1578864	91.9801
GSM469792.CEL	9.59711	0.0935042				SRR1578859	91.4967
GSM469793.CEL	8.11028	0.288767				SRR1578870	91.8411
GSM469794.CEL	8.02887	0.291897				SRR1578854	92.5811
GSM469795.CEL	7.52954	0.367308				SRR1578855	92.0789
GSM469796.CEL	7.88462	0.337027				SRR1578866	92.609
GSM469797.CEL	8.08851	0.303741				SRR1578875	96.513
GSM469798.CEL	7.90966	0.332418				SRR1578861	92.375
GSM469799.CEL	9.73044	0.0946516				SRR1578856	92.31
GSM469800.CEL	9.68059	0.0894872				SRR1578860	92.5054
GSM469801.CEL	9.73964	0.103724				SRR1578868	92.178
GSM469802.CEL	9.53706	0.0977209				SRR1578869	91.5455
GSM469803.CEL	9.68351	0.100333				SRR1578862	92.6052
GSM469804.CEL	9.69201	0.0916192				SRR1578865	90.6544
GSM469805.CEL	9.84647	0.126582				SRR1578872	96.5235
GSM469806.CEL	9.80434	0.111243				SRR1578867	92.37
GSM469807.CEL	9.7837	0.122047				SRR1578871	91.5575
GSM469808.CEL	9.78977	0.123716				SRR1578873	96.5095
GSM469809.CEL	9.88167	0.118967				SRR1606325	68.0247
GSM469810.CEL	9.70261	0.107946				SRR1608973	64.2777
GSM469811.CEL	10.4019	0.22327				SRR1608977	72.1113
GSM469812.CEL	10.5841	0.199902				SRR1609063	65.4333
GSM469813.CEL	10.4136	0.195202				SRR1609064	69.8368
GSM469814.CEL	10.6526	0.225853				SRR1609065	77.445
GSM469815.CEL	10.3657	0.179004				SRR1618842	3.13929
GSM469816.CEL	10.568	0.221193				SRR1618846	6.01317
GSM469817.CEL	10.6963	0.184412				SRR1618844	1.00732
GSM469818.CEL	10.8748	0.224413				SRR1618847	3.65895
GSM469819.CEL	10.6722	0.180852				SRR1618840	94.1021
GSM469820.CEL	10.9314	0.212965				SRR1618843	94.49
GSM469821.CEL	10.3937	0.13285				SRR1618838	94.1285
GSM469822.CEL	10.3986	0.190131				SRR1618845	93.222
GSM469823.CEL	10.3867	0.126519				SRR1618841	0.566231
GSM469824.CEL	10.4094	0.15061				SRR1618839	1.11578
GSM469825.CEL	9.36397	0.10522				SRR1654360	96.5554
GSM469826.CEL	9.47681	0.114994				SRR1654366	92.139
GSM469827.CEL	9.53834	0.128867				SRR1654364	96.5661
GSM469828.CEL	9.44412	0.133098				SRR1654362	96.4159
GSM469829.CEL	9.54273	0.124424				SRR1654353	97.1014
GSM469830.CEL	9.52105	0.127725				SRR1654361	96.5837
GSM469831.CEL	9.52297	0.135637				SRR1654363	97.3333
GSM469832.CEL	9.33682	0.113535				ERR1194839	98.0336
GSM469833.CEL	9.49711	0.120093				ERR1194851	95.2714
GSM469834.CEL	9.50992	0.135711				ERR1194842	94.4501
GSM469835.CEL	9.40482	0.140689				ERR1194845	94.8861
GSM469836.CEL	9.38061	0.118534				ERR1194847	94.7553
GSM469837.CEL	9.40469	0.119013				ERR1194825	94.4856
GSM469838.CEL	9.47555	0.144285				ERR1194829	97.8689
GSM469839.CEL	9.51135	0.116867				ERR1194863	94.315
GSM469840.CEL	9.61108	0.117975				ERR1194820	94.8154
GSM469841.CEL	9.49904	0.152811				ERR1194858	93.3458
GSM469842.CEL	9.61085	0.135915				ERR1194861	93.9232
GSM469843.CEL	9.54245	0.122165				ERR1194832	98.0428
GSM469844.CEL	9.58394	0.131321				ERR1194841	98.0306
GSM469845.CEL	9.71844	0.117921				ERR1194844	94.3201
GSM469846.CEL	9.95503	0.167421				ERR1194862	94.0237
GSM469847.CEL	9.89186	0.164977				ERR1194864	94.0679
GSM469848.CEL	10.1163	0.137764				ERR1194828	98.0792
GSM469849.CEL	10.0679	0.139953				ERR1194846	94.6207
GSM469854.CEL	8.7055	0.196521				ERR1194821	95.2493
GSM469855.CEL	8.6459	0.209155				ERR1194836	94.3747
GSM469856.CEL	8.65468	0.207956				ERR1194818	94.9643
GSM469857.CEL	8.66411	0.200878				ERR1194852	95.0053
GSM469858.CEL	8.62496	0.205178				ERR1194834	94.5133
GSM469859.CEL	8.73347	0.237526				ERR1194860	94.1797
GSM469860.CEL	8.73649	0.193464				ERR1194840	96.7981
GSM469861.CEL	8.69649	0.197445				ERR1194838	98.14
GSM469862.CEL	8.65477	0.199948				ERR1194833	97.5686
GSM476787.CEL	9.63023	0.0994389				ERR1194837	97.4967
GSM476788.CEL	9.63086	0.0797291				SRR037668	3.71512
GSM476789.CEL	9.63981	0.0864326				SRR037682	0.745284
GSM476790.CEL	9.48648	0.105088				SRR037671	1.29192
GSM476791.CEL	9.45232	0.120178				SRR037678	3.57366
GSM476792.CEL	9.73373	0.0859255				SRR037660	3.65053
GSM476793.CEL	9.65462	0.0943159				SRR037662	1.86887
GSM476794.CEL	9.45257	0.109898				SRR037665	5.87527
GSM476795.CEL	9.52761	0.108926				SRR037653	16.7308
GSM476796.CEL	9.60893	0.0934037				SRR037680	3.0654
GSM476797.CEL	10.0914	0.0834047				SRR037657	4.61258
GSM476798.CEL	9.75633	0.0891974				SRR037674	6.78527
GSM476799.CEL	10.6086	0.223753				SRR037681	0.580326
GSM476800.CEL	10.684	0.219992				SRR037672	1.2458
GSM476801.CEL	10.6378	0.23157				SRR037664	7.93148
GSM476802.CEL	10.6098	0.226737				SRR037663	5.52277
GSM476803.CEL	10.5934	0.232039				SRR037679	2.92778
GSM476804.CEL	10.5714	0.229296				SRR037655	10.7479
GSM476821.CEL	9.95549	0.123154				SRR037666	3.14436
GSM476822.CEL	10.0013	0.108115				SRR037669	4.21732
GSM476823.CEL	10.045	0.112126				SRR038986	0
GSM476824.CEL	9.91867	0.111296				SRR038985	0
GSM476825.CEL	9.85742	0.117188				SRR039826	0
GSM476826.CEL	9.93073	0.107677				SRR039825	0
GSM476827.CEL	8.92369	0.166224				SRR058438	0.0879712
GSM476828.CEL	8.65831	0.202604				SRR058436	0.0111402
GSM476829.CEL	8.90753	0.179091				SRR058437	0.00455868
GSM476830.CEL	9.26273	0.149659				SRR058435	0.0592553
GSM476831.CEL	9.43737	0.131737				SRR064157	15.0415
GSM476832.CEL	9.3333	0.147513				SRR064159	73.5387
GSM476833.CEL	8.89213	0.178625				SRR064158	82.3294
GSM476834.CEL	8.96	0.169825				SRR064160	66.0843
GSM476835.CEL	8.67617	0.199939				SRR064153	35.6953
GSM476836.CEL	9.41738	0.141254				SRR064161	64.7701
GSM476837.CEL	9.29245	0.139738				SRR064165	83.1042
GSM476838.CEL	9.16258	0.151848				SRR064152	17.621
GSM476839.CEL	8.9021	0.162186				SRR064155	63.4836
GSM476840.CEL	9.06865	0.145253				SRR064156	8.36559
GSM476841.CEL	9.14814	0.167426				SRR064151	24.5988
GSM476842.CEL	9.39966	0.125834				SRR064162	69.4949
GSM476843.CEL	9.46164	0.15228				SRR064163	72.7292
GSM476844.CEL	9.20507	0.157025				SRR064150	30.7287
GSM476845.CEL	9.15303	0.18194				SRR064154	67.4877
GSM476846.CEL	9.21722	0.164531				SRR064149	38.1104
GSM476847.CEL	8.8966	0.166117				SRR064164	63.792
GSM476848.CEL	9.46391	0.113346				SRR064167	82.0812
GSM476849.CEL	9.45685	0.114338				SRR064166	64.9911
GSM476850.CEL	9.36828	0.144981				SRR064979	40.0422
GSM477807.CEL	9.24086	0.135921				SRR064980	16.3697
GSM477808.CEL	9.21674	0.127646				SRR064982	3.32033
GSM477809.CEL	9.21719	0.12186				SRR064981	37.0831
GSM477810.CEL	9.17013	0.12489				SRR064983	1.31382
GSM477811.CEL	9.25289	0.148606				SRR210766	15.8226
GSM477812.CEL	9.3464	0.123849				SRR210764	16.1871
GSM477820.CEL	8.70521	0.194624				SRR210767	52.8555
GSM477821.CEL	7.48761	0.38935				SRR210765	3.22867
GSM477822.CEL	8.83452	0.185301				SRR069556	21.3372
GSM477823.CEL	8.99605	0.158826				SRR069568	31.0185
GSM477824.CEL	8.68713	0.196602				SRR069567	37.596
GSM477825.CEL	9.1485	0.140597				SRR069571	49.3495
GSM477826.CEL	8.74429	0.200815				SRR069563	16.1777
GSM477827.CEL	9.17617	0.13924				SRR069572	31.0564
GSM477828.CEL	8.58618	0.233411				SRR069561	21.5629
GSM477829.CEL	8.93678	0.206131				SRR069569	34.7491
GSM477830.CEL	8.82067	0.201229				SRR069570	37.8201
GSM477831.CEL	8.73187	0.210802				SRR069566	55.7661
GSM477832.CEL	8.86825	0.178735				SRR069559	14.0817
GSM477833.CEL	8.80512	0.197728				SRR069565	35.1083
GSM477834.CEL	8.97626	0.187689				SRR069560	24.0149
GSM477835.CEL	8.89403	0.18537				SRR069558	19.0819
GSM477836.CEL	8.8065	0.222376				SRR069573	47.4615
GSM477837.CEL	8.9399	0.210329				SRR069574	49.1478
GSM477838.CEL	8.82756	0.220236				SRR070573	53.8134
GSM477839.CEL	8.89206	0.227151				SRR070570	66.3923
GSM477840.CEL	8.73069	0.210233				SRR070571	65.7609
GSM477841.CEL	8.5753	0.228238				SRR070572	53.9613
GSM477842.CEL	8.59595	0.210675				SRR074262	74.632
GSM477843.CEL	8.65599	0.199351				SRR074284	0
GSM477844.CEL	9.06033	0.170562				SRR074264	0.00400858
GSM477845.CEL	9.08065	0.147743				SRR074263	0
GSM477846.CEL	8.91403	0.176054				SRR074286	0
GSM477847.CEL	9.01464	0.156118				SRR074285	72.9631
GSM477857.CEL	8.46404	0.264097				SRR072957	0.00916988
GSM477858.CEL	8.0946	0.302044				SRR072960	0.00682903
GSM477859.CEL	8.52811	0.256635				SRR072962	0.0156913
GSM477860.CEL	7.9779	0.299726				SRR072961	0.0200947
GSM477861.CEL	8.53595	0.252754				SRR072959	0.0332064
GSM477862.CEL	8.22919	0.296664				SRR072958	0.011109
GSM477863.CEL	8.48182	0.276849				SRR072964	0.0163379
GSM477864.CEL	8.14203	0.306284				SRR072963	0.0300632
GSM477865.CEL	8.6524	0.237332				SRR074122	19.1139
GSM477866.CEL	8.16041	0.272004				SRR074123	14.3871
GSM477867.CEL	8.67014	0.23533				SRR074305	0.0303329
GSM477868.CEL	8.06408	0.284349				SRR074303	0.0116197
GSM477869.CEL	8.61449	0.261189				SRR074302	0.0390277
GSM477870.CEL	8.13875	0.279272				SRR074301	0.0355913
GSM477871.CEL	8.36079	0.277479				SRR074304	0.0345736
GSM477872.CEL	8.66138	0.256002				SRR089370	0.226265
GSM477884.CEL	8.31737	0.256174				SRR089371	0.011217
GSM477885.CEL	7.17101	0.423554				SRR089372	0.0221507
GSM477886.CEL	8.26934	0.268482				SRR089373	0.238982
GSM477887.CEL	8.51465	0.242069				SRR089615	0.16988
GSM477888.CEL	8.45239	0.236387				SRR089616	1.02524
GSM477889.CEL	8.36811	0.24782				SRR089618	2.64975
GSM477890.CEL	8.29678	0.257061				SRR089617	0.127568
GSM477891.CEL	8.3225	0.25619				SRR514174	0
GSM477892.CEL	8.28532	0.271469				SRR372608	0
GSM477893.CEL	8.38442	0.277448				SRR089624	0
GSM477894.CEL	8.45625	0.293353				SRR372609	0
GSM477895.CEL	8.28035	0.287037				SRR089623	0
GSM477896.CEL	9.02898	0.17319				SRR089625	0
GSM477897.CEL	9.01902	0.180553				SRR096795	0.105808
GSM477898.CEL	9.41013	0.137628				SRR096798	1.62185
GSM477899.CEL	9.27964	0.160969				SRR096799	0.836002
GSM477900.CEL	9.37811	0.115615				SRR096797	0.563556
GSM477901.CEL	9.20116	0.147358				SRR096796	0.0741559
GSM477902.CEL	9.07879	0.15947				SRR100215	72.0217
GSM477903.CEL	9.22601	0.150172				SRR100216	73.2183
GSM477904.CEL	9.17877	0.190172				SRR100214	69.8071
GSM477905.CEL	8.53042	0.22019				SRR100211	82.9436
GSM477906.CEL	9.57729	0.126834				SRR167711	7.72384
GSM477907.CEL	9.60829	0.133465				SRR167709	11.3482
GSM477908.CEL	9.56983	0.0990752				SRR167710	3.10115
GSM477909.CEL	9.65123	0.105434				SRR189805	0
GSM477910.CEL	9.48035	0.117886				SRR189807	0.00859856
GSM477911.CEL	9.54432	0.106332				SRR189800	0.0106747
GSM477912.CEL	10.3883	0.157597				SRR189813	0.00707898
GSM477913.CEL	10.504	0.136206				SRR189809	0.0070267
GSM477914.CEL	9.80095	0.0778293				SRR189804	0.00703485
GSM477915.CEL	9.85088	0.0780496				SRR189810	0.0070903
GSM477916.CEL	9.85086	0.0785109				SRR189808	0.00615881
GSM477917.CEL	9.85126	0.0901229				SRR189801	0.0120396
GSM477918.CEL	9.81812	0.0574291				SRR189806	0.0183335
GSM477919.CEL	9.7809	0.0697685				SRR189802	0.0255264
GSM477920.CEL	9.83656	0.0647032				SRR189803	0.105976
GSM477921.CEL	10.0067	0.0782152				SRR189811	0.0104008
GSM477922.CEL	9.71833	0.071528				SRR189812	0.00981748
GSM477923.CEL	9.72031	0.0685887				SRR343154	21.4556
GSM477924.CEL	9.89779	0.0797129				SRR218102	0.00265966
GSM477925.CEL	9.8869	0.0757963				SRR218090	0.0186486
GSM477926.CEL	9.68278	0.0668441				SRR218087	0.00951462
GSM477927.CEL	9.72456	0.0803264				SRR218101	0.231422
GSM477928.CEL	9.73667	0.0771255				SRR218092	0.0616761
GSM477929.CEL	9.73448	0.0743045				SRR218097	0.00535043
GSM477930.CEL	9.19342	0.118891				SRR218085	0.00811621
GSM477931.CEL	9.16674	0.123278				SRR218098	0.0741819
GSM477932.CEL	9.04564	0.13989				SRR218089	0.00744887
GSM477933.CEL	9.23787	0.120867				SRR218088	0.0133124
GSM477934.CEL	9.45023	0.115353				SRR339951	0
GSM477935.CEL	9.36476	0.106199				SRR218096	0.798584
GSM477936.CEL	9.3574	0.113455				SRR218099	0
GSM477937.CEL	9.30292	0.105674				SRR522916	0.0699716
GSM477938.CEL	9.32423	0.119351				SRR218086	0.0273638
GSM477939.CEL	9.28641	0.109187				SRR218100	0
GSM477940.CEL	9.25165	0.114522				SRR514999	82.0324
GSM477941.CEL	9.15759	0.125289				SRR514998	80.3689
GSM477942.CEL	9.47764	0.100923				SRR514997	93.6794
GSM477943.CEL	9.54481	0.10096				SRR275537	0
GSM477944.CEL	9.46966	0.107268				SRR275536	0
GSM477945.CEL	9.44158	0.100001				SRR275589	0
GSM477946.CEL	9.31613	0.111155				SRR275595	0
GSM477947.CEL	9.38124	0.114784				SRR275588	0
GSM477948.CEL	9.28148	0.11634				SRR275592	0
GSM477949.CEL	9.18128	0.124232				SRR275591	0
GSM477950.CEL	9.15832	0.129173				SRR275593	0
GSM477951.CEL	9.33415	0.1062				SRR275590	0
GSM477952.CEL	9.56437	0.113758				SRR275594	0
GSM477953.CEL	9.23374	0.123062				SRR307068	92.0956
GSM477954.CEL	9.44724	0.104544				SRR307074	92.1538
GSM477955.CEL	9.30982	0.117191				SRR307075	92.0142
GSM477956.CEL	9.24413	0.118642				SRR307071	93.6821
GSM477957.CEL	10.1406	0.131278				SRR307076	90.0115
GSM477958.CEL	10.1625	0.149124				SRR307067	90.5475
GSM477959.CEL	10.0282	0.13253				SRR307072	93.6388
GSM477960.CEL	9.97079	0.122116				SRR307070	92.6213
GSM477961.CEL	10.0745	0.129282				SRR307073	91.9917
GSM477962.CEL	10.1966	0.116881				SRR307069	93.9517
GSM477963.CEL	9.97939	0.123488				SRR309178	92.0294
GSM477964.CEL	9.85234	0.111147				SRR309179	91.5333
GSM477965.CEL	10.1883	0.130409				SRR309149	89.7211
GSM477966.CEL	10.1248	0.133882				SRR309151	88.9672
GSM477967.CEL	10.0196	0.129393				SRR309184	92.3445
GSM477968.CEL	10.0149	0.105711				SRR309180	92.4434
GSM477969.CEL	9.88653	0.113105				SRR309175	92.4901
GSM477970.CEL	9.99871	0.124773				SRR309148	91.7294
GSM477971.CEL	9.95876	0.121313				SRR309186	91.6609
GSM477972.CEL	9.93718	0.136939				SRR309150	91.4767
GSM477973.CEL	10.0144	0.124712				SRR309145	91.287
GSM477974.CEL	10.0434	0.129491				SRR309152	91.5071
GSM477975.CEL	10.014	0.15853				SRR309159	91.8361
GSM477976.CEL	9.93489	0.10621				SRR309185	91.9084
GSM477977.CEL	9.97917	0.11319				SRR309167	91.7241
GSM477978.CEL	10.0142	0.122864				SRR309156	91.5213
GSM477979.CEL	9.8617	0.134476				SRR309162	92.4547
GSM477980.CEL	9.87602	0.127307				SRR309164	92.3418
GSM477981.CEL	9.91546	0.141685				SRR309182	91.0297
GSM477982.CEL	9.84212	0.118331				SRR309170	90.7423
GSM477983.CEL	9.90612	0.137687				SRR309165	91.7234
GSM477984.CEL	9.93051	0.12524				SRR309168	92.5802
GSM477985.CEL	7.66721	0.396814				SRR309172	92.799
GSM477986.CEL	7.95132	0.309469				SRR309160	92.705
GSM477987.CEL	8.05848	0.289215				SRR309147	91.3977
GSM477988.CEL	7.82412	0.353534				SRR309174	91.9502
GSM477989.CEL	8.03913	0.310877				SRR309183	89.7199
GSM477990.CEL	8.24061	0.27056				SRR309169	92.8124
GSM477991.CEL	7.56357	0.384316				SRR309181	91.9236
GSM477992.CEL	8.01473	0.304327				SRR309154	93.277
GSM477993.CEL	7.97847	0.303897				SRR309161	91.4267
GSM477994.CEL	7.61729	0.386577				SRR309146	91.2681
GSM477995.CEL	7.75061	0.358976				SRR309177	91.4533
GSM477996.CEL	7.94085	0.314035				SRR309157	92.5296
GSM477997.CEL	9.74573	0.0771654				SRR309155	90.5184
GSM477998.CEL	9.70722	0.079123				SRR309176	92.0739
GSM477999.CEL	9.65962	0.0718399				SRR309163	92.2265
GSM478000.CEL	9.72004	0.0690411				SRR309171	92.7672
GSM478001.CEL	9.62588	0.0839118				SRR309173	92.5475
GSM478002.CEL	9.53916	0.0823683				SRR309158	91.887
GSM478003.CEL	9.73272	0.0684808				SRR309153	91.1352
GSM478004.CEL	9.65914	0.0759708				SRR309166	91.9119
GSM478005.CEL	9.63494	0.0744391				SRR314816	88.0571
GSM478006.CEL	9.50357	0.100678				SRR314814	91.0415
GSM478007.CEL	9.51932	0.114382				SRR314817	85.7036
GSM478008.CEL	9.42315	0.0898908				SRR314818	87.4259
GSM478009.CEL	9.57787	0.100465				SRR314813	89.4299
GSM478010.CEL	9.5165	0.104934				SRR314815	89.4733
GSM478011.CEL	9.58566	0.0785877				SRR316273	0
GSM478012.CEL	9.52299	0.0935072				SRR316274	0
GSM478013.CEL	9.51806	0.0933401				SRR316276	0
GSM478014.CEL	9.50983	0.127727				SRR316278	0
GSM478022.CEL	9.52082	0.0764942				SRR517964	3.43473
GSM478023.CEL	9.63575	0.0772926				SRR517965	95.1796
GSM478024.CEL	9.65904	0.0757949				SRR517966	94.9876
GSM478025.CEL	9.57172	0.0811263				SRR653898	66.7115
GSM478026.CEL	9.69196	0.0818168				SRR653899	67.4615
GSM478027.CEL	9.6697	0.0861694				SRR653904	67.154
GSM478028.CEL	9.57525	0.083106				SRR653905	67.8619
GSM478029.CEL	9.54772	0.0735343				SRR520248	94.5231
GSM478030.CEL	9.50379	0.0849911				SRR520242	94.6865
GSM478031.CEL	9.65785	0.0808602				SRR520246	91.4037
GSM478032.CEL	9.54684	0.0796035				SRR520244	94.5894
GSM478033.CEL	9.65955	0.0921662				SRR520237	88.609
GSM478034.CEL	9.61593	0.112197				SRR520239	94.9069
GSM478035.CEL	9.70486	0.106231				SRR520238	94.5374
GSM478036.CEL	9.65167	0.121216				SRR520245	94.4172
GSM478037.CEL	9.65422	0.095308				SRR520247	94.561
GSM478038.CEL	9.53859	0.132863				SRR520241	94.865
GSM478039.CEL	9.46037	0.118368				SRR520243	92.0554
GSM478040.CEL	9.83278	0.160592				SRR520240	92.1152
GSM478041.CEL	9.67007	0.133388				SRR524730	4.88715
GSM478042.CEL	9.64701	0.147672				SRR524729	18.6969
GSM478043.CEL	9.73829	0.133298				SRR524728	24.9352
GSM478044.CEL	9.63457	0.111739				SRR524734	30.3931
GSM478045.CEL	9.62294	0.0801076				SRR524733	26.6482
GSM478046.CEL	9.56126	0.0683255				SRR524735	25.4576
GSM478047.CEL	9.59818	0.0758126				SRR524732	7.84727
GSM478048.CEL	9.56131	0.0925077				SRR524731	23.6307
GSM478049.CEL	9.54541	0.0937452				SRR527167	73.809
GSM478050.CEL	9.57527	0.0755509				SRR527165	62.1914
GSM478051.CEL	9.53516	0.0807035				SRR527164	64.4954
GSM478052.CEL	9.67574	0.0880072				SRR527166	65.8532
GSM478053.CEL	9.46114	0.100657				SRR527175	63.3371
GSM478054.CEL	9.60141	0.0882926				SRR525162	93.3608
GSM478055.CEL	9.40104	0.0923126				SRR525112	88.8909
GSM478056.CEL	9.5215	0.0756012				SRR525109	93.4773
GSM478057.CEL	9.55757	0.119391				SRR525156	91.0828
GSM478058.CEL	9.6361	0.123016				SRR525146	94.1455
GSM478059.CEL	9.47606	0.130787				SRR525155	92.273
GSM478060.CEL	9.71795	0.130784				SRR525166	86.9088
GSM478061.CEL	9.7424	0.15719				SRR525118	94.6292
GSM478062.CEL	9.7265	0.144027				SRR525159	89.303
GSM478063.CEL	9.58625	0.105819				SRR525154	78.7914
GSM478064.CEL	9.52347	0.0937512				SRR525170	88.8765
GSM478065.CEL	9.49083	0.0914107				SRR525103	91.3827
GSM478066.CEL	9.48969	0.11377				SRR525110	91.1684
GSM478067.CEL	9.51723	0.0825117				SRR525134	94.8697
GSM478068.CEL	9.56011	0.0814131				SRR525161	95.0139
GSM478069.CEL	9.49978	0.0815033				SRR525157	82.561
GSM478070.CEL	9.58009	0.0782092				SRR525108	90.9045
GSM478071.CEL	9.61438	0.0864578				SRR525153	86.1354
GSM478072.CEL	9.37976	0.110446				SRR525111	93.7445
GSM478073.CEL	9.69003	0.0816453				SRR525144	89.9087
GSM478074.CEL	9.71687	0.0690603				SRR525147	88.7509
GSM478075.CEL	9.60449	0.0861798				SRR525158	94.6908
GSM478076.CEL	9.55317	0.153992				SRR525140	85.8845
GSM478077.CEL	9.69919	0.119153				SRR525104	94.001
GSM478078.CEL	9.65801	0.141802				SRR525165	93.857
GSM478079.CEL	9.96192	0.161615				SRR525151	83.2398
GSM478080.CEL	9.58499	0.139357				SRR525164	88.662
GSM478081.CEL	9.46193	0.119588				SRR525129	95.0894
GSM478082.CEL	9.5311	0.0764085				SRR525137	95.3905
GSM478083.CEL	9.45138	0.0784857				SRR525150	91.1255
GSM478084.CEL	9.66643	0.0762547				SRR525149	89.7351
GSM478085.CEL	9.47323	0.0989348				SRR525148	94.0876
GSM478086.CEL	9.56296	0.0924604				SRR525130	94.3424
GSM478087.CEL	9.57735	0.0708212				SRR525168	88.7149
GSM478088.CEL	9.55037	0.0724801				SRR525105	90.7459
GSM478089.CEL	9.54711	0.0820031				SRR525143	89.3976
GSM478090.CEL	9.47208	0.079191				SRR525138	89.4634
GSM478091.CEL	9.45637	0.106939				SRR525152	92.2889
GSM478092.CEL	9.55688	0.0730464				SRR525133	93.8012
GSM478093.CEL	9.46769	0.0765918				SRR525141	94.5416
GSM478124.CEL	10.0098	0.108081				SRR525107	93.7114
GSM478125.CEL	10.1079	0.131745				SRR525115	91.5118
GSM478126.CEL	10.1707	0.120694				SRR525123	92.2767
GSM478127.CEL	10.0788	0.122855				SRR525122	94.0237
GSM478128.CEL	10.1633	0.122707				SRR525135	94.3143
GSM478129.CEL	10.0941	0.122008				SRR525132	93.6309
GSM478130.CEL	10.019	0.127091				SRR525163	94.9532
GSM478131.CEL	10.1973	0.119267				SRR525106	93.3587
GSM478132.CEL	10.1234	0.133416				SRR525139	95.7004
GSM478133.CEL	10.0736	0.0992526				SRR525116	94.1355
GSM478134.CEL	10.1589	0.142725				SRR525136	96.2105
GSM478135.CEL	10.109	0.117122				SRR525101	91.3674
GSM478136.CEL	10.0972	0.116776				SRR525131	85.118
GSM478137.CEL	10.1981	0.123237				SRR525113	89.2248
GSM478138.CEL	9.91647	0.119617				SRR525121	91.3412
GSM478139.CEL	10.1042	0.127591				SRR525145	93.8896
[truncated: 8,097 more rows]
